# Supplementary material for: Reverse engineering molecules from fingerprints through deterministic enumeration and generative models
Source: J Cheminform. 2025 Oct 15;17:157. doi: 10.1186/s13321-025-01074-5 (PMC12522240; doi:10.1186/s13321-025-01074-5)
Supplement: Supplementary file 1 — Additional file 1. [file 13321_2025_1074_MOESM1_ESM.xlsx]

## Sheet: MetaNetX_Enumeration_Generation
ID	SMILES	Enumeration: SMILES	Generation TOP1: SMILES	Generation TOP10: SMILES	Generation TOP100: SMILES
MNXM52680	CCN1C(=O)OC(C)(C)C1=O	['CCN1C(=O)OC(C)(C)C1=O']	['CCN1C(=O)OC(C)(C)C1=O']	['CCN1C(=O)OC(C)(C)C1=O']	['CCN1C(=O)OC(C)(C)C1=O']
MNXM1161300	CC(=O)NC[C@H](O)c1c[nH]c(C(=O)[O-])c1C(=O)[O-]	['CC(=O)NC[C@H](O)c1c[nH]c(C(=O)[O-])c1C(=O)[O-]']	['CC(=O)NC[C@H](O)c1c[nH]c(C(=O)[O-])c1C(=O)[O-]']	['CC(=O)NC[C@H](O)c1c[nH]c(C(=O)[O-])c1C(=O)[O-]']	['CC(=O)NC[C@H](O)c1c[nH]c(C(=O)[O-])c1C(=O)[O-]']
MNXM1114727	Nc1nc(N2CCC2)c2ncn([C@H]3C=C[C@@H](CO)C3)c2n1	['Nc1nc(N2CCC2)c2ncn([C@H]3C=C[C@@H](CO)C3)c2n1']	['Nc1nc(N2CCC2)c2ncn([C@H]3C=C[C@@H](CO)C3)c2n1']	['Nc1nc(N2CCC2)c2ncn([C@H]3C=C[C@@H](CO)C3)c2n1']	['Nc1nc(N2CCC2)c2ncn([C@H]3C=C[C@@H](CO)C3)c2n1']
MNXM806648	C[C@H](CO)C(=O)O[C@@H]1O[C@H](C(=O)O)[C@H](O)[C@H](O)[C@@H]1O	['C[C@H](CO)C(=O)O[C@@H]1O[C@H](C(=O)O)[C@H](O)[C@H](O)[C@@H]1O', 'C[C@H](CO)C(=O)O[C@@H]1O[C@H](C(=O)O)[C@H](O)[C@@H](O)[C@@H]1O']	['C[C@H](CO)C(=O)O[C@@H]1O[C@H](C(=O)O)[C@H](O)[C@H](O)[C@@H]1O']	['C[C@H](CO)C(=O)O[C@@H]1O[C@H](C(=O)O)[C@H](O)[C@H](O)[C@@H]1O']	['C[C@H](CO)C(=O)O[C@@H]1O[C@H](C(=O)O)[C@H](O)C(O)[C@@H]1O', 'C[C@H](CO)C(=O)O[C@@H]1O[C@H](C(=O)O)[C@H](O)[C@H](O)[C@@H]1O', 'C[C@H](CO)C(=O)O[C@@H]1O[C@H](C(=O)O)[C@H](O)[C@@H](O)[C@@H]1O']
MNXM1256019	C[C@H](CCCCCCCCCCN(C)C)[C@H](CC(=O)[O-])C(=O)[O-]	['C[C@H](CCCCCCCCCCN(C)C)[C@H](CC(=O)[O-])C(=O)[O-]']	['C[C@H](CCCCCCCCCCN(C)C)[C@H](CC(=O)[O-])C(=O)[O-]']	['C[C@H](CCCCCCCCCCN(C)C)[C@H](CC(=O)[O-])C(=O)[O-]']	['C[C@H](CCCCCCCCCCN(C)C)[C@H](CC(=O)[O-])C(=O)[O-]']
MNXM1238410	Nc1ccc(C(=O)c2ccc(N=C=O)c(O)c2O)cc1	['Nc1ccc(C(=O)c2ccc(N=C=O)c(O)c2O)cc1']	['Nc1ccc(C(=O)c2ccc(N=C=O)c(O)c2O)cc1']	['Nc1ccc(C(=O)c2ccc(N=C=O)c(O)c2O)cc1']	['Nc1ccc(C(=O)c2ccc(N=C=O)c(O)c2O)cc1']
MNXM1224669	Cc1c(O)c(O)cc(C=O)c1/N=C(\O)CN(CCO)[C@H](C)O	['Cc1c(O)c(O)cc(C=O)c1/N=C(\\O)CN(CCO)[C@H](C)O']	['Cc1c(O)c(O)cc(C=O)c1/N=C(\\O)CN(CCO)[C@H](C)O']	['Cc1c(O)c(O)cc(C=O)c1/N=C(\\O)CN(CCO)[C@H](C)O']	['Cc1c(O)c(O)cc(C=O)c1/N=C(\\O)CN(CCO)[C@H](C)O']
MNXM1175979	C[C@]12[C@@H](O)C[C@@]3(O)[C@@H](CC[C@H]4C[C@@H](O)CC[C@@]43C)[C@@]1(O)CC(=O)[C@H]2/C(=C/C(=O)[O-])CO	['C[C@]12[C@@H](O)C[C@@]3(O)[C@@H](CC[C@H]4C[C@@H](O)CC[C@@]43C)[C@@]1(O)CC(=O)[C@H]2/C(=C/C(=O)[O-])CO']	['C[C@]12[C@@H](O)C[C@@]3(O)[C@@H](CC[C@H]4C[C@@H](O)CC[C@@]43C)[C@@]1(O)CC(=O)[C@H]2/C(=C/C(=O)[O-])CO']	['C[C@]12[C@@H](O)C[C@@]3(O)[C@@H](CC[C@H]4C[C@@H](O)CC[C@@]43C)[C@@]1(O)CC(=O)[C@H]2/C(=C/C(=O)[O-])CO']	['C[C@]12[C@@H](O)C[C@@]3(O)[C@@H](CC[C@H]4C[C@@H](O)CC[C@@]43C)[C@@]1(O)CC(=O)[C@H]2/C(=C/C(=O)[O-])CO']
MNXM77975	CC(=O)OCC(=O)[C@@]1(O)CC[C@H]2[C@@H]3CCC4=CC(=O)C=C[C@]4(C)[C@H]3[C@@H](O)C[C@@]21C	['CC(=O)OCC(=O)[C@@]1(O)CC[C@H]2[C@@H]3CCC4=CC(=O)C=C[C@]4(C)[C@H]3[C@@H](O)C[C@@]21C']	['CC(=O)OCC(=O)[C@@]1(O)CC[C@H]2[C@@H]3CCC4=CC(=O)C=C[C@]4(C)[C@H]3[C@@H](O)C[C@@]21C']	['CC(=O)OCC(=O)[C@@]1(O)CC[C@H]2[C@@H]3CCC4=CC(=O)C=C[C@]4(C)[C@H]3[C@@H](O)C[C@@]21C']	['CC(=O)OCC(=O)[C@@]1(O)CC[C@H]2[C@@H]3CCC4=CC(=O)C=C[C@]4(C)[C@H]3[C@@H](O)C[C@@]21C']
MNXM115660	CCCCCCCC(OC)OC	['CCCCCCCC(OC)OC']	['CCCCCCCC(OC)OC']	['CCCCCCCC(OC)OC']	['CCCCCCCC(OC)OC']
MNXM583730	CCCC(=O)Nc1ccc2c(c1)OC[C@@H](C)N(C)C[C@H](C)[C@H](OC)CN(C)C2=O	['CCCC(=O)Nc1ccc2c(c1)OC[C@@H](C)N(C)C[C@H](C)[C@H](OC)CN(C)C2=O']	['CCCC(=O)Nc1ccc2c(c1)OC[C@@H](C)N(C)C[C@H](C)[C@H](OC)CN(C)C2=O']	['CCCC(=O)Nc1ccc2c(c1)OC[C@@H](C)N(C)C[C@H](C)[C@H](OC)CN(C)C2=O']	['CCCC(=O)Nc1ccc2c(c1)OC[C@@H](C)N(C)C[C@H](C)[C@H](OC)CN(C)C2=O']
MNXM806079	CCc1cc(O)c(O)c(O)c1	['CCc1cc(O)c(O)c(O)c1']	['CCc1cc(O)c(O)c(O)c1']	['CCc1cc(O)c(O)c(O)c1']	['CCc1cc(O)c(O)c(O)c1']
MNXM41314	N[C@@H](O)C(=O)O	['N[C@@H](O)C(=O)O']	[]	['N[C@@H](O)C(=O)O']	['N[C@@H](O)C(=O)O']
MNXM114843	C[C@@H]1OC(=O)c2c(O)cccc2[C@@H]1O	['C[C@@H]1OC(=O)c2c(O)cccc2[C@@H]1O']	['C[C@@H]1OC(=O)c2c(O)cccc2[C@@H]1O']	['C[C@@H]1OC(=O)c2c(O)cccc2[C@@H]1O']	['C[C@@H]1OC(=O)c2c(O)cccc2[C@@H]1O']
MNXM485941	CN(C)C(=O)c1ccc(-c2ccc([C@@H]3[C@@H](CO)N4C(=O)CN(C(=O)CC5CC5)C[C@@H]34)cc2)cc1	['CN(C)C(=O)c1ccc(-c2ccc([C@@H]3[C@@H](CO)N4C(=O)CN(C(=O)CC5CC5)C[C@@H]34)cc2)cc1']	[]	['CN(C)C(=O)c1ccc(-c2ccc([C@@H]3[C@@H](CO)N4C(=O)CN(C(=O)CC5CC5)C[C@@H]34)cc2)cc1']	['CN(C)C(=O)c1ccc(-c2ccc([C@@H]3[C@@H](CO)N4C(=O)CN(C(=O)CC5CC5)C[C@@H]34)cc2)cc1']
MNXM1342653	O=C([O-])[C@H](O)[C@]1(O)COC(=O)[C@]2(O)[C@@H]1[C@]1(Cl)C(Cl)=C(Cl)[C@]2(Cl)C1(Cl)Cl	['O=C([O-])[C@H](O)[C@]1(O)COC(=O)[C@]2(O)[C@@H]1[C@]1(Cl)C(Cl)=C(Cl)[C@]2(Cl)C1(Cl)Cl']	['O=C([O-])[C@H](O)[C@]1(O)COC(=O)[C@]2(O)[C@@H]1[C@]1(Cl)C(Cl)=C(Cl)[C@]2(Cl)C1(Cl)Cl']	['O=C([O-])[C@H](O)[C@]1(O)COC(=O)[C@]2(O)[C@@H]1[C@]1(Cl)C(Cl)=C(Cl)[C@]2(Cl)C1(Cl)Cl']	['O=C([O-])[C@H](O)[C@]1(O)COC(=O)[C@]2(O)[C@@H]1[C@]1(Cl)C(Cl)=C(Cl)[C@]2(Cl)C1(Cl)Cl']
MNXM1121406	CC[C@H](C)[C@H](N)C(=O)N[C@H](C(=O)N[C@@H](Cc1ccccc1)C(=O)O)[C@@H](C)O	['CC[C@H](C)[C@H](N)C(=O)N[C@H](C(=O)N[C@@H](Cc1ccccc1)C(=O)O)[C@@H](C)O']	['CC[C@H](C)[C@H](N)C(=O)N[C@H](C(=O)N[C@@H](Cc1ccccc1)C(=O)O)[C@@H](C)O']	['CC[C@H](C)[C@H](N)C(=O)N[C@H](C(=O)N[C@@H](Cc1ccccc1)C(=O)O)[C@@H](C)O']	['CC[C@H](C)[C@H](N)C(=O)N[C@H](C(=O)N[C@@H](Cc1ccccc1)C(=O)O)[C@@H](C)O']
MNXM1120886	CC[C@H](C)[C@H](N)C(=O)N[C@@H](CC(=O)O)C(=O)N[C@@H](CCSC)C(=O)O	['CC[C@H](C)[C@H](N)C(=O)N[C@@H](CC(=O)O)C(=O)N[C@@H](CCSC)C(=O)O']	['CC[C@H](C)[C@H](N)C(=O)N[C@@H](CC(=O)O)C(=O)N[C@@H](CCSC)C(=O)O']	['CC[C@H](C)[C@H](N)C(=O)N[C@@H](CC(=O)O)C(=O)N[C@@H](CCSC)C(=O)O']	['CC[C@H](C)[C@H](N)C(=O)N[C@@H](CC(=O)O)C(=O)N[C@@H](CCSC)C(=O)O']
MNXM1151929	O=C([O-])[C@H](O)[C@]1(O)CC(O)(O)[C@@H]2[C@@H]1[C@]1(O)C(Cl)=C(Cl)[C@]2(Cl)C1(Cl)Cl	['O=C([O-])[C@H](O)[C@]1(O)CC(O)(O)[C@@H]2[C@@H]1[C@]1(O)C(Cl)=C(Cl)[C@]2(Cl)C1(Cl)Cl']	[]	['O=C([O-])[C@H](O)[C@]1(O)CC(O)(O)[C@@H]2[C@@H]1[C@]1(O)C(Cl)=C(Cl)[C@]2(Cl)C1(Cl)Cl']	['O=C([O-])[C@H](O)[C@]1(O)CC(O)(O)[C@@H]2[C@@H]1[C@]1(O)C(Cl)=C(Cl)[C@]2(Cl)C1(Cl)Cl']
MNXM1221692	O=C(OC(CO)CO)[C@H](O)CCCCCC/C=C/C/C=C/[C@H](O)CCCO	['O=C(OC(CO)CO)[C@H](O)CCCCCC/C=C/C/C=C/[C@H](O)CCCO']	['O=C(OC(CO)CO)[C@H](O)CCCCCC/C=C/C/C=C/[C@H](O)CCCO']	['O=C(OC(CO)CO)[C@H](O)CCCCCC/C=C/C/C=C/[C@H](O)CCCO']	['O=C(OC(CO)CO)[C@H](O)CCCCCC/C=C/C/C=C/[C@H](O)CCCO']
MNXM1230721	O[C@]12C[C@H]([C@@H]3O[C@@H]31)[C@H]1[C@H]2[C@@]2(Cl)C=C[C@@H]1C2(Cl)Cl	['O[C@]12C[C@H]([C@@H]3O[C@@H]31)[C@H]1[C@H]2[C@@]2(Cl)C=C[C@@H]1C2(Cl)Cl']	['O[C@]12C[C@H]([C@@H]3O[C@@H]31)[C@H]1[C@H]2[C@@]2(Cl)C=C[C@@H]1C2(Cl)Cl']	['O[C@]12C[C@H]([C@@H]3O[C@@H]31)[C@H]1[C@H]2[C@@]2(Cl)C=C[C@@H]1C2(Cl)Cl']	['O[C@]12C[C@H]([C@@H]3O[C@@H]31)[C@H]1[C@H]2[C@@]2(Cl)C=C[C@@H]1C2(Cl)Cl']
MNXM27005	C[C@]12CC[C@@H]3c4ccc(O)cc4C[C@H](O)[C@]3(O)[C@@H]1CCC2=O	['C[C@]12CC[C@@H]3c4ccc(O)cc4C[C@H](O)[C@]3(O)[C@@H]1CCC2=O']	['C[C@]12CC[C@@H]3c4ccc(O)cc4C[C@H](O)[C@]3(O)[C@@H]1CCC2=O']	['C[C@]12CC[C@@H]3c4ccc(O)cc4C[C@H](O)[C@]3(O)[C@@H]1CCC2=O']	['C[C@]12CC[C@@H]3c4ccc(O)cc4C[C@H](O)[C@]3(O)[C@@H]1CCC2=O']
MNXM489525	COC(=O)CCCCCCC(=O)NNC=C1C(OC)=CC(=O)C=C1OC	['COC(=O)CCCCCCC(=O)NNC=C1C(OC)=CC(=O)C=C1OC']	['COC(=O)CCCCCCC(=O)NNC=C1C(OC)=CC(=O)C=C1OC']	['COC(=O)CCCCCCC(=O)NNC=C1C(OC)=CC(=O)C=C1OC']	['COC(=O)CCCCCCC(=O)NNC=C1C(OC)=CC(=O)C=C1OC']
MNXM1116402	C[C@@H]1O[C@@H](O[C@H]2[C@@H](O[C@@H]3[C@@H](O)[C@H](O)O[C@H](CO)[C@@H]3O)O[C@H](CO)[C@H](O)[C@@H]2O)[C@@H](O)[C@H](O)[C@@H]1O	[]	[]	[]	['C[C@@H]1O[C@@H](O[C@H]2[C@@H](O[C@@H]3[C@@H](O)[C@H](O)O[C@H](CO)[C@@H]3O)O[C@H](CO)[C@H](O)[C@@H]2O)[C@@H](O)[C@H](O)[C@@H]1O']
MNXM474431	COCCNC(=O)C[C@H]1C[C@H]2c3cc(NC(=O)CN(C)C)ccc3O[C@H]2[C@@H](CO)O1	['COCCNC(=O)C[C@H]1C[C@H]2c3cc(NC(=O)CN(C)C)ccc3O[C@H]2[C@@H](CO)O1']	['COCCNC(=O)C[C@H]1C[C@H]2c3cc(NC(=O)CN(C)C)ccc3O[C@H]2[C@@H](CO)O1']	['COCCNC(=O)C[C@H]1C[C@H]2c3cc(NC(=O)CN(C)C)ccc3O[C@H]2[C@@H](CO)O1']	['COCCNC(=O)C[C@H]1C[C@H]2c3cc(NC(=O)CN(C)C)ccc3O[C@H]2[C@@H](CO)O1']
MNXM1209298	CCN(CC)C/C(O)=N/[C@](O)(CC)[C@H](O)C=O	['CCN(CC)C/C(O)=N/[C@](O)(CC)[C@H](O)C=O']	['CCN(CC)C/C(O)=N/[C@](O)(CC)[C@H](O)C=O']	['CCN(CC)C/C(O)=N/[C@](O)(CC)[C@H](O)C=O']	['CCN(CC)C/C(O)=N/[C@](O)(CC)[C@H](O)C=O']
MNXM735015	NC(=O)CCCC[C@H](S)CCSC(=O)CCC(=O)O	['NC(=O)CCCC[C@H](S)CCSC(=O)CCC(=O)O', 'NC(=O)CCCC[C@@H](S)CCSC(=O)CCC(=O)O']	[]	[]	['NC(=O)CCCC[C@H](S)CCSC(=O)CCC(=O)O', 'NC(=O)CCCC[C@@H](S)CCSC(=O)CCC(=O)O']
MNXM5345	CC1(C)[C@H]2CC(=O)[C@]1(C)C[C@H]2O	['CC1(C)[C@H]2CC(=O)[C@]1(C)C[C@H]2O']	[]	['CC1(C)[C@H]2CC(=O)[C@]1(C)C[C@H]2O']	['CC1(C)[C@H]2CC(=O)[C@]1(C)C[C@H]2O']
MNXM680639	CC(C)(O)C(C)(C)O	['CC(C)(O)C(C)(C)O']	['CC(C)(O)C(C)(C)O']	['CC(C)(O)C(C)(C)O']	['CC(C)(O)C(C)(C)O']
MNXM40898	Cc1[nH]cnc1CN1CCc2c(c3ccccc3n2C)C1=O	['Cc1[nH]cnc1CN1CCc2c(c3ccccc3n2C)C1=O']	['Cc1[nH]cnc1CN1CCc2c(c3ccccc3n2C)C1=O']	['Cc1[nH]cnc1CN1CCc2c(c3ccccc3n2C)C1=O']	['Cc1[nH]cnc1CN1CCc2c(c3ccccc3n2C)C1=O']
MNXM1341179	CO/C=C(/C(=O)[O-])c1cc(O)c(O)cc1Oc1cc(Oc2ccccc2C(=O)[O-])ncn1	['CO/C=C(/C(=O)[O-])c1cc(O)c(O)cc1Oc1cc(Oc2ccccc2C(=O)[O-])ncn1']	[]	['CO/C=C(/C(=O)[O-])c1cc(O)c(O)cc1Oc1cc(Oc2ccccc2C(=O)[O-])ncn1']	['CO/C=C(/C(=O)[O-])c1cc(O)c(O)cc1Oc1cc(Oc2ccccc2C(=O)[O-])ncn1']
MNXM1222880	C[N+](C)(Cc1ccccc1)C[C@H](O)CCCCCCCCCC=O	['C[N+](C)(Cc1ccccc1)C[C@H](O)CCCCCCCCCC=O']	['C[N+](C)(Cc1ccccc1)C[C@H](O)CCCCCCCCCC=O']	['C[N+](C)(Cc1ccccc1)C[C@H](O)CCCCCCCCCC=O']	['C[N+](C)(Cc1ccccc1)C[C@H](O)CCCCCCCCCC=O']
MNXM1359594	CC(=O)Nc1ccc2c(c1)C[C@H](/C=C\C(=O)C(=O)[O-])C2=O	['CC(=O)Nc1ccc2c(c1)C[C@H](/C=C\\C(=O)C(=O)[O-])C2=O']	['CC(=O)Nc1ccc2c(c1)C[C@H](/C=C\\C(=O)C(=O)[O-])C2=O']	['CC(=O)Nc1ccc2c(c1)C[C@H](/C=C\\C(=O)C(=O)[O-])C2=O']	['CC(=O)Nc1ccc2c(c1)C[C@H](/C=C\\C(=O)C(=O)[O-])C2=O']
MNXM485569	N#Cc1ccc(-c2ccc3c(c2)[C@H]2[C@H](CCN2C(=O)c2ccc4c(c2)OCO4)[C@@H](CO)N3)cc1	['N#Cc1ccc(-c2ccc3c(c2)[C@H]2[C@H](CCN2C(=O)c2ccc4c(c2)OCO4)[C@@H](CO)N3)cc1']	['N#Cc1ccc(-c2ccc3c(c2)[C@H]2[C@H](CCN2C(=O)c2ccc4c(c2)OCO4)[C@@H](CO)N3)cc1']	['N#Cc1ccc(-c2ccc3c(c2)[C@H]2[C@H](CCN2C(=O)c2ccc4c(c2)OCO4)[C@@H](CO)N3)cc1']	['N#Cc1ccc(-c2ccc3c(c2)[C@H]2[C@H](CCN2C(=O)c2ccc4c(c2)OCO4)[C@@H](CO)N3)cc1']
MNXM1257848	CN1C(=O)[C@H](O)N=C(c2cccc(O)c2)c2cc(Cl)ccc21	['CN1C(=O)[C@H](O)N=C(c2cccc(O)c2)c2cc(Cl)ccc21']	['CN1C(=O)[C@H](O)N=C(c2cccc(O)c2)c2cc(Cl)ccc21']	['CN1C(=O)[C@H](O)N=C(c2cccc(O)c2)c2cc(Cl)ccc21']	['CN1C(=O)[C@H](O)N=C(c2cccc(O)c2)c2cc(Cl)ccc21']
MNXM10211	COc1cccc2[nH]cc(CN=C=S)c12	['COc1cccc2[nH]cc(CN=C=S)c12']	['COc1cccc2[nH]cc(CN=C=S)c12']	['COc1cccc2[nH]cc(CN=C=S)c12']	['COc1cccc2[nH]cc(CN=C=S)c12']
MNXM814140	CC(C)=CCc1c(O)ccc(/C=C/C(=O)O)c1O	['CC(C)=CCc1c(O)ccc(/C=C/C(=O)O)c1O']	['CC(C)=CCc1c(O)ccc(/C=C/C(=O)O)c1O']	['CC(C)=CCc1c(O)ccc(/C=C/C(=O)O)c1O']	['CC(C)=CCc1c(O)ccc(/C=C/C(=O)O)c1O']
MNXM1186525	O[C@H]1[C@@H]2C[C@@](O)([C@H]1O)[C@@]1(O)[C@@]2(O)[C@@H]2C[C@H](Cl)[C@]1(Cl)C2(Cl)Cl	['O[C@H]1[C@@H]2C[C@@](O)([C@H]1O)[C@@]1(O)[C@@]2(O)[C@@H]2C[C@H](Cl)[C@]1(Cl)C2(Cl)Cl']	['O[C@H]1[C@@H]2C[C@@](O)([C@H]1O)[C@@]1(O)[C@@]2(O)[C@@H]2C[C@H](Cl)[C@]1(Cl)C2(Cl)Cl']	['O[C@H]1[C@@H]2C[C@@](O)([C@H]1O)[C@@]1(O)[C@@]2(O)[C@@H]2C[C@H](Cl)[C@]1(Cl)C2(Cl)Cl']	['O[C@H]1[C@@H]2C[C@@](O)([C@H]1O)[C@@]1(O)[C@@]2(O)[C@@H]2C[C@H](Cl)[C@]1(Cl)C2(Cl)Cl']
MNXM64618	COC1=C[C@@H](C)[C@@H]2C[C@H]3OC(=O)C[C@H]4[C@@H](C)[C@H](OC)[C@@H](OC(C)=O)[C@H]([C@@]2(C)C1=O)[C@@]34C	['COC1=C[C@@H](C)[C@@H]2C[C@H]3OC(=O)C[C@H]4[C@@H](C)[C@H](OC)[C@@H](OC(C)=O)[C@H]([C@@]2(C)C1=O)[C@@]34C']	[]	[]	[]
MNXM1343091	CCCC[C@H](C)CC(=O)/C=C/[C@H]1[C@H](O)CC(=O)[C@@H]1CCCC/C=C/C(=O)[O-]	['CCCC[C@H](C)CC(=O)/C=C/[C@H]1[C@H](O)CC(=O)[C@@H]1CCCC/C=C/C(=O)[O-]']	['CCCC[C@H](C)CC(=O)/C=C/[C@H]1[C@H](O)CC(=O)[C@@H]1CCCC/C=C/C(=O)[O-]']	['CCCC[C@H](C)CC(=O)/C=C/[C@H]1[C@H](O)CC(=O)[C@@H]1CCCC/C=C/C(=O)[O-]']	['CCCC[C@H](C)CC(=O)/C=C/[C@H]1[C@H](O)CC(=O)[C@@H]1CCCC/C=C/C(=O)[O-]']
MNXM1292948	O=C([O-])C(=O)CC[C@H](O)[C@H](O)c1ccc(O)c(O)c1	['O=C([O-])C(=O)CC[C@H](O)[C@H](O)c1ccc(O)c(O)c1']	['O=C([O-])C(=O)CC[C@H](O)[C@H](O)c1ccc(O)c(O)c1']	['O=C([O-])C(=O)CC[C@H](O)[C@H](O)c1ccc(O)c(O)c1']	['O=C([O-])C(=O)CC[C@H](O)[C@H](O)c1ccc(O)c(O)c1']
MNXM1257682	CCN(CCO)C/C(O)=N/[C@H](O)[C@H](C=O)C(=O)C(=O)C(=O)[O-]	['CCN(CCO)C/C(O)=N/[C@H](O)[C@H](C=O)C(=O)C(=O)C(=O)[O-]']	['CCN(CCO)C/C(O)=N/[C@H](O)[C@H](C=O)C(=O)C(=O)C(=O)[O-]']	['CCN(CCO)C/C(O)=N/[C@H](O)[C@H](C=O)C(=O)C(=O)C(=O)[O-]']	['CCN(CCO)C/C(O)=N/[C@H](O)[C@H](C=O)C(=O)C(=O)C(=O)[O-]']
MNXM1184320	O=C=Nc1ccc(C[C@]2(O)C(O)=C(O)OC(=O)C(=O)[C@@H]2O)cc1	['O=C=Nc1ccc(C[C@]2(O)C(O)=C(O)OC(=O)C(=O)[C@@H]2O)cc1']	['O=C=Nc1ccc(C[C@]2(O)C(O)=C(O)OC(=O)C(=O)[C@@H]2O)cc1']	['O=C=Nc1ccc(C[C@]2(O)C(O)=C(O)OC(=O)C(=O)[C@@H]2O)cc1']	['O=C=Nc1ccc(C[C@]2(O)C(O)=C(O)OC(=O)C(=O)[C@@H]2O)cc1']
MNXM1219651	Brc1ccc(Oc2ccccc2Br)cc1Br	['Brc1ccc(Oc2ccccc2Br)cc1Br']	['Brc1ccc(Oc2ccccc2Br)cc1Br']	['Brc1ccc(Oc2ccccc2Br)cc1Br']	['Brc1ccc(Oc2ccccc2Br)cc1Br']
MNXM815746	CC[C@@H]1[C@H](O)CC(=O)[C@@H]1/C=C/[C@@H](O)CCCCCCCC(=O)O	['CC[C@@H]1[C@H](O)CC(=O)[C@@H]1/C=C/[C@@H](O)CCCCCCCC(=O)O']	['CC[C@@H]1[C@H](O)CC(=O)[C@@H]1/C=C/[C@@H](O)CCCCCCCC(=O)O']	['CC[C@@H]1[C@H](O)CC(=O)[C@@H]1/C=C/[C@@H](O)CCCCCCCC(=O)O']	['CC[C@@H]1[C@H](O)CC(=O)[C@@H]1/C=C/[C@@H](O)CCCCCCCC(=O)O']
MNXM1290914	CN[C@H](C)CC(C(=O)CO)(c1ccccc1)c1ccccc1	['CN[C@H](C)CC(C(=O)CO)(c1ccccc1)c1ccccc1']	['CN[C@H](C)CC(C(=O)CO)(c1ccccc1)c1ccccc1']	['CN[C@H](C)CC(C(=O)CO)(c1ccccc1)c1ccccc1']	['CN[C@H](C)CC(C(=O)CO)(c1ccccc1)c1ccccc1']
MNXM1156462	C[C@@]12CC[C@@H]3[C@@H]([C@H]1CC[C@@H]2[C@@H](C=O)CCC(=O)[O-])[C@@H](O)[C@@](O)(CCO)[C@H]1C[C@H](O)CC[C@@]31C	['C[C@@]12CC[C@@H](O)C[C@H]3[C@@]4(C)CC[C@@H]4[C@H]([C@H]1CC[C@@H]2[C@@H](C=O)CCC(=O)[O-])[C@@H](O)[C@@]3(O)CCO', 'C[C@@]12CC[C@@H](O)C[C@H]3[C@@]4(C)CC[C@@H]1[C@@H]([C@H]4CC[C@@H]2[C@@H](C=O)CCC(=O)[O-])[C@@H](O)[C@@]3(O)CCO', 'C[C@@]12CC[C@@H](O)C[C@H]3[C@@]4(C)CC[C@@H]4[C@@H]([C@H]1CC[C@@H]2[C@@H](C=O)CCC(=O)[O-])[C@@H](O)[C@@]3(O)CCO', 'C[C@@]12CC[C@@H]1[C@H]1[C@@H](CC[C@@H]2[C@@H](C=O)CCC(=O…	[]	[]	[]
MNXM1151407	CN(C)[C@](C)(O)[C@H](O)C(C(=O)[C@H](O)C=O)(c1ccccc1)c1ccccc1	['CN(C)[C@](C)(O)[C@H](O)C(C(=O)[C@H](O)C=O)(c1ccccc1)c1ccccc1']	['CN(C)[C@](C)(O)[C@H](O)C(C(=O)[C@H](O)C=O)(c1ccccc1)c1ccccc1']	['CN(C)[C@](C)(O)[C@H](O)C(C(=O)[C@H](O)C=O)(c1ccccc1)c1ccccc1']	['CN(C)[C@](C)(O)[C@H](O)C(C(=O)[C@H](O)C=O)(c1ccccc1)c1ccccc1']
MNXM1316767	CC[C@H]1[C@H](O)[C@H]2[C@](O)(CC[C@@]3(C)[C@H]([C@](C)(O)C(=O)[O-])CC[C@]23O)[C@@]2(C)CC[C@H](O)C[C@H]12	['CC[C@H]1[C@H](O)[C@H]2[C@]3(O)CC[C@@]3(C)[C@@H]1C[C@@H](O)CC[C@@]2(O)[C@@]1(C)CC[C@H]1[C@](C)(O)C(=O)[O-]', 'CC[C@H]1[C@H](O)[C@H]2[C@]3(O)CC[C@@]3(C)[C@@H]1C[C@@H](O)CC[C@@]1(C)[C@H]([C@](C)(O)C(=O)[O-])CC[C@]21O', 'CC[C@H]1[C@H](O)[C@H]2[C@](O)(CC[C@@]3(C)[C@H]([C@](C)(O)C(=O)[O-])CC[C@]23O)[C@@]2(C)CC[C@H](O)C[C@H]12', 'CC[C@H]1[C@H](O)[C@H]2[C@]3(O)CC[C@@]4(C)[C@H]([C@](C)(O)C(=O)[O-])CC[C@…	[]	['CC[C@H]1[C@H](O)[C@H]2[C@](O)(CC[C@@]3(C)[C@H]([C@](C)(O)C(=O)[O-])CC[C@]23O)[C@@]2(C)CC[C@H](O)C[C@H]12']	['CC[C@H]1[C@H](O)[C@H]2[C@](O)(CC[C@@]3(C)[C@H]([C@](C)(O)C(=O)[O-])CC[C@]23O)[C@@]2(C)CC[C@H](O)C[C@H]12']
MNXM1153444	O=C(CO)OCCC(=O)[C@@H]1C(=O)[C@]2(Cl)C(Cl)=C(Cl)[C@@H]1C2(Cl)Cl	['O=C(CO)OCCC(=O)[C@@H]1C(=O)[C@]2(Cl)C(Cl)=C(Cl)[C@@H]1C2(Cl)Cl']	['O=C(CO)OCCC(=O)[C@@H]1C(=O)[C@]2(Cl)C(Cl)=C(Cl)[C@@H]1C2(Cl)Cl']	['O=C(CO)OCCC(=O)[C@@H]1C(=O)[C@]2(Cl)C(Cl)=C(Cl)[C@@H]1C2(Cl)Cl']	['O=C(CO)OCCC(=O)[C@@H]1C(=O)[C@]2(Cl)C(Cl)=C(Cl)[C@@H]1C2(Cl)Cl']
MNXM1303914	C/C=C(\N=C(/O)CN(CC)C(C)(O)O)[C@H](CO)C(=O)[O-]	['C/C=C(\\N=C(/O)CN(CC)C(C)(O)O)[C@H](CO)C(=O)[O-]']	['C/C=C(\\N=C(/O)CN(CC)C(C)(O)O)[C@H](CO)C(=O)[O-]']	['C/C=C(\\N=C(/O)CN(CC)C(C)(O)O)[C@H](CO)C(=O)[O-]']	['C/C=C(\\N=C(/O)CN(CC)C(C)(O)O)[C@H](CO)C(=O)[O-]']
MNXM1295276	CC(C)(CC(=O)[C@H](C(=O)[O-])C(C)(C)C)C(=O)[O-]	['CC(C)(CC(=O)[C@H](C(=O)[O-])C(C)(C)C)C(=O)[O-]']	['CC(C)(CC(=O)[C@H](C(=O)[O-])C(C)(C)C)C(=O)[O-]']	['CC(C)(CC(=O)[C@H](C(=O)[O-])C(C)(C)C)C(=O)[O-]']	['CC(C)(CC(=O)[C@H](C(=O)[O-])C(C)(C)C)C(=O)[O-]']
MNXM490093	COc1cccc(C(=O)N2C[C@H]3[C@@H](c4ccccc42)[C@@H](CO)N3C(=O)c2ccc(F)cc2)c1	['COc1cccc(C(=O)N2C[C@H]3[C@@H](c4ccccc42)[C@@H](CO)N3C(=O)c2ccc(F)cc2)c1', 'COc1cccc(C(=O)N2[C@H](CO)[C@@H]3c4ccccc4N(C(=O)c4ccc(F)cc4)C[C@@H]32)c1']	['COc1cccc(C(=O)N2C[C@H]3[C@@H](c4ccccc42)[C@@H](CO)N3C(=O)c2ccc(F)cc2)c1']	['COc1cccc(C(=O)N2C[C@H]3[C@@H](c4ccccc42)[C@@H](CO)N3C(=O)c2ccc(F)cc2)c1', 'COc1cccc(C(=O)N2[C@H](CO)[C@@H]3c4ccccc4N(C(=O)c4ccc(F)cc4)C[C@@H]32)c1']	['COc1cccc(C(=O)N2C[C@H]3[C@@H](c4ccccc42)[C@@H](CO)N3C(=O)c2ccc(F)cc2)c1', 'COc1cccc(C(=O)N2[C@H](CO)[C@@H]3c4ccccc4N(C(=O)c4ccc(F)cc4)C[C@@H]32)c1']
MNXM1249942	O=C1C(=O)[C@]2(O)C[C@@H]1[C@H]1[C@H]2[C@@]2(Cl)C=C(Cl)[C@@H]1C2(Cl)Cl	['O=C1C(=O)[C@]2(O)C[C@@H]1[C@H]1[C@H]2[C@@]2(Cl)C=C(Cl)[C@@H]1C2(Cl)Cl']	['O=C1C(=O)[C@]2(O)C[C@@H]1[C@H]1[C@H]2[C@@]2(Cl)C=C(Cl)[C@@H]1C2(Cl)Cl']	['O=C1C(=O)[C@]2(O)C[C@@H]1[C@H]1[C@H]2[C@@]2(Cl)C=C(Cl)[C@@H]1C2(Cl)Cl']	['O=C1C(=O)[C@]2(O)C[C@@H]1[C@H]1[C@H]2[C@@]2(Cl)C=C(Cl)[C@@H]1C2(Cl)Cl']
MNXM1124474	CC[C@H](C)[C@H](NC(=O)[C@H](C)NC(=O)[C@@H](N)CCC(N)=O)C(=O)O	['CC[C@H](C)[C@H](NC(=O)[C@H](C)NC(=O)[C@@H](N)CCC(N)=O)C(=O)O']	['CC[C@H](C)[C@H](NC(=O)[C@H](C)NC(=O)[C@@H](N)CCC(N)=O)C(=O)O']	['CC[C@H](C)[C@H](NC(=O)[C@H](C)NC(=O)[C@@H](N)CCC(N)=O)C(=O)O']	['CC[C@H](C)[C@H](NC(=O)[C@H](C)NC(=O)[C@@H](N)CCC(N)=O)C(=O)O']
MNXM74702	CCCCC[C@H](O)/C=C/[C@@H]1[C@@H](C/C=C\CCCCO)[C@@H](O)C[C@H]1O	['CCCCC/C=C\\C[C@@H]1[C@@H](/C=C/[C@@H](O)CCCCO)[C@H](O)C[C@@H]1O', 'CCCCC[C@H](O)/C=C/[C@@H]1[C@@H](C/C=C\\CCCCO)[C@@H](O)C[C@H]1O']	['CCCCC[C@H](O)/C=C/[C@@H]1[C@@H](C/C=C\\CCCCO)[C@@H](O)C[C@H]1O']	['CCCCC/C=C\\C[C@@H]1[C@@H](/C=C/[C@@H](O)CCCCO)[C@H](O)C[C@@H]1O', 'CCCCC[C@H](O)/C=C/[C@@H]1[C@@H](C/C=C\\CCCCO)[C@@H](O)C[C@H]1O']	['CCCCC/C=C\\C[C@@H]1[C@@H](/C=C/[C@@H](O)CCCCO)[C@H](O)C[C@@H]1O', 'CCCCC[C@H](O)/C=C/[C@@H]1[C@@H](C/C=C\\CCCCO)[C@@H](O)C[C@H]1O']
MNXM148680	COc1c(O)ccc2c(=O)cc(-c3ccc(O)cc3)oc12	['COc1c(O)ccc2c(=O)cc(-c3ccc(O)cc3)oc12']	['COc1c(O)ccc2c(=O)cc(-c3ccc(O)cc3)oc12']	['COc1c(O)ccc2c(=O)cc(-c3ccc(O)cc3)oc12']	['COc1c(O)ccc2c(=O)cc(-c3ccc(O)cc3)oc12']
MNXM37130	CC(=O)CC[C@@H]1CC(=O)OC1(C)C	['CC(=O)CC[C@@H]1CC(=O)OC1(C)C']	['CC(=O)CC[C@@H]1CC(=O)OC1(C)C']	['CC(=O)CC[C@@H]1CC(=O)OC1(C)C']	['CC(=O)CC[C@@H]1CC(=O)OC1(C)C']
MNXM1168227	Cc1c[nH]c2c(O)c(O)c(O)cc12	['Cc1c[nH]c2c(O)c(O)c(O)cc12']	['Cc1c[nH]c2c(O)c(O)c(O)cc12']	['Cc1c[nH]c2c(O)c(O)c(O)cc12']	['Cc1c[nH]c2c(O)c(O)c(O)cc12']
MNXM1315950	O=C[C@@H]1C[C@H](C(=O)[O-])[C@H]2[C@@H]1[C@@]1(Cl)C(Cl)=C[C@@H]2C1(Cl)Cl	['O=C[C@@H]1C[C@H](C(=O)[O-])[C@H]2[C@@H]1[C@@]1(Cl)C(Cl)=C[C@@H]2C1(Cl)Cl']	['O=C[C@@H]1C[C@H](C(=O)[O-])[C@H]2[C@@H]1[C@@]1(Cl)C(Cl)=C[C@@H]2C1(Cl)Cl']	['O=C[C@@H]1C[C@H](C(=O)[O-])[C@H]2[C@@H]1[C@@]1(Cl)C(Cl)=C[C@@H]2C1(Cl)Cl']	['O=C[C@@H]1C[C@H](C(=O)[O-])[C@H]2[C@@H]1[C@@]1(Cl)C(Cl)=C[C@@H]2C1(Cl)Cl']
MNXM1143665	C[C@H](O)COc1ccc(C(C)(C)c2ccc(O)c(O)c2)cc1	['C[C@H](O)COc1ccc(C(C)(C)c2ccc(O)c(O)c2)cc1']	['C[C@H](O)COc1ccc(C(C)(C)c2ccc(O)c(O)c2)cc1']	['C[C@H](O)COc1ccc(C(C)(C)c2ccc(O)c(O)c2)cc1']	['C[C@H](O)COc1ccc(C(C)(C)c2ccc(O)c(O)c2)cc1']
MNXM453191	CCC(=O)OC[C@H](COP(=O)([O-])[O-])OC(=O)CCCCCCCCCC(C)C	['CCC(=O)OC[C@@H](COP(=O)([O-])[O-])OC(=O)CCCCCCCCCC(C)C', 'CCC(=O)OC[C@H](COP(=O)([O-])[O-])OC(=O)CCCCCCCCCC(C)C']	[]	['CCC(=O)OC[C@H](COP(=O)([O-])[O-])OC(=O)CCCCCCCCCC(C)C']	['CCC(=O)OC[C@@H](COP(=O)([O-])[O-])OC(=O)CCCCCCCCCC(C)C', 'CCC(=O)OC[C@H](COP(=O)([O-])[O-])OC(=O)CCCCCCCCCC(C)C']
MNXM1266336	CON1CCC2(CC1)NC(=O)C(c1ccc(Cl)cc1C)=C2O	['CON1CCC2(CC1)NC(=O)C(c1ccc(Cl)cc1C)=C2O']	['CON1CCC2(CC1)NC(=O)C(c1ccc(Cl)cc1C)=C2O']	['CON1CCC2(CC1)NC(=O)C(c1ccc(Cl)cc1C)=C2O']	['CON1CCC2(CC1)NC(=O)C(c1ccc(Cl)cc1C)=C2O']
MNXM505632	Cc1cccc2c1cc(C)c1c2cc(C)c2ccc(O)c(C)c21	['Cc1cccc2c1cc(C)c1c2cc(C)c2ccc(O)c(C)c21']	[]	['Cc1cccc2c1cc(C)c1c2cc(C)c2ccc(O)c(C)c21']	['Cc1cccc2c1cc(C)c1c2cc(C)c2ccc(O)c(C)c21']
MNXM502657	CC(=O)[C@H](O)c1c2c(c(Br)c3occc13)[C@H](O)[C@H](O)O2	['CC(=O)[C@H](O)c1c2c(c(Br)c3occc13)[C@H](O)[C@H](O)O2']	[]	['CC(=O)[C@H](O)c1c2c(c(Br)c3occc13)[C@H](O)[C@H](O)O2']	['CC(=O)[C@H](O)c1c2c(c(Br)c3occc13)[C@H](O)[C@H](O)O2']
MNXM1305498	O=C(N/N=C/c1cc(O)ccc1Cl)c1ccccc1Cl	['O=C(N/N=C/c1cc(O)ccc1Cl)c1ccccc1Cl']	['O=C(N/N=C/c1cc(O)ccc1Cl)c1ccccc1Cl']	['O=C(N/N=C/c1cc(O)ccc1Cl)c1ccccc1Cl']	['O=C(N/N=C/c1cc(O)ccc1Cl)c1ccccc1Cl']
MNXM480494	COCC(=O)Nc1ccc2c(c1)OC[C@@H](C)N(Cc1cccnc1)C[C@H](C)[C@@H](OC)CN(C)C2=O	['COCC(=O)Nc1ccc2c(c1)OC[C@@H](C)N(Cc1cccnc1)C[C@H](C)[C@@H](OC)CN(C)C2=O']	['COCC(=O)Nc1ccc2c(c1)OC[C@@H](C)N(Cc1cccnc1)C[C@H](C)[C@@H](OC)CN(C)C2=O']	['COCC(=O)Nc1ccc2c(c1)OC[C@@H](C)N(Cc1cccnc1)C[C@H](C)[C@@H](OC)CN(C)C2=O']	['COCC(=O)Nc1ccc2c(c1)OC[C@@H](C)N(Cc1cccnc1)C[C@H](C)[C@@H](OC)CN(C)C2=O']
MNXM1205412	C[C@](O)(C(=O)C(=O)[O-])[C@H](/N=C(\O)C=O)[C@H](O)CO	['C[C@](O)(C(=O)C(=O)[O-])[C@H](/N=C(\\O)C=O)[C@H](O)CO']	['C[C@](O)(C(=O)C(=O)[O-])[C@H](/N=C(\\O)C=O)[C@H](O)CO']	['C[C@](O)(C(=O)C(=O)[O-])[C@H](/N=C(\\O)C=O)[C@H](O)CO']	['C[C@](O)(C(=O)C(=O)[O-])[C@H](/N=C(\\O)C=O)[C@H](O)CO']
MNXM723587	NC(=O)Cc1cccc2ccccc12	['NC(=O)Cc1cccc2ccccc12']	['NC(=O)Cc1cccc2ccccc12']	['NC(=O)Cc1cccc2ccccc12']	['NC(=O)Cc1cccc2ccccc12']
MNXM1138073	O=C1OC[C@H](O)[C@H]([C@]2(O)C(=O)[C@]3(Cl)C(Cl)=C(Cl)[C@@H]2C3(Cl)Cl)[C@@H]1O	['O=C1OC[C@H](O)[C@H]([C@]2(O)C(=O)[C@]3(Cl)C(Cl)=C(Cl)[C@@H]2C3(Cl)Cl)[C@@H]1O']	['O=C1OC[C@H](O)[C@H]([C@]2(O)C(=O)[C@]3(Cl)C(Cl)=C(Cl)[C@@H]2C3(Cl)Cl)[C@@H]1O']	['O=C1OC[C@H](O)[C@H]([C@]2(O)C(=O)[C@]3(Cl)C(Cl)=C(Cl)[C@@H]2C3(Cl)Cl)[C@@H]1O']	['O=C1OC[C@H](O)[C@H]([C@]2(O)C(=O)[C@]3(Cl)C(Cl)=C(Cl)[C@@H]2C3(Cl)Cl)[C@@H]1O']
MNXM1125098	C[C@@H](O)[C@H](NC(=O)[C@@H](N)CCC(N)=O)C(=O)NCC(=O)O	['C[C@@H](O)[C@H](NC(=O)[C@@H](N)CCC(N)=O)C(=O)NCC(=O)O']	['C[C@@H](O)[C@H](NC(=O)[C@@H](N)CCC(N)=O)C(=O)NCC(=O)O']	['C[C@@H](O)[C@H](NC(=O)[C@@H](N)CCC(N)=O)C(=O)NCC(=O)O']	['C[C@@H](O)[C@H](NC(=O)[C@@H](N)CCC(N)=O)C(=O)NCC(=O)O']
MNXM57681	CC(C)CC(=O)C[C@]1(C)CC[C@H](c2ccoc2)O1	['CC(C)CC(=O)C[C@]1(C)CC[C@H](c2ccoc2)O1']	['CC(C)CC(=O)C[C@]1(C)CC[C@H](c2ccoc2)O1']	['CC(C)CC(=O)C[C@]1(C)CC[C@H](c2ccoc2)O1']	['CC(C)CC(=O)C[C@]1(C)CC[C@H](c2ccoc2)O1']
MNXM1227702	NC(=O)[C@H](O)CCCCC[C@H](O)/C=C/CCCCCCCCO	['NC(=O)[C@H](O)CCCCCC/C=C/[C@@H](O)CCCCCCCO', 'NC(=O)[C@H](O)CCCCC/C=C/[C@@H](O)CCCCCCCCO', 'NC(=O)[C@H](O)CCCCCC[C@H](O)/C=C/CCCCCCCO', 'NC(=O)[C@H](O)CCCCCCCC[C@H](O)/C=C/CCCCCO', 'NC(=O)[C@H](O)CCCCCCC/C=C/[C@@H](O)CCCCCCO', 'NC(=O)[C@H](O)CCCC[C@H](O)/C=C/CCCCCCCCCO', 'NC(=O)[C@H](O)CCCCC[C@H](O)/C=C/CCCCCCCCO', 'NC(=O)[C@H](O)CCCCCCC[C@H](O)/C=C/CCCCCCO', 'NC(=O)[C@H](O)CCCCCCCC/C=C/[C@@H](…	['NC(=O)[C@H](O)CCCCC[C@H](O)/C=C/CCCCCCCCO']	['NC(=O)[C@H](O)CCCCCC[C@H](O)/C=C/CCCCCCCO', 'NC(=O)[C@H](O)CCCCCCC/C=C/[C@@H](O)CCCCCCO', 'NC(=O)[C@H](O)CCCC[C@H](O)/C=C/CCCCCCCCCO', 'NC(=O)[C@H](O)CCCCC[C@H](O)/C=C/CCCCCCCCO', 'NC(=O)[C@H](O)CCCCCCC[C@H](O)/C=C/CCCCCCO', 'NC(=O)[C@H](O)CCCCC/C=C/[C@@H](O)CCCCCCCCO', 'NC(=O)[C@H](O)CCCCCC/C=C/[C@@H](O)CCCCCCCO']	['NC(=O)[C@H](O)CCCCCC/C=C/[C@@H](O)CCCCCCCO', 'NC(=O)[C@H](O)CCCCC/C=C/[C@@H](O)CCCCCCCCO', 'NC(=O)[C@H](O)CCCCCC[C@H](O)/C=C/CCCCCCCO', 'NC(=O)[C@H](O)CCCCCCCC[C@H](O)/C=C/CCCCCO', 'NC(=O)[C@H](O)CCCCCCC/C=C/[C@@H](O)CCCCCCO', 'NC(=O)[C@H](O)CCCC[C@H](O)/C=C/CCCCCCCCCO', 'NC(=O)[C@H](O)CCCCC[C@H](O)/C=C/CCCCCCCCO', 'NC(=O)[C@H](O)CCCCCCC[C@H](O)/C=C/CCCCCCO', 'NC(=O)[C@H](O)CCCC/C=C/[C@@H](O)CC…
MNXM819118	C/C(=C\C(=O)OCCCCCCC(=O)[O-])C[C@H](O)[C@H](O)[C@@H]1O[C@@H](C[C@@H](C)[C@H](C)O)C[C@H]1C	['C/C(=C\\C(=O)OCCCCCCC(=O)[O-])C[C@H](O)[C@H](O)[C@@H]1O[C@@H](C[C@@H](C)[C@H](C)O)C[C@H]1C']	[]	[]	[]
MNXM1264193	C[C@H](O)NC(=O)[C@H](C)OC(=O)[O-]	['C[C@H](O)NC(=O)[C@H](C)OC(=O)[O-]']	['C[C@H](O)NC(=O)[C@H](C)OC(=O)[O-]']	['C[C@H](O)NC(=O)[C@H](C)OC(=O)[O-]']	['C[C@H](O)NC(=O)[C@H](C)OC(=O)[O-]']
MNXM1144277	O=C([O-])Nc1ccc(C[C@H](C(=O)[O-])/C(O)=C(\O)C(=O)CO)cc1	['O=C([O-])Nc1ccc(C[C@H](C(=O)[O-])/C(O)=C(\\O)C(=O)CO)cc1']	['O=C([O-])Nc1ccc(C[C@H](C(=O)[O-])/C(O)=C(\\O)C(=O)CO)cc1']	['O=C([O-])Nc1ccc(C[C@H](C(=O)[O-])/C(O)=C(\\O)C(=O)CO)cc1']	['O=C([O-])Nc1ccc(C[C@H](C(=O)[O-])/C(O)=C(\\O)C(=O)CO)cc1']
MNXM1230807	CC[C@](O)(C(=O)C(=O)[O-])C(=O)c1ccc(NC(=O)[O-])cc1	['CC[C@](O)(C(=O)C(=O)[O-])C(=O)c1ccc(NC(=O)[O-])cc1']	['CC[C@](O)(C(=O)C(=O)[O-])C(=O)c1ccc(NC(=O)[O-])cc1']	['CC[C@](O)(C(=O)C(=O)[O-])C(=O)c1ccc(NC(=O)[O-])cc1']	['CC[C@](O)(C(=O)C(=O)[O-])C(=O)c1ccc(NC(=O)[O-])cc1']
MNXM115580	O=C(O)[C@H](O)Cc1ccccc1O	['O=C(O)[C@H](O)Cc1ccccc1O']	['O=C(O)[C@H](O)Cc1ccccc1O']	['O=C(O)[C@H](O)Cc1ccccc1O']	['O=C(O)[C@H](O)Cc1ccccc1O']
MNXM1316870	O=C1OC(=O)[C@@H]2C[C@@H]1[C@@H]1[C@@H]2[C@]2(Cl)C[C@]1(Cl)[C@H](Cl)[C@@H]2Cl	['O=C1OC(=O)[C@@H]2C[C@@H]1[C@@H]1[C@@H]2[C@]2(Cl)C[C@]1(Cl)[C@H](Cl)[C@@H]2Cl']	['O=C1OC(=O)[C@@H]2C[C@@H]1[C@@H]1[C@@H]2[C@]2(Cl)C[C@]1(Cl)[C@H](Cl)[C@@H]2Cl']	['O=C1OC(=O)[C@@H]2C[C@@H]1[C@@H]1[C@@H]2[C@]2(Cl)C[C@]1(Cl)[C@H](Cl)[C@@H]2Cl']	['O=C1OC(=O)[C@@H]2C[C@@H]1[C@@H]1[C@@H]2[C@]2(Cl)C[C@]1(Cl)[C@H](Cl)[C@@H]2Cl']
MNXM125773	COc1cc([C@@H]2Oc3c(OC)cc(/C=C/CO)cc3[C@@H]2C)cc2c1OCO2	['COc1cc([C@@H]2Oc3c(OC)cc(/C=C/CO)cc3[C@@H]2C)cc2c1OCO2']	[]	['COc1cc([C@@H]2Oc3c(OC)cc(/C=C/CO)cc3[C@@H]2C)cc2c1OCO2']	['COc1cc([C@@H]2Oc3c(OC)cc(/C=C/CO)cc3[C@@H]2C)cc2c1OCO2']
MNXM1362220	Cc1cccc(C=O)c1/N=C(\O)CN(CC=O)C(C)(O)O	['Cc1cccc(C=O)c1/N=C(\\O)CN(CC=O)C(C)(O)O']	['Cc1cccc(C=O)c1/N=C(\\O)CN(CC=O)C(C)(O)O']	['Cc1cccc(C=O)c1/N=C(\\O)CN(CC=O)C(C)(O)O']	['Cc1cccc(C=O)c1/N=C(\\O)CN(CC=O)C(C)(O)O']
MNXM511472	COP(=S)(S)OC	['COP(=S)(S)OC']	['COP(=S)(S)OC']	['COP(=S)(S)OC']	['COP(=S)(S)OC']
MNXM1307409	CCCC/C=C/CCC[C@H](O)CCCCCCC(=O)O[C@H](C=O)CO	['CCCC/C=C/CCC[C@H](O)CCCCCCC(=O)O[C@H](C=O)CO', 'CCCC/C=C/CCC[C@@H](O)CCCCCCC(=O)O[C@H](C=O)CO']	['CCCC/C=C/CCC[C@H](O)CCCCCCC(=O)O[C@H](C=O)CO']	['CCCC/C=C/CCC[C@H](O)CCCCCCC(=O)O[C@H](C=O)CO', 'CCCC/C=C/CCC[C@@H](O)CCCCCCC(=O)O[C@H](C=O)CO']	['CCCC/C=C/CCC[C@H](O)CCCCCCC(=O)O[C@H](C=O)CO', 'CCCC/C=C/CCC[C@@H](O)CCCCCCC(=O)O[C@H](C=O)CO']
MNXM118808	CC1=C2C(=O)[C@H](C(C)C)CC[C@@]2(C)[C@H](O)CC1	['CC1=C2C(=O)[C@H](C(C)C)CC[C@@]2(C)[C@H](O)CC1']	['CC1=C2C(=O)[C@H](C(C)C)CC[C@@]2(C)[C@H](O)CC1']	['CC1=C2C(=O)[C@H](C(C)C)CC[C@@]2(C)[C@H](O)CC1']	['CC1=C2C(=O)[C@H](C(C)C)CC[C@@]2(C)[C@H](O)CC1']
MNXM1310664	CCN(C/C(O)=N/C(=O)CC(=O)[O-])[C@H](C)O	['CCN(C/C(O)=N/C(=O)CC(=O)[O-])[C@H](C)O']	['CCN(C/C(O)=N/C(=O)CC(=O)[O-])[C@H](C)O']	['CCN(C/C(O)=N/C(=O)CC(=O)[O-])[C@H](C)O']	['CCN(C/C(O)=N/C(=O)CC(=O)[O-])[C@H](C)O']
MNXM1301748	CC(C)C[C@H](CO)NC1=COC(=O)[C@H](N)CC1=O	['CC(C)C[C@H](CO)NC1=COC(=O)[C@H](N)CC1=O']	['CC(C)C[C@H](CO)NC1=COC(=O)[C@H](N)CC1=O']	['CC(C)C[C@H](CO)NC1=COC(=O)[C@H](N)CC1=O']	['CC(C)C[C@H](CO)NC1=COC(=O)[C@H](N)CC1=O']
MNXM1215946	CC(C)C[C@H](C)Nc1c(O)c(O)c(O)c(O)c1O	['CC(C)C[C@H](C)Nc1c(O)c(O)c(O)c(O)c1O']	['CC(C)C[C@H](C)Nc1c(O)c(O)c(O)c(O)c1O']	['CC(C)C[C@H](C)Nc1c(O)c(O)c(O)c(O)c1O']	['CC(C)C[C@H](C)Nc1c(O)c(O)c(O)c(O)c1O']
MNXM580646	O=C(Cc1cccnc1)N[C@H]1CC[C@@H](CCNS(=O)(=O)c2ccccc2Cl)O[C@@H]1CO	['O=C(Cc1cccnc1)N[C@H]1CC[C@@H](CCNS(=O)(=O)c2ccccc2Cl)O[C@@H]1CO']	['O=C(Cc1cccnc1)N[C@H]1CC[C@@H](CCNS(=O)(=O)c2ccccc2Cl)O[C@@H]1CO']	['O=C(Cc1cccnc1)N[C@H]1CC[C@@H](CCNS(=O)(=O)c2ccccc2Cl)O[C@@H]1CO']	['O=C(Cc1cccnc1)N[C@H]1CC[C@@H](CCNS(=O)(=O)c2ccccc2Cl)O[C@@H]1CO']
MNXM125133	C=CC(C)(C)c1cc(O)c2oc3c(CC=C(C)C)c(O)c(O)c(CC=C(C)C)c3c(=O)c2c1O	['C=CC(C)(C)c1cc(O)c2oc3c(CC=C(C)C)c(O)c(O)c(CC=C(C)C)c2c(=O)c3c1O', 'C=CC(C)(C)c1cc(O)c2oc3c(CC=C(C)C)c(O)c(O)c(CC=C(C)C)c3c(=O)c2c1O']	['C=CC(C)(C)c1cc(O)c2oc3c(CC=C(C)C)c(O)c(O)c(CC=C(C)C)c3c(=O)c2c1O']	['C=CC(C)(C)c1cc(O)c2oc3c(CC=C(C)C)c(O)c(O)c(CC=C(C)C)c3c(=O)c2c1O']	['C=CC(C)(C)c1cc(O)c2oc3c(CC=C(C)C)c(O)c(O)c(CC=C(C)C)c3c(=O)c2c1O']
MNXM681150	C/C(=C\CNc1ncnc2c1ncn2[C@@H]1O[C@H](COP(=O)(O)O)[C@H](O)[C@@H]1O)CO	['C/C(=C\\CNc1ncnc2c1ncn2[C@@H]1O[C@H](COP(=O)(O)O)[C@H](O)[C@@H]1O)CO']	['C/C(=C\\CNc1ncnc2c1ncn2[C@@H]1O[C@H](COP(=O)(O)O)[C@H](O)[C@@H]1O)CO']	['C/C(=C\\CNc1ncnc2c1ncn2[C@@H]1O[C@H](COP(=O)(O)O)[C@H](O)[C@@H]1O)CO']	['C/C(=C\\CNc1ncnc2c1ncn2[C@@H]1O[C@H](COP(=O)(O)O)[C@H](O)[C@@H]1O)CO']
MNXM58568	COc1c(O)cc(-c2coc3cc(O)cc(O)c3c2=O)cc1O	['COc1c(O)cc(-c2coc3cc(O)cc(O)c3c2=O)cc1O']	['COc1c(O)cc(-c2coc3cc(O)cc(O)c3c2=O)cc1O']	['COc1c(O)cc(-c2coc3cc(O)cc(O)c3c2=O)cc1O']	['COc1c(O)cc(-c2coc3cc(O)cc(O)c3c2=O)cc1O']
MNXM530835	O=C(NCc1ccccn1)[C@@H]1[C@@H](CO)[C@@H]2Cn3c(ccc(C4=CCCC4)c3=O)[C@H]1N2Cc1cccnc1	['O=C(NCc1ccccn1)[C@@H]1[C@@H](CO)[C@@H]2Cn3c(ccc(C4=CCCC4)c3=O)[C@H]1N2Cc1cccnc1']	['O=C(NCc1ccccn1)[C@@H]1[C@@H](CO)[C@@H]2Cn3c(ccc(C4=CCCC4)c3=O)[C@H]1N2Cc1cccnc1']	['O=C(NCc1ccccn1)[C@@H]1[C@@H](CO)[C@@H]2Cn3c(ccc(C4=CCCC4)c3=O)[C@H]1N2Cc1cccnc1']	['O=C(NCc1ccccn1)[C@@H]1[C@@H](CO)[C@@H]2Cn3c(ccc(C4=CCCC4)c3=O)[C@H]1N2Cc1cccnc1']
MNXM1139164	N[C@H](CO)[C@H](O)c1c(Cl)cccc1Cl	['N[C@H](CO)[C@H](O)c1c(Cl)cccc1Cl']	['N[C@H](CO)[C@H](O)c1c(Cl)cccc1Cl']	['N[C@H](CO)[C@H](O)c1c(Cl)cccc1Cl']	['N[C@H](CO)[C@H](O)c1c(Cl)cccc1Cl']
MNXM499461	C/C(=C\C(=O)O)C1CCCCC1	['C/C(=C\\C(=O)O)C1CCCCC1']	['C/C(=C\\C(=O)O)C1CCCCC1']	['C/C(=C\\C(=O)O)C1CCCCC1']	['C/C(=C\\C(=O)O)C1CCCCC1']
MNXM50830	COc1c(O)cc(O)c2c1O[C@H](c1ccccc1)CC2=O	['COc1c(O)cc(O)c2c1O[C@H](c1ccccc1)CC2=O']	['COc1c(O)cc(O)c2c1O[C@H](c1ccccc1)CC2=O']	['COc1c(O)cc(O)c2c1O[C@H](c1ccccc1)CC2=O']	['COc1c(O)cc(O)c2c1O[C@H](c1ccccc1)CC2=O']
MNXM1193031	O[C@]12CC[C@](O)([C@@H]3[C@@H]4C[C@H]([C@@H]5O[C@H]45)[C@@H]31)C2(Cl)Cl	['O[C@]12CC[C@](O)([C@@H]3[C@@H]4C[C@H]([C@H]5O[C@@H]45)[C@@H]31)C2(Cl)Cl', 'O[C@]12CC[C@](O)([C@@H]3[C@@H]4C[C@H]([C@@H]5O[C@H]45)[C@@H]31)C2(Cl)Cl']	['O[C@]12CC[C@](O)([C@@H]3[C@@H]4C[C@H]([C@@H]5O[C@H]45)[C@@H]31)C2(Cl)Cl']	['O[C@]12CC[C@](O)([C@@H]3[C@@H]4C[C@H]([C@@H]5O[C@H]45)[C@@H]31)C2(Cl)Cl']	['O[C@]12CC[C@](O)([C@@H]3[C@@H]4C[C@H]([C@H]5O[C@@H]45)[C@@H]31)C2(Cl)Cl', 'O[C@]12CC[C@](O)([C@@H]3[C@@H]4C[C@H]([C@@H]5O[C@H]45)[C@@H]31)C2(Cl)Cl']
MNXM36316	COc1c2c(cc3c1OCO3)[C@@]13CC[N@@](C2)[C@@H]1C[C@@H](OC(C)=O)C[C@H]3O	['COc1c2c(cc3c1OCO3)[C@@]13CC[N@@](C2)[C@@H]1C[C@@H](OC(C)=O)C[C@H]3O', 'COc1c2c(cc3c1OCO3)[C@@]13CC[N@@](C2)[C@@H]1C[C@H](OC(C)=O)C[C@H]3O']	[]	['COc1c2c(cc3c1OCO3)[C@@]13CC[N@@](C2)[C@@H]1C[C@@H](OC(C)=O)C[C@H]3O']	['COc1c2c(cc3c1OCO3)[C@@]13CC[N@@](C2)[C@@H]1C[C@@H](OC(C)=O)C[C@H]3O', 'COc1c2c(cc3c1OCO3)[C@@]13CC[N@@](C2)[C@@H]1C[C@H](OC(C)=O)C[C@H]3O']
MNXM746766	CCOc1ccccc1OCCN[C@@H](C)Cc1ccc(OC)c(S(N)(=O)=O)c1	['CCOc1ccccc1OCCN[C@@H](C)Cc1ccc(OC)c(S(N)(=O)=O)c1']	[]	['CCOc1ccccc1OCCN[C@@H](C)Cc1ccc(OC)c(S(N)(=O)=O)c1']	['CCOc1ccccc1OCCN[C@@H](C)Cc1ccc(OC)c(S(N)(=O)=O)c1']
MNXM1238348	C[C@H](CO)C(=O)OC[C@H](O)C(F)(F)C(F)(F)C(F)(F)C(F)(F)C(F)(F)C(F)(F)F	['C[C@H](CO)C(=O)OC[C@H](O)C(F)(F)C(F)(F)C(F)(F)C(F)(F)C(F)(F)C(F)(F)F']	['C[C@H](CO)C(=O)OC[C@H](O)C(F)(F)C(F)(F)C(F)(F)C(F)(F)C(F)(F)C(F)(F)F']	['C[C@H](CO)C(=O)OC[C@H](O)C(F)(F)C(F)(F)C(F)(F)C(F)(F)C(F)(F)C(F)(F)F']	['C[C@H](CO)C(=O)OC[C@H](O)C(F)(F)C(F)(F)C(F)(F)C(F)(F)C(F)(F)C(F)(F)F']
MNXM1188498	C/C(CC(=O)c1ccc(Cl)cc1)=N\OCc1ccccc1C=O	['C/C(CC(=O)c1ccc(Cl)cc1)=N\\OCc1ccccc1C=O']	['C/C(CC(=O)c1ccc(Cl)cc1)=N\\OCc1ccccc1C=O']	['C/C(CC(=O)c1ccc(Cl)cc1)=N\\OCc1ccccc1C=O']	['C/C(CC(=O)c1ccc(Cl)cc1)=N\\OCc1ccccc1C=O']
MNXM150375	COc1cc2nc(N)nc(N)c2cc1OC	['COc1cc2nc(N)nc(N)c2cc1OC']	['COc1cc2nc(N)nc(N)c2cc1OC']	['COc1cc2nc(N)nc(N)c2cc1OC']	['COc1cc2nc(N)nc(N)c2cc1OC']
MNXM1316480	CCN(CC)C/C(O)=N/[C@H](C(=O)CO)/C(C=O)=C\C(=O)[O-]	['CCN(CC)C/C(O)=N/[C@H](C(=O)CO)/C(C=O)=C\\C(=O)[O-]']	['CCN(CC)C/C(O)=N/[C@H](C(=O)CO)/C(C=O)=C\\C(=O)[O-]']	['CCN(CC)C/C(O)=N/[C@H](C(=O)CO)/C(C=O)=C\\C(=O)[O-]']	['CCN(CC)C/C(O)=N/[C@H](C(=O)CO)/C(C=O)=C\\C(=O)[O-]']
MNXM1253045	CC[C@H](/N=C(\O)CN(CC=O)[C@H](O)CO)[C@H](C)C(=O)C(=O)[O-]	['CC[C@H](/N=C(\\O)CN(CC=O)[C@H](O)CO)[C@H](C)C(=O)C(=O)[O-]']	['CC[C@H](/N=C(\\O)CN(CC=O)[C@H](O)CO)[C@H](C)C(=O)C(=O)[O-]']	['CC[C@H](/N=C(\\O)CN(CC=O)[C@H](O)CO)[C@H](C)C(=O)C(=O)[O-]']	['CC[C@H](/N=C(\\O)CN(CC=O)[C@H](O)CO)[C@H](C)C(=O)C(=O)[O-]']
MNXM527476	NC(=[NH2+])NCC[C@@H]([NH3+])CC(=O)[O-]	['NC(=[NH2+])NCC[C@@H]([NH3+])CC(=O)[O-]']	[]	[]	[]
MNXM588000	CN(C)c1cc2c(Nc3ccc4c(cnn4Cc4ccccc4)c3)ncnc2cn1	['CN(C)c1cc2c(Nc3ccc4c(cnn4Cc4ccccc4)c3)ncnc2cn1']	[]	[]	[]
MNXM470879	O=C(COc1cccc(Cl)c1Cl)Nc1ccc2c(c1)CCC2	['O=C(COc1cccc(Cl)c1Cl)Nc1ccc2c(c1)CCC2']	['O=C(COc1cccc(Cl)c1Cl)Nc1ccc2c(c1)CCC2']	['O=C(COc1cccc(Cl)c1Cl)Nc1ccc2c(c1)CCC2']	['O=C(COc1cccc(Cl)c1Cl)Nc1ccc2c(c1)CCC2']
MNXM1222330	O=C[C@H](O)[C@H](Cl)C(Cl)Cl	['O=C[C@H](O)[C@H](Cl)C(Cl)Cl']	['O=C[C@H](O)[C@H](Cl)C(Cl)Cl']	['O=C[C@H](O)[C@H](Cl)C(Cl)Cl']	['O=C[C@H](O)[C@H](Cl)C(Cl)Cl']
MNXM586531	C[C@@H]1CN([C@H](C)CO)S(=O)(=O)c2ccc(C3=CCCC3)cc2O[C@@H]1CN(C)C(=O)CC1CC1	['C[C@@H]1CN([C@H](C)CO)S(=O)(=O)c2ccc(C3=CCCC3)cc2O[C@@H]1CN(C)C(=O)CC1CC1']	['C[C@@H]1CN([C@H](C)CO)S(=O)(=O)c2ccc(C3=CCCC3)cc2O[C@@H]1CN(C)C(=O)CC1CC1']	['C[C@@H]1CN([C@H](C)CO)S(=O)(=O)c2ccc(C3=CCCC3)cc2O[C@@H]1CN(C)C(=O)CC1CC1']	['C[C@@H]1CN([C@H](C)CO)S(=O)(=O)c2ccc(C3=CCCC3)cc2O[C@@H]1CN(C)C(=O)CC1CC1']
MNXM128398	CCCCCCCCCCCCCCCCCCCCCC(=O)NCCc1c[nH]c2ccccc12	['CCCCCCCCCCCCCCCCCCCCCC(=O)NCCc1c[nH]c2ccccc12']	['CCCCCCCCCCCCCCCCCCCCCC(=O)NCCc1c[nH]c2ccccc12']	['CCCCCCCCCCCCCCCCCCCCCC(=O)NCCc1c[nH]c2ccccc12']	['CCCCCCCCCCCCCCCCCCCCCC(=O)NCCc1c[nH]c2ccccc12']
MNXM816978	CC/C=C\C[C@@H](O)/C=C/[C@H]1O[C@H]([C@H](O)C/C=C\C/C=C\CCC(=O)O)C[C@@H]1O	['CC/C=C\\C[C@@H](O)[C@@H]1C[C@H](O)[C@@H](/C=C/[C@H](O)C/C=C\\C/C=C\\CCC(=O)O)O1', 'CC/C=C\\C/C=C\\C[C@@H](O)/C=C/[C@H]1O[C@H]([C@H](O)C/C=C\\CCC(=O)O)C[C@@H]1O', 'CC/C=C\\C/C=C\\C[C@@H](O)[C@@H]1C[C@H](O)[C@@H](/C=C/[C@H](O)C/C=C\\CCC(=O)O)O1', 'CC/C=C\\C[C@@H](O)/C=C/[C@H]1O[C@H]([C@H](O)C/C=C\\C/C=C\\CCC(=O)O)C[C@@H]1O']	['CC/C=C\\C/C=C\\C[C@@H](O)[C@@H]1C[C@H](O)[C@@H](/C=C/[C@H](O)C/C=C\\CCC(=O)O)O1']	['CC/C=C\\C[C@@H](O)[C@@H]1C[C@H](O)[C@@H](/C=C/[C@H](O)C/C=C\\C/C=C\\CCC(=O)O)O1', 'CC/C=C\\C/C=C\\C[C@@H](O)/C=C/[C@H]1O[C@H]([C@H](O)C/C=C\\CCC(=O)O)C[C@@H]1O', 'CC/C=C\\C/C=C\\C[C@@H](O)[C@@H]1C[C@H](O)[C@@H](/C=C/[C@H](O)C/C=C\\CCC(=O)O)O1', 'CC/C=C\\C[C@@H](O)/C=C/[C@H]1O[C@H]([C@H](O)C/C=C\\C/C=C\\CCC(=O)O)C[C@@H]1O']	['CC/C=C\\C[C@@H](O)[C@@H]1C[C@H](O)[C@@H](/C=C/[C@H](O)C/C=C\\C/C=C\\CCC(=O)O)O1', 'CC/C=C\\C/C=C\\C[C@@H](O)/C=C/[C@H]1O[C@H]([C@H](O)C/C=C\\CCC(=O)O)C[C@@H]1O', 'CC/C=C\\C/C=C\\C[C@@H](O)[C@@H]1C[C@H](O)[C@@H](/C=C/[C@H](O)C/C=C\\CCC(=O)O)O1', 'CC/C=C\\C[C@@H](O)/C=C/[C@H]1O[C@H]([C@H](O)C/C=C\\C/C=C\\CCC(=O)O)C[C@@H]1O']
MNXM83171	CCCCC1(COC(=O)CCC(=O)O)C(=O)N(c2ccccc2)N(c2ccccc2)C1=O	['CCCCC1(COC(=O)CCC(=O)O)C(=O)N(c2ccccc2)N(c2ccccc2)C1=O']	[]	['CCCCC1(COC(=O)CCC(=O)O)C(=O)N(c2ccccc2)N(c2ccccc2)C1=O']	['CCCCC1(COC(=O)CCC(=O)O)C(=O)N(c2ccccc2)N(c2ccccc2)C1=O']
MNXM1127787	CCCCCCCCCCCCCCN	['CCCCCCCCCCCCCCN']	['CCCCCCCCCCCCCCN']	['CCCCCCCCCCCCCCN']	['CCCCCCCCCCCCCCN']
MNXM1228442	O=C1CCC(SN2C(=O)C(=O)[C@](O)([C@H](O)/C=C(/O)C(=O)[O-])C2=O)CC1	['O=C1CCC(SN2C(=O)C(=O)[C@](O)([C@H](O)/C=C(/O)C(=O)[O-])C2=O)CC1']	['O=C1CCC(SN2C(=O)C(=O)[C@](O)([C@H](O)/C=C(/O)C(=O)[O-])C2=O)CC1']	['O=C1CCC(SN2C(=O)C(=O)[C@](O)([C@H](O)/C=C(/O)C(=O)[O-])C2=O)CC1']	['O=C1CCC(SN2C(=O)C(=O)[C@](O)([C@H](O)/C=C(/O)C(=O)[O-])C2=O)CC1']
MNXM1121490	CC(C)[C@H](NC(=O)[C@H](CS)NC(=O)[C@@H](N)CCCN=C(N)N)C(=O)O	['CC(C)[C@H](NC(=O)[C@H](CS)NC(=O)[C@@H](N)CCCN=C(N)N)C(=O)O']	['CC(C)[C@H](NC(=O)[C@H](CS)NC(=O)[C@@H](N)CCCN=C(N)N)C(=O)O']	['CC(C)[C@H](NC(=O)[C@H](CS)NC(=O)[C@@H](N)CCCN=C(N)N)C(=O)O']	['CC(C)[C@H](NC(=O)[C@H](CS)NC(=O)[C@@H](N)CCCN=C(N)N)C(=O)O']
MNXM1279016	CC(=O)C/N=C/C=O	['CC(=O)C/N=C/C=O']	['CC(=O)C/N=C/C=O']	['CC(=O)C/N=C/C=O']	['CC(=O)C/N=C/C=O']
MNXM1329714	O=C(CF)C(=O)[C@H](O)F	['O=C(CF)C(=O)[C@H](O)F']	['O=C(CF)C(=O)[C@H](O)F']	['O=C(CF)C(=O)[C@H](O)F']	['O=C(CF)C(=O)[C@H](O)F']
MNXM1251784	O=C[C@H](O)C[C@]1(O)C(=O)C(=O)[C@H](O)O[C@@H]1OC[C@@H]1O[C@H](O)[C@H](O)[C@H](O)C1=O	['O=C[C@H](O)C[C@]1(O)C(=O)C(=O)[C@H](O)O[C@@H]1OC[C@@H]1O[C@H](O)[C@H](O)[C@H](O)C1=O']	['O=C[C@H](O)C[C@]1(O)C(=O)C(=O)[C@H](O)O[C@@H]1OC[C@@H]1O[C@H](O)[C@H](O)[C@H](O)C1=O']	['O=C[C@H](O)C[C@]1(O)C(=O)C(=O)[C@H](O)O[C@@H]1OC[C@@H]1O[C@H](O)[C@H](O)[C@H](O)C1=O']	['O=C[C@H](O)C[C@]1(O)C(=O)C(=O)[C@H](O)O[C@@H]1OC[C@@H]1O[C@H](O)[C@H](O)[C@H](O)C1=O']
MNXM1131937	C[C@@H]1CC[C@@]2(C[C@H]3[C@H](C[C@H]4[C@@H]5CCC6=CC(=O)CC[C@]6(C)[C@H]5CC[C@@]43C)O2)OC1	['C[C@@H]1CC[C@@]2(C[C@H]3[C@H](C[C@H]4[C@@H]5CCC6=CC(=O)CC[C@]6(C)[C@H]5CC[C@@]43C)O2)OC1', 'C[C@@H]1CC[C@@]2(C[C@H]3[C@H](C[C@H]4[C@H]5CCC6=CC(=O)CC[C@]6(C)[C@H]5CC[C@@]43C)O2)OC1', 'C[C@@H]1CC[C@@]2(C)[C@H]3C[C@@H]4O[C@](CC[C@H]5[C@@H]3CCC3=CC(=O)CC[C@@]35C)(C[C@@H]42)OC1', 'C[C@@H]1CC[C@@]2(C)[C@H]3C[C@@H]4O[C@](CC[C@H]5[C@H]3CCC3=CC(=O)CC[C@@]35C)(C[C@@H]42)OC1']	[]	[]	['C[C@@H]1CC[C@@]2(C[C@H]3[C@H](C[C@H]4[C@@H]5CCC6=CC(=O)CC[C@]6(C)[C@H]5CC[C@@]43C)O2)OC1']
MNXM1216914	C[C@@](O)([C@]1(CC(=O)C(=O)[O-])CO1)[C@@](C)(O)CO	['C[C@@](O)([C@]1(CC(=O)C(=O)[O-])CO1)[C@@](C)(O)CO']	['C[C@@](O)([C@]1(CC(=O)C(=O)[O-])CO1)[C@@](C)(O)CO']	['C[C@@](O)([C@]1(CC(=O)C(=O)[O-])CO1)[C@@](C)(O)CO']	['C[C@@](O)([C@]1(CC(=O)C(=O)[O-])CO1)[C@@](C)(O)CO']
MNXM476459	C[C@H](NC(=O)C[C@@H]1CC[C@H](NC(=O)Nc2ccc3c(c2)OCO3)[C@@H](CO)O1)c1ccccc1	['C[C@H](NC(=O)C[C@@H]1CC[C@H](NC(=O)Nc2ccc3c(c2)OCO3)[C@@H](CO)O1)c1ccccc1']	['C[C@H](NC(=O)C[C@@H]1CC[C@H](NC(=O)Nc2ccc3c(c2)OCO3)[C@@H](CO)O1)c1ccccc1']	['C[C@H](NC(=O)C[C@@H]1CC[C@H](NC(=O)Nc2ccc3c(c2)OCO3)[C@@H](CO)O1)c1ccccc1']	['C[C@H](NC(=O)C[C@@H]1CC[C@H](NC(=O)Nc2ccc3c(c2)OCO3)[C@@H](CO)O1)c1ccccc1']
MNXM736381	C/[N+]([O-])=N/CO[C@@H]1O[C@H](CO)[C@H](O)[C@H](O)[C@@H]1O	['C/[N+]([O-])=N/CO[C@@H]1O[C@H](CO)[C@H](O)[C@H](O)[C@@H]1O', 'C/[N+]([O-])=N/CO[C@@H]1O[C@H](CO)[C@H](O)[C@@H](O)[C@@H]1O']	['C/[N+]([O-])=N/CO[C@@H]1O[C@H](CO)[C@H](O)[C@H](O)[C@@H]1O']	['C/[N+]([O-])=N/CO[C@@H]1O[C@H](CO)[C@H](O)[C@H](O)[C@@H]1O']	['C/[N+]([O-])=N/CO[C@@H]1O[C@H](CO)[C@H](O)[C@H](O)[C@@H]1O', 'C/[N+]([O-])=N/CO[C@@H]1O[C@H](CO)[C@H](O)C(O)[C@@H]1O', 'C/[N+]([O-])=N/CO[C@@H]1O[C@H](CO)[C@H](O)[C@@H](O)[C@@H]1O']
MNXM1278599	CC[C@H](C(=O)C(=O)[O-])[C@H](C)[C@H](C)CO	['CC[C@H](C(=O)C(=O)[O-])[C@H](C)[C@H](C)CO']	['CC[C@H](C(=O)C(=O)[O-])[C@H](C)[C@H](C)CO']	['CC[C@H](C(=O)C(=O)[O-])[C@H](C)[C@H](C)CO']	['CC[C@H](C(=O)C(=O)[O-])[C@H](C)[C@H](C)CO']
MNXM1217907	CC[C@@H]1[C@@H](O)[C@H]2[C@@H]3C[C@@H](O)[C@@H]([C@H](C)C(=O)[O-])[C@]3(C)[C@@H](O)C[C@]2(O)[C@]2(C)CC[C@@H](O)C[C@H]12	['CC[C@@H]1[C@@H](O)[C@H]2[C@@H]3C[C@@H](O)[C@@H]([C@H](C)C(=O)[O-])[C@]3(C)[C@@H](O)C[C@]2(O)[C@]2(C)CC[C@@H](O)C[C@H]12']	[]	['CC[C@@H]1[C@@H](O)[C@H]2[C@@H]3C[C@@H](O)[C@@H]([C@H](C)C(=O)[O-])[C@]3(C)[C@@H](O)C[C@]2(O)[C@]2(C)CC[C@@H](O)C[C@H]12']	['CC[C@@H]1[C@@H](O)[C@H]2[C@@H]3C[C@@H](O)[C@@H]([C@H](C)C(=O)[O-])[C@]3(C)[C@@H](O)C[C@]2(O)[C@]2(C)CC[C@@H](O)C[C@H]12']
MNXM571222	c1ccc(CN(CCN(Cc2ccccn2)Cc2ccccn2)Cc2ccccn2)nc1	['c1ccc(CN(CCN(Cc2ccccn2)Cc2ccccn2)Cc2ccccn2)nc1']	['c1ccc(CN(CCN(Cc2ccccn2)Cc2ccccn2)Cc2ccccn2)nc1']	['c1ccc(CN(CCN(Cc2ccccn2)Cc2ccccn2)Cc2ccccn2)nc1']	['c1ccc(CN(CCN(Cc2ccccn2)Cc2ccccn2)Cc2ccccn2)nc1']
MNXM25021	O=c1cc(-c2c(O)cccc2O)oc2cc(O)cc(O)c12	['O=c1cc(-c2c(O)cccc2O)oc2cc(O)cc(O)c12']	['O=c1cc(-c2c(O)cccc2O)oc2cc(O)cc(O)c12']	['O=c1cc(-c2c(O)cccc2O)oc2cc(O)cc(O)c12']	['O=c1cc(-c2c(O)cccc2O)oc2cc(O)cc(O)c12']
MNXM1326264	C[C@H](CC(=O)C(=O)[O-])C(C)(C)c1ccc(O)cc1	['C[C@H](CC(=O)C(=O)[O-])C(C)(C)c1ccc(O)cc1']	['C[C@H](CC(=O)C(=O)[O-])C(C)(C)c1ccc(O)cc1']	['C[C@H](CC(=O)C(=O)[O-])C(C)(C)c1ccc(O)cc1']	['C[C@H](CC(=O)C(=O)[O-])C(C)(C)c1ccc(O)cc1']
MNXM528957	C/C=C/c1ccc2c(c1)O[C@H](CN(C)C(=O)C1CCCCC1)[C@H](C)CN([C@@H](C)CO)S2(=O)=O	['C/C=C/c1ccc2c(c1)O[C@H](CN(C)C(=O)C1CCCCC1)[C@H](C)CN([C@@H](C)CO)S2(=O)=O']	['C/C=C/c1ccc2c(c1)O[C@H](CN(C)C(=O)C1CCCCC1)[C@H](C)CN([C@@H](C)CO)S2(=O)=O']	['C/C=C/c1ccc2c(c1)O[C@H](CN(C)C(=O)C1CCCCC1)[C@H](C)CN([C@@H](C)CO)S2(=O)=O']	['C/C=C/c1ccc2c(c1)O[C@H](CN(C)C(=O)C1CCCCC1)[C@H](C)CN([C@@H](C)CO)S2(=O)=O']
MNXM148101	OC[C@@H](O)[C@@H]1O[C@@H](O)[C@H](O)[C@H]1O	['OC[C@@H](O)[C@@H]1O[C@@H](O)[C@H](O)[C@H]1O']	[]	['OC[C@@H](O)[C@@H]1O[C@@H](O)[C@H](O)[C@H]1O']	['OC[C@@H](O)[C@@H]1O[C@@H](O)[C@H](O)[C@H]1O']
MNXM1177730	O=C/C=C(\O)CC(=O)C(=O)[O-]	['O=C/C=C(\\O)CC(=O)C(=O)[O-]']	['O=C/C=C(\\O)CC(=O)C(=O)[O-]']	['O=C/C=C(\\O)CC(=O)C(=O)[O-]']	['O=C/C=C(\\O)CC(=O)C(=O)[O-]']
MNXM1250123	O=C([O-])c1[nH]c(O)c([C@H](O)C(=O)[O-])c1[C@H](O)[C@H](O)C(=O)[O-]	['O=C([O-])c1[nH]c(O)c([C@H](O)C(=O)[O-])c1[C@H](O)[C@H](O)C(=O)[O-]']	['O=C([O-])c1[nH]c(O)c([C@H](O)C(=O)[O-])c1[C@H](O)[C@H](O)C(=O)[O-]']	['O=C([O-])c1[nH]c(O)c([C@H](O)C(=O)[O-])c1[C@H](O)[C@H](O)C(=O)[O-]']	['O=C([O-])c1[nH]c(O)c([C@H](O)C(=O)[O-])c1[C@H](O)[C@H](O)C(=O)[O-]']
MNXM1176044	C[C@H](C(=O)[O-])[C@](O)(CC=O)/N=C(\O)C(=O)[O-]	['C[C@H](C(=O)[O-])[C@](O)(CC=O)/N=C(\\O)C(=O)[O-]']	['C[C@H](C(=O)[O-])[C@](O)(CC=O)/N=C(\\O)C(=O)[O-]']	['C[C@H](C(=O)[O-])[C@](O)(CC=O)/N=C(\\O)C(=O)[O-]']	['C[C@H](C(=O)[O-])[C@](O)(CC=O)/N=C(\\O)C(=O)[O-]']
MNXM1239409	O=C1C[C@@H](C(=O)CO)[C@]2(O)[C@H]1[C@]1(Cl)C=C(Cl)[C@]2(Cl)[C@@H]1Cl	['O=C1C[C@@H](C(=O)CO)[C@]2(O)[C@H]1[C@]1(Cl)C=C(Cl)[C@]2(Cl)[C@@H]1Cl']	['O=C1C[C@@H](C(=O)CO)[C@]2(O)[C@H]1[C@]1(Cl)C=C(Cl)[C@]2(Cl)[C@@H]1Cl']	['O=C1C[C@@H](C(=O)CO)[C@]2(O)[C@H]1[C@]1(Cl)C=C(Cl)[C@]2(Cl)[C@@H]1Cl']	['O=C1C[C@@H](C(=O)CO)[C@]2(O)[C@H]1[C@]1(Cl)C=C(Cl)[C@]2(Cl)[C@@H]1Cl']
MNXM808887	COc1ccc2c(c1)O[C@@H]1c3ccc(O[C@@H]4O[C@H](C(=O)O)[C@H](O)[C@H](O)[C@@H]4O)c(OC)c3OC[C@@H]21	['COc1ccc2c(c1)O[C@@H]1c3ccc(O[C@@H]4O[C@H](C(=O)O)[C@H](O)[C@@H](O)[C@@H]4O)c(OC)c3OC[C@@H]21', 'COc1ccc2c(c1)O[C@@H]1c3ccc(O[C@@H]4O[C@H](C(=O)O)[C@H](O)[C@H](O)[C@@H]4O)c(OC)c3OC[C@@H]21']	['COc1ccc2c(c1)O[C@@H]1c3ccc(O[C@@H]4O[C@H](C(=O)O)[C@H](O)[C@H](O)[C@@H]4O)c(OC)c3OC[C@@H]21']	['COc1ccc2c(c1)O[C@@H]1c3ccc(O[C@@H]4O[C@H](C(=O)O)[C@H](O)[C@H](O)[C@@H]4O)c(OC)c3OC[C@@H]21']	['COc1ccc2c(c1)O[C@@H]1c3ccc(O[C@@H]4O[C@H](C(=O)O)[C@H](O)[C@@H](O)[C@@H]4O)c(OC)c3OC[C@@H]21', 'COc1ccc2c(c1)O[C@@H]1c3ccc(O[C@@H]4O[C@H](C(=O)O)[C@H](O)[C@H](O)[C@@H]4O)c(OC)c3OC[C@@H]21']
MNXM474466	COC(=O)C[C@@H]1C[C@@H]2c3cc(NS(C)(=O)=O)ccc3O[C@@H]2[C@@H](CO)O1	['COC(=O)C[C@@H]1C[C@@H]2c3cc(NS(C)(=O)=O)ccc3O[C@@H]2[C@@H](CO)O1']	['COC(=O)C[C@@H]1C[C@@H]2c3cc(NS(C)(=O)=O)ccc3O[C@@H]2[C@@H](CO)O1']	['COC(=O)C[C@@H]1C[C@@H]2c3cc(NS(C)(=O)=O)ccc3O[C@@H]2[C@@H](CO)O1']	['COC(=O)C[C@@H]1C[C@@H]2c3cc(NS(C)(=O)=O)ccc3O[C@@H]2[C@@H](CO)O1']
MNXM38157	O=c1[nH]c(=O)n([C@H]2C[C@H](O)[C@@H](CO)O2)cc1CO	['O=c1[nH]c(=O)n([C@H]2C[C@H](O)[C@@H](CO)O2)cc1CO']	['O=c1[nH]c(=O)n([C@H]2C[C@H](O)[C@@H](CO)O2)cc1CO']	['O=c1[nH]c(=O)n([C@H]2C[C@H](O)[C@@H](CO)O2)cc1CO']	['O=c1[nH]c(=O)n([C@H]2C[C@H](O)[C@@H](CO)O2)cc1CO']
MNXM1248965	C[C@H](C=O)c1cccc(C(C)(C)O)c1O	['C[C@H](C=O)c1cccc(C(C)(C)O)c1O']	['C[C@H](C=O)c1cccc(C(C)(C)O)c1O']	['C[C@H](C=O)c1cccc(C(C)(C)O)c1O']	['C[C@H](C=O)c1cccc(C(C)(C)O)c1O']
MNXM809691	O=C(O)C(=O)c1ccc2c(c1)OCO2	['O=C(O)C(=O)c1ccc2c(c1)OCO2']	['O=C(O)C(=O)c1ccc2c(c1)OCO2']	['O=C(O)C(=O)c1ccc2c(c1)OCO2']	['O=C(O)C(=O)c1ccc2c(c1)OCO2']
MNXM483657	NC(=O)c1oc2ccccc2c1NC(=O)c1ccccc1	['NC(=O)c1oc2ccccc2c1NC(=O)c1ccccc1']	['NC(=O)c1oc2ccccc2c1NC(=O)c1ccccc1']	['NC(=O)c1oc2ccccc2c1NC(=O)c1ccccc1']	['NC(=O)c1oc2ccccc2c1NC(=O)c1ccccc1']
MNXM1346696	CCc1cc(C=O)cc(C(C)C)c1O	['CCc1cc(C=O)cc(C(C)C)c1O']	['CCc1cc(C=O)cc(C(C)C)c1O']	['CCc1cc(C=O)cc(C(C)C)c1O']	['CCc1cc(C=O)cc(C(C)C)c1O']
MNXM483359	CN(C)C(=O)c1cccc(-c2ccc([C@H]3[C@H](CO)N4CCCCN(CCC(F)(F)F)C[C@@H]34)cc2)c1	['CN(C)C(=O)c1cccc(-c2ccc([C@H]3[C@H](CO)N4CCCCN(CCC(F)(F)F)C[C@@H]34)cc2)c1']	['CN(C)C(=O)c1cccc(-c2ccc([C@H]3[C@H](CO)N4CCCCN(CCC(F)(F)F)C[C@@H]34)cc2)c1']	['CN(C)C(=O)c1cccc(-c2ccc([C@H]3[C@H](CO)N4CCCCN(CCC(F)(F)F)C[C@@H]34)cc2)c1']	['CN(C)C(=O)c1cccc(-c2ccc([C@H]3[C@H](CO)N4CCCCN(CCC(F)(F)F)C[C@@H]34)cc2)c1']
MNXM1328701	CCOCn1c(-c2ccc(O)c(O)c2O)c(C#N)c(Br)c1C(F)(F)F	['CCOCn1c(-c2ccc(O)c(O)c2O)c(C#N)c(Br)c1C(F)(F)F']	['CCOCn1c(-c2ccc(O)c(O)c2O)c(C#N)c(Br)c1C(F)(F)F']	['CCOCn1c(-c2ccc(O)c(O)c2O)c(C#N)c(Br)c1C(F)(F)F']	['CCOCn1c(-c2ccc(O)c(O)c2O)c(C#N)c(Br)c1C(F)(F)F']
MNXM1305693	O[C@H](c1ccccc1Cl)[C@@H](c1ccc(F)cc1)[C@H](O)n1cncn1	['O[C@H](c1ccccc1Cl)[C@@H](c1ccc(F)cc1)[C@H](O)n1cncn1']	[]	['O[C@H](c1ccccc1Cl)[C@@H](c1ccc(F)cc1)[C@H](O)n1cncn1']	['O[C@H](c1ccccc1Cl)[C@@H](c1ccc(F)cc1)[C@H](O)n1cncn1']
MNXM1222098	O=C([O-])Nc1ccc(Cc2ccc(NC(=O)OC[C@H](O)[C@H](O)COC(=O)[O-])cc2)c(O)c1O	['O=C([O-])Nc1ccc(Cc2ccc(NC(=O)OC[C@H](O)[C@H](O)COC(=O)[O-])cc2)c(O)c1O', 'O=C([O-])Nc1ccc(Cc2ccc(NC(=O)OC[C@@H](O)[C@@H](O)COC(=O)[O-])cc2)c(O)c1O']	['O=C([O-])Nc1ccc(Cc2ccc(NC(=O)OC[C@H](O)[C@H](O)COC(=O)[O-])cc2)c(O)c1O']	['O=C([O-])Nc1ccc(Cc2ccc(NC(=O)OC[C@H](O)[C@H](O)COC(=O)[O-])cc2)c(O)c1O']	['O=C([O-])Nc1ccc(Cc2ccc(NC(=O)OC[C@H](O)[C@H](O)COC(=O)[O-])cc2)c(O)c1O', 'O=C([O-])Nc1ccc(Cc2ccc(NC(=O)OC[C@@H](O)[C@@H](O)COC(=O)[O-])cc2)c(O)c1O']
MNXM1175345	CN1CCC[C@]1(O)c1cnc(O)c(O)c1	['CN1CCC[C@]1(O)c1cnc(O)c(O)c1']	['CN1CCC[C@]1(O)c1cnc(O)c(O)c1']	['CN1CCC[C@]1(O)c1cnc(O)c(O)c1']	['CN1CCC[C@]1(O)c1cnc(O)c(O)c1']
MNXM29600	COc1cc(OC)c(-c2oc3c(OC)c(O)c(OC)c(O)c3c(=O)c2OC)cc1OC	['COc1cc(OC)c(-c2oc3c(OC)c(O)c(OC)c(O)c3c(=O)c2OC)cc1OC']	['COc1cc(OC)c(-c2oc3c(OC)c(O)c(OC)c(O)c3c(=O)c2OC)cc1OC']	['COc1cc(OC)c(-c2oc3c(OC)c(O)c(OC)c(O)c3c(=O)c2OC)cc1OC']	['COc1cc(OC)c(-c2oc3c(OC)c(O)c(OC)c(O)c3c(=O)c2OC)cc1OC']
MNXM19651	CC(=O)NCCc1c[nH]c2ccc(OS(=O)(=O)[O-])cc12	['CC(=O)NCCc1c[nH]c2ccc(OS(=O)(=O)[O-])cc12']	['CC(=O)NCCc1c[nH]c2ccc(OS(=O)(=O)[O-])cc12']	['CC(=O)NCCc1c[nH]c2ccc(OS(=O)(=O)[O-])cc12']	['CC(=O)NCCc1c[nH]c2ccc(OS(=O)(=O)[O-])cc12']
MNXM1150474	CC(C)(C(=O)[O-])c1cc(CO)cc([C@](C)(C=O)C(=O)[O-])c1O	['CC(C)(C(=O)[O-])c1cc(CO)cc([C@](C)(C=O)C(=O)[O-])c1O']	['CC(C)(C(=O)[O-])c1cc(CO)cc([C@](C)(C=O)C(=O)[O-])c1O']	['CC(C)(C(=O)[O-])c1cc(CO)cc([C@](C)(C=O)C(=O)[O-])c1O']	['CC(C)(C(=O)[O-])c1cc(CO)cc([C@](C)(C=O)C(=O)[O-])c1O']
MNXM813034	CC(C)=CCC[C@]1(C)C=Cc2c(CCC(=O)O)ccc(O)c2O1	['CC(C)=CCC[C@]1(C)C=Cc2c(CCC(=O)O)ccc(O)c2O1']	['CC(C)=CCC[C@]1(C)C=Cc2c(CCC(=O)O)ccc(O)c2O1']	['CC(C)=CCC[C@]1(C)C=Cc2c(CCC(=O)O)ccc(O)c2O1']	['CC(C)=CCC[C@]1(C)C=Cc2c(CCC(=O)O)ccc(O)c2O1']
MNXM1125438	C[C@H](NC(=O)[C@@H](N)CO)C(=O)N[C@H](C(=O)O)[C@@H](C)O	['C[C@H](NC(=O)[C@@H](N)CO)C(=O)N[C@H](C(=O)O)[C@@H](C)O']	['C[C@H](NC(=O)[C@@H](N)CO)C(=O)N[C@H](C(=O)O)[C@@H](C)O']	['C[C@H](NC(=O)[C@@H](N)CO)C(=O)N[C@H](C(=O)O)[C@@H](C)O']	['C[C@H](NC(=O)[C@@H](N)CO)C(=O)N[C@H](C(=O)O)[C@@H](C)O']
MNXM1160447	CCN(CC=O)[C@H](O)/C=N/C[C@](C)(O)C(=O)C=O	['CCN(CC=O)[C@H](O)/C=N/C[C@](C)(O)C(=O)C=O']	['CCN(CC=O)[C@H](O)/C=N/C[C@](C)(O)C(=O)C=O']	['CCN(CC=O)[C@H](O)/C=N/C[C@](C)(O)C(=O)C=O']	['CCN(CC=O)[C@H](O)/C=N/C[C@](C)(O)C(=O)C=O']
MNXM1182912	C[C@]12C(=O)C[C@@H]3c4ccc(O)cc4CC[C@@H]3[C@@H]1CC[C@]2(O)CC=O	['C[C@]12C(=O)C[C@@H]3c4ccc(O)cc4CC[C@@H]3[C@@H]1CC[C@]2(O)CC=O']	['C[C@]12C(=O)C[C@@H]3c4ccc(O)cc4CC[C@@H]3[C@@H]1CC[C@]2(O)CC=O']	['C[C@]12C(=O)C[C@@H]3c4ccc(O)cc4CC[C@@H]3[C@@H]1CC[C@]2(O)CC=O']	['C[C@]12C(=O)C[C@@H]3c4ccc(O)cc4CC[C@@H]3[C@@H]1CC[C@]2(O)CC=O']
MNXM505339	Cc1cc(C)c2cc(C)ccc2c1	['Cc1cc(C)c2cc(C)ccc2c1']	['Cc1cc(C)c2cc(C)ccc2c1']	['Cc1cc(C)c2cc(C)ccc2c1']	['Cc1cc(C)c2cc(C)ccc2c1']
MNXM118668	C=CC(=C)CC[C@H]1[C@@]2(C)CCCC(C)(C)[C@H]2CC[C@@]1(C)O	['C=CC(=C)CC[C@H]1[C@@]2(C)CCCC(C)(C)[C@H]2CC[C@@]1(C)O']	[]	['C=CC(=C)CC[C@H]1[C@@]2(C)CCCC(C)(C)[C@H]2CC[C@@]1(C)O']	['C=CC(=C)CC[C@H]1[C@@]2(C)CCCC(C)(C)[C@H]2CC[C@@]1(C)O']
MNXM584728	CC(C)NC(=O)N[C@H]1C=C[C@H](CC(=O)NCCCN(C)C)O[C@@H]1CO	['CC(C)NC(=O)N[C@H]1C=C[C@H](CC(=O)NCCCN(C)C)O[C@@H]1CO']	['CC(C)NC(=O)N[C@H]1C=C[C@H](CC(=O)NCCCN(C)C)O[C@@H]1CO']	['CC(C)NC(=O)N[C@H]1C=C[C@H](CC(=O)NCCCN(C)C)O[C@@H]1CO']	['CC(C)NC(=O)N[C@H]1C=C[C@H](CC(=O)NCCCN(C)C)O[C@@H]1CO']
MNXM1342803	C[C@H](CCCCCCCCC[C@H](O)C=O)[C@H](CC(=O)[O-])C(=O)[O-]	['C[C@H](CCCCCCCCC[C@H](O)C=O)[C@H](CC(=O)[O-])C(=O)[O-]']	['C[C@H](CCCCCCCCC[C@H](O)C=O)[C@H](CC(=O)[O-])C(=O)[O-]']	['C[C@H](CCCCCCCCC[C@H](O)C=O)[C@H](CC(=O)[O-])C(=O)[O-]']	['C[C@H](CCCCCCCCC[C@H](O)C=O)[C@H](CC(=O)[O-])C(=O)[O-]']
MNXM487886	CCc1ccc(OCc2ccc(C(=O)NCc3ccccn3)o2)cc1	['CCc1ccc(OCc2ccc(C(=O)NCc3ccccn3)o2)cc1']	['CCc1ccc(OCc2ccc(C(=O)NCc3ccccn3)o2)cc1']	['CCc1ccc(OCc2ccc(C(=O)NCc3ccccn3)o2)cc1']	['CCc1ccc(OCc2ccc(C(=O)NCc3ccccn3)o2)cc1']
MNXM1130352	C=CCC/C=C\CCCCCCCCCCC(=O)O	['C=CCC/C=C\\CCCCCCCCCCC(=O)O']	['C=CCC/C=C\\CCCCCCCCCCC(=O)O']	['C=CCC/C=C\\CCCCCCCCCCC(=O)O']	['C=CCC/C=C\\CCCCCCCCCCC(=O)O']
MNXM1319706	CCCCC[C@H](O)[C@H](O)/C=C/CCCCCC[C@H](O)C(=O)[O-]	['CCCCCCC/C=C/[C@@H](O)[C@@H](O)CCCC[C@H](O)C(=O)[O-]', 'CCCCCCC[C@H](O)[C@H](O)/C=C/CCCC[C@H](O)C(=O)[O-]', 'CCCCC/C=C/[C@@H](O)[C@@H](O)CCCCCC[C@H](O)C(=O)[O-]', 'CCCCC[C@H](O)[C@H](O)/C=C/CCCCCC[C@H](O)C(=O)[O-]', 'CCCCCC[C@H](O)[C@H](O)/C=C/CCCCC[C@H](O)C(=O)[O-]', 'CCCCCC/C=C/[C@@H](O)[C@@H](O)CCCCC[C@H](O)C(=O)[O-]']	['CCCCCC[C@H](O)[C@H](O)/C=C/CCCCC[C@H](O)C(=O)[O-]']	['CCCCC/C=C/[C@@H](O)[C@@H](O)CCCCCC[C@H](O)C(=O)[O-]', 'CCCCCCC[C@H](O)[C@H](O)/C=C/CCCC[C@H](O)C(=O)[O-]', 'CCCCC[C@H](O)[C@H](O)/C=C/CCCCCC[C@H](O)C(=O)[O-]', 'CCCCCC[C@H](O)[C@H](O)/C=C/CCCCC[C@H](O)C(=O)[O-]', 'CCCCCC/C=C/[C@@H](O)[C@@H](O)CCCCC[C@H](O)C(=O)[O-]']	['CCCCCCC/C=C/[C@@H](O)[C@@H](O)CCCC[C@H](O)C(=O)[O-]', 'CCCCC/C=C/[C@@H](O)[C@@H](O)CCCCCC[C@H](O)C(=O)[O-]', 'CCCCCCC[C@H](O)[C@H](O)/C=C/CCCC[C@H](O)C(=O)[O-]', 'CCCCC[C@H](O)[C@H](O)/C=C/CCCCCC[C@H](O)C(=O)[O-]', 'CCCCCC[C@H](O)[C@H](O)/C=C/CCCCC[C@H](O)C(=O)[O-]', 'CCCCCC/C=C/[C@@H](O)[C@@H](O)CCCCC[C@H](O)C(=O)[O-]']
MNXM1317783	CSc1c(C)cc(O[P@](=O)(NC(C)C)OCCO)c(O)c1O	['CSc1c(C)cc(O[P@@](=O)(NC(C)C)OCCO)c(O)c1O', 'CSc1c(C)cc(O[P@](=O)(NC(C)C)OCCO)c(O)c1O']	[]	['CSc1c(C)cc(OP(=O)(NC(C)C)OCCO)c(O)c1O']	['CSc1c(C)cc(OP(=O)(NC(C)C)OCCO)c(O)c1O']
MNXM48774	[Ds]	['[PbH4]', '[Ds]']	[]	[]	[]
MNXM156383	N[C@@H](CCCCN[C@@H]1[C@@H](O)[C@H](O)[C@@H](CO)O[C@H]1O)C(=O)O	['N[C@@H](CCCCN[C@@H]1[C@@H](O)[C@H](O)[C@@H](CO)O[C@H]1O)C(=O)O']	['N[C@@H](CCCCN[C@@H]1[C@@H](O)[C@H](O)[C@@H](CO)O[C@H]1O)C(=O)O']	['N[C@@H](CCCCN[C@@H]1[C@@H](O)[C@H](O)[C@@H](CO)O[C@H]1O)C(=O)O']	['N[C@@H](CCCCN[C@@H]1[C@@H](O)[C@H](O)[C@@H](CO)O[C@H]1O)C(=O)O']
MNXM3447	CCCCCC/C=C/CCCCCC(=O)OC[C@H](O)CO[P@](=O)([O-])OCC[NH3+]	['CCCCCC/C=C/CCCCCC(=O)OC[C@H](O)CO[P@](=O)([O-])OCC[NH3+]', 'CCCCCCC/C=C/CCCCC(=O)OC[C@H](O)CO[P@@](=O)([O-])OCC[NH3+]', 'CCCCCCC/C=C/CCCCC(=O)OC[C@@H](O)CO[P@](=O)([O-])OCC[NH3+]', 'CCCCCC/C=C/CCCCCC(=O)OC[C@@H](O)CO[P@@](=O)([O-])OCC[NH3+]', 'CCCCCCC/C=C/CCCCC(=O)OC[C@H](O)CO[P@](=O)([O-])OCC[NH3+]', 'CCCCC/C=C/CCCCCCC(=O)OC[C@H](O)CO[P@](=O)([O-])OCC[NH3+]', 'CCCCCCC/C=C/CCCCC(=O)OC[C@@H](O)C…	[]	[]	[]
MNXM1242238	Oc1c(Cl)cc(Cl)c([C@H](O)Cn2ccnc2)c1O	['Oc1c(Cl)cc(Cl)c([C@H](O)Cn2ccnc2)c1O']	['Oc1c(Cl)cc(Cl)c([C@H](O)Cn2ccnc2)c1O']	['Oc1c(Cl)cc(Cl)c([C@H](O)Cn2ccnc2)c1O']	['Oc1c(Cl)cc(Cl)c([C@H](O)Cn2ccnc2)c1O']
MNXM45944	CC(=O)OCC1=C(C(=O)O)N2C(=O)[C@@H](NC(=O)[C@H](N)c3ccccc3)[C@H]2SC1	['CC(=O)OCC1=C(C(=O)O)N2C(=O)[C@@H](NC(=O)[C@H](N)c3ccccc3)[C@H]2SC1']	['CC(=O)OCC1=C(C(=O)O)N2C(=O)[C@@H](NC(=O)[C@H](N)c3ccccc3)[C@H]2SC1']	['CC(=O)OCC1=C(C(=O)O)N2C(=O)[C@@H](NC(=O)[C@H](N)c3ccccc3)[C@H]2SC1']	['CC(=O)OCC1=C(C(=O)O)N2C(=O)[C@@H](NC(=O)[C@H](N)c3ccccc3)[C@H]2SC1']
MNXM105571	C=C1C[C@H]2O[C@H]([C@@H]3[C@@H]([C@@H](C)COC(=O)CCC)CC=C(C)[C@@H]32)[C@](C)(OC(=O)[C@H](O)CC)CC[C@@H]1O	['C=C1C[C@H]2O[C@H]([C@@H]3[C@@H]([C@@H](C)COC(=O)CCC)CC=C(C)[C@@H]32)[C@](C)(OC(=O)[C@H](O)CC)CC[C@@H]1O']	[]	[]	[]
MNXM584680	CCCC(=O)Nc1cccc(-c2cn3ccsc3n2)c1	['CCCC(=O)Nc1cccc(-c2cn3ccsc3n2)c1']	['CCCC(=O)Nc1cccc(-c2cn3ccsc3n2)c1']	['CCCC(=O)Nc1cccc(-c2cn3ccsc3n2)c1']	['CCCC(=O)Nc1cccc(-c2cn3ccsc3n2)c1']
MNXM738759	C[C@]12C[C@H](O)[C@H]3[C@@H](CCC4=CC(=O)CC[C@@]43C)[C@@H]1CC[C@@H]2O	['C[C@]12C[C@H](O)[C@H]3[C@@H](CCC4=CC(=O)CC[C@@]43C)[C@@H]1CC[C@@H]2O']	[]	['C[C@]12C[C@H](O)[C@H]3[C@@H](CCC4=CC(=O)CC[C@@]43C)[C@@H]1CC[C@@H]2O']	['C[C@]12C[C@H](O)[C@H]3[C@@H](CCC4=CC(=O)CC[C@@]43C)[C@@H]1CC[C@@H]2O']
MNXM1163016	C[C@H](O)[C@H](c1ccccc1)[C@H](c1ccccc1)c1ccc(O)cc1	['C[C@H](O)[C@H](c1ccccc1)[C@@H](c1ccccc1)c1ccc(O)cc1', 'C[C@H](O)[C@H](c1ccccc1)[C@H](c1ccccc1)c1ccc(O)cc1']	['C[C@H](O)[C@H](c1ccccc1)[C@H](c1ccccc1)c1ccc(O)cc1']	['C[C@H](O)[C@H](c1ccccc1)[C@H](c1ccccc1)c1ccc(O)cc1', 'C[C@H](O)[C@H](c1ccccc1)C(c1ccccc1)c1ccc(O)cc1']	['C[C@H](O)[C@H](c1ccccc1)[C@@H](c1ccccc1)c1ccc(O)cc1', 'C[C@H](O)[C@H](c1ccccc1)[C@H](c1ccccc1)c1ccc(O)cc1', 'C[C@H](O)[C@H](c1ccccc1)C(c1ccccc1)c1ccc(O)cc1', 'C[C@H](O)[C@H](c1ccc(O)cc1)C(c1ccccc1)c1ccccc1']
MNXM585071	CCCCC(=O)Nc1ccc(C(=O)NNC(=O)CCc2ccccc2)cc1	['CCCCC(=O)Nc1ccc(C(=O)NNC(=O)CCc2ccccc2)cc1', 'CCCCC(=O)NNC(=O)c1ccc(NC(=O)CCc2ccccc2)cc1']	['CCCCC(=O)Nc1ccc(C(=O)NNC(=O)CCc2ccccc2)cc1']	['CCCCC(=O)Nc1ccc(C(=O)NNC(=O)CCc2ccccc2)cc1', 'CCCCC(=O)NNC(=O)c1ccc(NC(=O)CCc2ccccc2)cc1']	['CCCCC(=O)Nc1ccc(C(=O)NNC(=O)CCc2ccccc2)cc1', 'CCCCC(=O)NNC(=O)c1ccc(NC(=O)CCc2ccccc2)cc1']
MNXM37387	O=C(Cl)c1ccc(Cl)cc1	['O=C(Cl)c1ccc(Cl)cc1']	['O=C(Cl)c1ccc(Cl)cc1']	['O=C(Cl)c1ccc(Cl)cc1']	['O=C(Cl)c1ccc(Cl)cc1']
MNXM811147	O=S(=O)(O)O[C@H]1[C@@H](O)[C@@H](O)[C@@H](CO)O[C@H]1c1c(O)cc(O)cc1O	['O=S(=O)(O)O[C@H]1[C@@H](O)[C@@H](O)[C@@H](CO)O[C@H]1c1c(O)cc(O)cc1O']	[]	[]	['O=S(=O)(O)O[C@H]1[C@@H](O)[C@@H](O)[C@@H](CO)O[C@H]1c1c(O)cc(O)cc1O']
MNXM1251241	C/C=C(\N=C\C=O)[C@H](C)C(=O)[O-]	['C/C=C(\\N=C\\C=O)[C@H](C)C(=O)[O-]']	['C/C=C(\\N=C\\C=O)[C@H](C)C(=O)[O-]']	['C/C=C(\\N=C\\C=O)[C@H](C)C(=O)[O-]']	['C/C=C(\\N=C\\C=O)[C@H](C)C(=O)[O-]']
MNXM817054	CC/C=C\C/C=C\C[C@H](O)/C=C/[C@H]1O[C@H]([C@@H](O)C/C=C\CCC(=O)O)C[C@H]1O	['CC/C=C\\C[C@H](O)/C=C/[C@H]1O[C@H]([C@@H](O)C/C=C\\C/C=C\\CCC(=O)O)C[C@H]1O', 'CC/C=C\\C[C@H](O)[C@@H]1C[C@@H](O)[C@@H](/C=C/[C@@H](O)C/C=C\\C/C=C\\CCC(=O)O)O1', 'CC/C=C\\C/C=C\\C[C@H](O)/C=C/[C@H]1O[C@H]([C@@H](O)C/C=C\\CCC(=O)O)C[C@H]1O', 'CC/C=C\\C/C=C\\C[C@H](O)[C@@H]1C[C@@H](O)[C@@H](/C=C/[C@@H](O)C/C=C\\CCC(=O)O)O1']	['CC/C=C\\C[C@H](O)[C@@H]1C[C@@H](O)[C@@H](/C=C/[C@@H](O)C/C=C\\C/C=C\\CCC(=O)O)O1']	['CC/C=C\\C[C@H](O)/C=C/[C@H]1O[C@H]([C@@H](O)C/C=C\\C/C=C\\CCC(=O)O)C[C@H]1O', 'CC/C=C\\C[C@H](O)[C@@H]1C[C@@H](O)[C@@H](/C=C/[C@@H](O)C/C=C\\C/C=C\\CCC(=O)O)O1', 'CC/C=C\\C/C=C\\C[C@H](O)/C=C/[C@H]1O[C@H]([C@@H](O)C/C=C\\CCC(=O)O)C[C@H]1O', 'CC/C=C\\C/C=C\\C[C@H](O)[C@@H]1C[C@@H](O)[C@@H](/C=C/[C@@H](O)C/C=C\\CCC(=O)O)O1']	['CC/C=C\\C[C@H](O)/C=C/[C@H]1O[C@H]([C@@H](O)C/C=C\\C/C=C\\CCC(=O)O)C[C@H]1O', 'CC/C=C\\C[C@H](O)[C@@H]1C[C@@H](O)[C@@H](/C=C/[C@@H](O)C/C=C\\C/C=C\\CCC(=O)O)O1', 'CC/C=C\\C/C=C\\C[C@H](O)/C=C/[C@H]1O[C@H]([C@@H](O)C/C=C\\CCC(=O)O)C[C@H]1O', 'CC/C=C\\C/C=C\\C[C@H](O)[C@@H]1C[C@@H](O)[C@@H](/C=C/[C@@H](O)C/C=C\\CCC(=O)O)O1']
MNXM528167	COC(=O)[C@H]1[C@H](CO)[C@H]2Cn3c(ccc(/C=C/c4ccccc4)c3=O)[C@@H]1N2Cc1ccccc1F	['COC(=O)[C@H]1[C@H](CO)[C@H]2Cn3c(ccc(/C=C/c4ccccc4)c3=O)[C@@H]1N2Cc1ccccc1F']	['COC(=O)[C@H]1[C@H](CO)[C@H]2Cn3c(ccc(/C=C/c4ccccc4)c3=O)[C@@H]1N2Cc1ccccc1F']	['COC(=O)[C@H]1[C@H](CO)[C@H]2Cn3c(ccc(/C=C/c4ccccc4)c3=O)[C@@H]1N2Cc1ccccc1F']	['COC(=O)[C@H]1[C@H](CO)[C@H]2Cn3c(ccc(/C=C/c4ccccc4)c3=O)[C@@H]1N2Cc1ccccc1F']
MNXM1292900	Cc1cc(C(C)(C)C)c(O)c(C(C)(C(=O)[O-])C(=O)[O-])c1	['Cc1cc(C(C)(C)C)c(O)c(C(C)(C(=O)[O-])C(=O)[O-])c1']	['Cc1cc(C(C)(C)C)c(O)c(C(C)(C(=O)[O-])C(=O)[O-])c1']	['Cc1cc(C(C)(C)C)c(O)c(C(C)(C(=O)[O-])C(=O)[O-])c1']	['Cc1cc(C(C)(C)C)c(O)c(C(C)(C(=O)[O-])C(=O)[O-])c1']
MNXM1161405	CON1CCC(N)(/C(O)=C/c2c(C)cc(Cl)cc2C=O)CC1	['CON1CCC(N)(/C(O)=C/c2c(C)cc(Cl)cc2C=O)CC1']	['CON1CCC(N)(/C(O)=C/c2c(C)cc(Cl)cc2C=O)CC1']	['CON1CCC(N)(/C(O)=C/c2c(C)cc(Cl)cc2C=O)CC1']	['CON1CCC(N)(/C(O)=C/c2c(C)cc(Cl)cc2C=O)CC1']
MNXM1266507	CNC1(/C(O)=C(/C(=O)[O-])c2c(C)cc(Cl)c(O)c2O)CCN(OC)CC1	['CNC1(/C(O)=C(/C(=O)[O-])c2c(C)cc(Cl)c(O)c2O)CCN(OC)CC1']	['CNC1(/C(O)=C(/C(=O)[O-])c2c(C)cc(Cl)c(O)c2O)CCN(OC)CC1']	['CNC1(/C(O)=C(/C(=O)[O-])c2c(C)cc(Cl)c(O)c2O)CCN(OC)CC1']	['CNC1(/C(O)=C(/C(=O)[O-])c2c(C)cc(Cl)c(O)c2O)CCN(OC)CC1']
MNXM1350461	O=C1C[C@](O)(C(=O)CO)[C@]2(O)[C@@H]1[C@]1(Cl)C[C@H](Cl)[C@]2(Cl)C1(Cl)Cl	['O=C1C[C@](O)(C(=O)CO)[C@]2(O)[C@@H]1[C@]1(Cl)C[C@H](Cl)[C@]2(Cl)C1(Cl)Cl']	['O=C1C[C@](O)(C(=O)CO)[C@]2(O)[C@@H]1[C@]1(Cl)C[C@H](Cl)[C@]2(Cl)C1(Cl)Cl']	['O=C1C[C@](O)(C(=O)CO)[C@]2(O)[C@@H]1[C@]1(Cl)C[C@H](Cl)[C@]2(Cl)C1(Cl)Cl']	['O=C1C[C@](O)(C(=O)CO)[C@]2(O)[C@@H]1[C@]1(Cl)C[C@H](Cl)[C@]2(Cl)C1(Cl)Cl']
MNXM1185707	CCN(CC=O)C/C(O)=N/C(=C\CO)[C@H](C)O	['CCN(CC=O)C/C(O)=N/C(=C\\CO)[C@H](C)O']	['CCN(CC=O)C/C(O)=N/C(=C\\CO)[C@H](C)O']	['CCN(CC=O)C/C(O)=N/C(=C\\CO)[C@H](C)O']	['CCN(CC=O)C/C(O)=N/C(=C\\CO)[C@H](C)O']
MNXM1362431	O=C1C[C@H](O)[C@H](O)C(O)=C1Cc1ccc(O)c(O)c1	['O=C1C[C@H](O)[C@H](O)C(O)=C1Cc1ccc(O)c(O)c1']	['O=C1C[C@H](O)[C@H](O)C(O)=C1Cc1ccc(O)c(O)c1']	['O=C1C[C@H](O)[C@H](O)C(O)=C1Cc1ccc(O)c(O)c1']	['O=C1C[C@H](O)[C@H](O)C(O)=C1Cc1ccc(O)c(O)c1']
MNXM100954	[C-]#[N+]C(C)(C)C[C@@H]1C[C@H](C)[C@H]2CC[C@](C)([N+]#[C-])[C@@H]3CCC(=C)[C@@H]1[C@H]23	['[C-]#[N+]C(C)(C)C[C@@H]1C[C@H](C)[C@H]2CC[C@](C)([N+]#[C-])[C@@H]3CCC(=C)[C@@H]1[C@H]23']	[]	[]	[]
MNXM739841	C=C/C=C/CC1=C(C)[C@H](OC(=O)[C@@H]2[C@@H](C=C(C)C)C2(C)C)CC1=O	['C=C/C=C/CC1=C(C)[C@H](OC(=O)[C@@H]2[C@@H](C=C(C)C)C2(C)C)CC1=O']	['C=C/C=C/CC1=C(C)[C@H](OC(=O)[C@@H]2[C@@H](C=C(C)C)C2(C)C)CC1=O']	['C=C/C=C/CC1=C(C)[C@H](OC(=O)[C@@H]2[C@@H](C=C(C)C)C2(C)C)CC1=O']	['C=C/C=C/CC1=C(C)[C@H](OC(=O)[C@@H]2[C@@H](C=C(C)C)C2(C)C)CC1=O']
MNXM737793	C=C1C(=O)O[C@H]2[C@H]1CC/C(C)=C/CC[C@@]1(C)O[C@@H]21	['C=C1C(=O)O[C@H]2[C@H]1CC/C(C)=C/CC[C@@]1(C)O[C@@H]21']	['C=C1C(=O)O[C@H]2[C@H]1CC/C(C)=C/CC[C@@]1(C)O[C@@H]21']	['C=C1C(=O)O[C@H]2[C@H]1CC/C(C)=C/CC[C@@]1(C)O[C@@H]21']	['C=C1C(=O)O[C@H]2[C@H]1CC/C(C)=C/CC[C@@]1(C)O[C@@H]21']
MNXM124930	COc1c(O)c2c(c3oc4cccc(O)c4c(=O)c13)[C@@H]1CCO[C@@H]1O2	['COc1c(O)c2c(c3oc4cccc(O)c4c(=O)c13)[C@@H]1CCO[C@@H]1O2']	[]	[]	['COc1c(O)c2c(c3oc4cccc(O)c4c(=O)c13)[C@@H]1CCO[C@@H]1O2']
MNXM25461	C[C@H](CCC(=O)O)[C@H]1CC[C@H]2[C@@H]3CC[C@@H]4C[C@H](O)CC[C@]4(C)[C@H]3[C@H](O)[C@H](O)[C@]12C	['C[C@H](CCC(=O)O)[C@H]1CC[C@@H]2[C@@H]3[C@H](O)[C@H](O)[C@@]1(C)[C@H]2CC[C@@H]1C[C@H](O)CC[C@@]13C', 'C[C@H](CCC(=O)O)[C@H]1CC[C@@H]2C[C@H](O)CC[C@]2(C)[C@H]2[C@H](O)[C@H](O)[C@@]1(C)[C@H]1CC[C@H]21', 'C[C@H](CCC(=O)O)[C@H]1CC[C@H]2[C@@H]3CC[C@@H]4C[C@H](O)CC[C@]4(C)[C@H]3[C@H](O)[C@H](O)[C@]12C']	[]	['C[C@H](CCC(=O)O)[C@H]1CC[C@H]2[C@@H]3CC[C@@H]4C[C@H](O)CC[C@]4(C)[C@H]3[C@H](O)[C@H](O)[C@]12C']	['C[C@H](CCC(=O)O)[C@H]1CC[C@H]2[C@@H]3CC[C@@H]4C[C@H](O)CC[C@]4(C)[C@H]3[C@H](O)[C@H](O)[C@]12C']
MNXM815243	CC/C=C/C=C/C=C\CC(=O)O	['CC/C=C/C=C/C=C\\CC(=O)O']	[]	['CC/C=C/C=C/C=C\\CC(=O)O']	['CC/C=C/C=C/C=C\\CC(=O)O']
MNXM1197232	O[C@@H]1[C@H](O)[C@]2(O)C[C@]1(O)[C@]1(O)[C@@H]3[C@H](Cl)[C@H](Cl)[C@](Cl)(C3(Cl)Cl)[C@]12O	['O[C@@H]1[C@H](O)[C@]2(O)C[C@]1(O)[C@]1(O)[C@@H]3[C@H](Cl)[C@H](Cl)[C@](Cl)(C3(Cl)Cl)[C@]12O']	['O[C@@H]1[C@H](O)[C@]2(O)C[C@]1(O)[C@]1(O)[C@@H]3[C@H](Cl)[C@H](Cl)[C@](Cl)(C3(Cl)Cl)[C@]12O']	['O[C@@H]1[C@H](O)[C@]2(O)C[C@]1(O)[C@]1(O)[C@@H]3[C@H](Cl)[C@H](Cl)[C@](Cl)(C3(Cl)Cl)[C@]12O']	['O[C@@H]1[C@H](O)[C@]2(O)C[C@]1(O)[C@]1(O)[C@@H]3[C@H](Cl)[C@H](Cl)[C@](Cl)(C3(Cl)Cl)[C@]12O']
MNXM28478	COc1cc(O)c(O)cc1-c1oc2c(OC)c(O)c(OC)c(O)c2c(=O)c1OC	['COc1cc(O)c(O)cc1-c1oc2c(OC)c(O)c(OC)c(O)c2c(=O)c1OC']	['COc1cc(O)c(O)cc1-c1oc2c(OC)c(O)c(OC)c(O)c2c(=O)c1OC']	['COc1cc(O)c(O)cc1-c1oc2c(OC)c(O)c(OC)c(O)c2c(=O)c1OC']	['COc1cc(O)c(O)cc1-c1oc2c(OC)c(O)c(OC)c(O)c2c(=O)c1OC']
MNXM1158729	CC(=O)[C@H](O)[C@H](CC(=O)[O-])SN1C(=O)c2ccccc2C1=O	['CC(=O)[C@H](O)[C@H](CC(=O)[O-])SN1C(=O)c2ccccc2C1=O']	[]	['CC(=O)[C@H](O)[C@H](CC(=O)[O-])SN1C(=O)c2ccccc2C1=O']	['CC(=O)[C@H](O)[C@H](CC(=O)[O-])SN1C(=O)c2ccccc2C1=O']
MNXM504560	C[C@]12CC[C@]3(O)c4ccc(O)cc4[C@H](O)C[C@H]3[C@@H]1CC[C@@H]2O	['C[C@]12CC[C@]3(O)c4ccc(O)cc4[C@H](O)C[C@H]3[C@@H]1CC[C@@H]2O']	['C[C@]12CC[C@]3(O)c4ccc(O)cc4[C@H](O)C[C@H]3[C@@H]1CC[C@@H]2O']	['C[C@]12CC[C@]3(O)c4ccc(O)cc4[C@H](O)C[C@H]3[C@@H]1CC[C@@H]2O']	['C[C@]12CC[C@]3(O)c4ccc(O)cc4[C@H](O)C[C@H]3[C@@H]1CC[C@@H]2O']
MNXM1269322	CCN[C@H](O)/C=N/[C@H]([C@H](C=O)CC(=O)[O-])[C@H](C)C(=O)[O-]	['CCN[C@H](O)/C=N/[C@H]([C@H](C=O)CC(=O)[O-])[C@H](C)C(=O)[O-]']	['CCN[C@H](O)/C=N/[C@H]([C@H](C=O)CC(=O)[O-])[C@H](C)C(=O)[O-]']	['CCN[C@H](O)/C=N/[C@H]([C@H](C=O)CC(=O)[O-])[C@H](C)C(=O)[O-]']	['CCN[C@H](O)/C=N/[C@H]([C@H](C=O)CC(=O)[O-])[C@H](C)C(=O)[O-]']
MNXM52560	COC(=O)[C@@]1(C)CCC[C@@]2(C)[C@H]1[C@@H](O)C(=O)[C@H]1[C@@H](C)/C(=C/C(=O)OCCN(C)C)CC[C@@H]12	['COC(=O)[C@@]1(C)CCC[C@@]2(C)[C@H]1[C@@H](O)C(=O)[C@H]1[C@@H](C)/C(=C/C(=O)OCCN(C)C)CC[C@@H]12']	[]	[]	[]
MNXM28469	COc1c(-c2ccc(O)cc2)oc2c(O)c(O)ccc2c1=O	['COc1c(-c2ccc(O)cc2)oc2c(O)c(O)ccc2c1=O']	['COc1c(-c2ccc(O)cc2)oc2c(O)c(O)ccc2c1=O']	['COc1c(-c2ccc(O)cc2)oc2c(O)c(O)ccc2c1=O']	['COc1c(-c2ccc(O)cc2)oc2c(O)c(O)ccc2c1=O']
MNXM499335	COCC(=O)N(c1c(C)cccc1C(=O)O)[C@H](C)C(=O)OC	['COCC(=O)N(c1c(C)cccc1C(=O)O)[C@H](C)C(=O)OC']	['COCC(=O)N(c1c(C)cccc1C(=O)O)[C@H](C)C(=O)OC']	['COCC(=O)N(c1c(C)cccc1C(=O)O)[C@H](C)C(=O)OC']	['COCC(=O)N(c1c(C)cccc1C(=O)O)[C@H](C)C(=O)OC']
MNXM1209336	O=C([O-])[C@H](O)CCCC[C@@H]1O[C@@H]1C/C=C/CCCCO	['O=C([O-])[C@H](O)CCCC[C@@H]1O[C@@H]1C/C=C/CCCCO', 'O=C([O-])[C@H](O)CCCC/C=C/C[C@H]1O[C@H]1CCCCO']	['O=C([O-])[C@H](O)CCCC[C@@H]1O[C@@H]1C/C=C/CCCCO']	['O=C([O-])[C@H](O)CCCC[C@@H]1O[C@@H]1C/C=C/CCCCO']	['O=C([O-])[C@H](O)CCCC[C@@H]1O[C@@H]1C/C=C/CCCCO']
MNXM1182910	CCOC(=O)O/C(=C\c1c(C)cccc1CO)C1(N)CCN(OC)CC1	['CCOC(=O)O/C(=C\\c1c(C)cccc1CO)C1(N)CCN(OC)CC1']	['CCOC(=O)O/C(=C\\c1c(C)cccc1CO)C1(N)CCN(OC)CC1']	['CCOC(=O)O/C(=C\\c1c(C)cccc1CO)C1(N)CCN(OC)CC1']	['CCOC(=O)O/C(=C\\c1c(C)cccc1CO)C1(N)CCN(OC)CC1']
MNXM1312970	O=C1C[C@@H](OC(=O)CO)[C@@H]2[C@@H](O1)[C@]1(Cl)C=C(Cl)[C@@H]2C1(Cl)Cl	['O=C1C[C@@H](OC(=O)CO)[C@@H]2[C@@H](O1)[C@]1(Cl)C=C(Cl)[C@@H]2C1(Cl)Cl']	['O=C1C[C@@H](OC(=O)CO)[C@@H]2[C@@H](O1)[C@]1(Cl)C=C(Cl)[C@@H]2C1(Cl)Cl']	['O=C1C[C@@H](OC(=O)CO)[C@@H]2[C@@H](O1)[C@]1(Cl)C=C(Cl)[C@@H]2C1(Cl)Cl']	['O=C1C[C@@H](OC(=O)CO)[C@@H]2[C@@H](O1)[C@]1(Cl)C=C(Cl)[C@@H]2C1(Cl)Cl']
MNXM815388	COC(=O)/C=C\C#CC#C[C@@H]1O[C@@H]1C	['COC(=O)/C=C\\C#CC#C[C@@H]1O[C@@H]1C']	['COC(=O)/C=C\\C#CC#C[C@@H]1O[C@@H]1C']	['COC(=O)/C=C\\C#CC#C[C@@H]1O[C@@H]1C']	['COC(=O)/C=C\\C#CC#C[C@@H]1O[C@@H]1C']
MNXM1187480	O[C@H]1[C@@H](O)[C@]2(O)C[C@@H]1[C@@]1(O)[C@H]3[C@H](Cl)[C@H](O)[C@@](Cl)([C@@H]3Cl)[C@H]21	['O[C@H]1[C@@H](O)[C@]2(O)C[C@@H]1[C@@]1(O)[C@H]3[C@H](Cl)[C@H](O)[C@@](Cl)([C@@H]3Cl)[C@H]21']	[]	[]	[]
MNXM38313	CC(C)=CCC[C@@H](C)[C@H]1CC[C@H]2C3=C(CC[C@]12C)[C@@]1(C)CCC(=O)C[C@@H]1CC3	['CC(C)=CCC[C@@H](C)[C@H]1CC[C@H]2C3=C4CC[C@@]4(C)[C@@H](CC3)CC(=O)CC[C@]12C', 'CC(C)=CCC[C@@H](C)[C@H]1CC[C@H]2C3=C(CC[C@]12C)[C@@]1(C)CCC(=O)C[C@@H]1CC3']	['CC(C)=CCC[C@@H](C)[C@H]1CC[C@H]2C3=C(CC[C@]12C)[C@@]1(C)CCC(=O)C[C@@H]1CC3']	['CC(C)=CCC[C@@H](C)[C@H]1CC[C@H]2C3=C(CC[C@]12C)[C@@]1(C)CCC(=O)C[C@@H]1CC3']	['CC(C)=CCC[C@@H](C)[C@H]1CC[C@H]2C3=C(CC[C@]12C)[C@@]1(C)CCC(=O)C[C@@H]1CC3']
MNXM87581	C[Si](C)(c1ccccc1)[C@H]1CC[N@@+](C)([O-])CC1	['C[Si](C)(c1ccccc1)[C@H]1CC[N@@+](C)([O-])CC1', 'C[Si](C)(c1ccccc1)[C@H]1CC[N@+](C)([O-])CC1']	[]	[]	[]
MNXM34883	CCCCC[C@H](N)C(=O)O	['CCCCC[C@H](N)C(=O)O']	['CCCCC[C@H](N)C(=O)O']	['CCCCC[C@H](N)C(=O)O']	['CCCCC[C@H](N)C(=O)O']
MNXM100148	CCC/C=C/C(=O)OCC/C=C\CCCCC	['CCC/C=C/C(=O)OCC/C=C\\CCCCC']	[]	['CCC/C=C/C(=O)OCC/C=C\\CCCCC']	['CCC/C=C/C(=O)OCC/C=C\\CCCCC']
MNXM488635	c1csc(CNc2ncnc3ccc(-c4ccc5c(c4)OCCO5)cc23)c1	['c1csc(CNc2ncnc3ccc(-c4ccc5c(c4)OCCO5)cc23)c1']	['c1csc(CNc2ncnc3ccc(-c4ccc5c(c4)OCCO5)cc23)c1']	['c1csc(CNc2ncnc3ccc(-c4ccc5c(c4)OCCO5)cc23)c1']	['c1csc(CNc2ncnc3ccc(-c4ccc5c(c4)OCCO5)cc23)c1']
MNXM1283909	C[C@H](O)N(C/C(O)=N/C=C(\C=O)[C@H](O)C(=O)C(=O)[O-])[C@H](C)O	['C[C@H](O)N(C/C(O)=N/C=C(\\C=O)[C@H](O)C(=O)C(=O)[O-])[C@H](C)O']	['C[C@H](O)N(C/C(O)=N/C=C(\\C=O)[C@H](O)C(=O)C(=O)[O-])[C@H](C)O']	['C[C@H](O)N(C/C(O)=N/C=C(\\C=O)[C@H](O)C(=O)C(=O)[O-])[C@H](C)O']	['C[C@H](O)N(C/C(O)=N/C=C(\\C=O)[C@H](O)C(=O)C(=O)[O-])[C@H](C)O']
MNXM173215	O=C(Nc1ccc(F)cc1)N1CC(=O)N2[C@H](C1)[C@@H](c1ccc(C#Cc3cccnc3)cc1)[C@@H]2CO	['O=C(Nc1ccc(F)cc1)N1CC(=O)N2[C@H](C1)[C@@H](c1ccc(C#Cc3cccnc3)cc1)[C@@H]2CO', 'O=C(Nc1ccc(C#Cc2cccnc2)cc1)N1CC(=O)N2[C@H](C1)[C@@H](c1ccc(F)cc1)[C@@H]2CO']	['O=C(Nc1ccc(F)cc1)N1CC(=O)N2[C@H](C1)[C@@H](c1ccc(C#Cc3cccnc3)cc1)[C@@H]2CO']	['O=C(Nc1ccc(F)cc1)N1CC(=O)N2[C@H](C1)[C@@H](c1ccc(C#Cc3cccnc3)cc1)[C@@H]2CO', 'O=C(Nc1ccc(C#Cc2cccnc2)cc1)N1CC(=O)N2[C@H](C1)[C@@H](c1ccc(F)cc1)[C@@H]2CO']	['O=C(Nc1ccc(F)cc1)N1CC(=O)N2[C@H](C1)[C@@H](c1ccc(C#Cc3cccnc3)cc1)[C@@H]2CO', 'O=C(Nc1ccc(C#Cc2cccnc2)cc1)N1CC(=O)N2[C@H](C1)[C@@H](c1ccc(F)cc1)[C@@H]2CO']
MNXM1105012	CSCCCCCCCCC=[N+]([O-])[O-]	['CSCCCCCCCCC=[N+]([O-])[O-]']	['CSCCCCCCCCC=[N+]([O-])[O-]']	['CSCCCCCCCCC=[N+]([O-])[O-]']	['CSCCCCCCCCC=[N+]([O-])[O-]']
MNXM1161590	Cc1ccc(C(C)(C)O)c(O)c1	['Cc1ccc(C(C)(C)O)c(O)c1']	['Cc1ccc(C(C)(C)O)c(O)c1']	['Cc1ccc(C(C)(C)O)c(O)c1']	['Cc1ccc(C(C)(C)O)c(O)c1']
MNXM1306267	CC[C@@H]1C(=O)C[C@@H]2CC[C@H]([C@H](C)CCC(=O)[O-])[C@]2(C)CCC(=O)O[C@]2(C)CC[C@H](O)C[C@H]12	['CC[C@@H]1C(=O)C[C@@H]2CC[C@H]([C@H](C)CCC(=O)[O-])[C@]2(C)CCC(=O)O[C@]2(C)CC[C@H](O)C[C@H]12']	['CC[C@@H]1C(=O)C[C@@H]2CC[C@H]([C@H](C)CCC(=O)[O-])[C@]2(C)CCC(=O)O[C@]2(C)CC[C@H](O)C[C@H]12']	['CC[C@@H]1C(=O)C[C@@H]2CC[C@H]([C@H](C)CCC(=O)[O-])[C@]2(C)CCC(=O)O[C@]2(C)CC[C@H](O)C[C@H]12']	['CC[C@@H]1C(=O)C[C@@H]2CC[C@H]([C@H](C)CCC(=O)[O-])[C@]2(C)CCC(=O)O[C@]2(C)CC[C@H](O)C[C@H]12']
MNXM127449	CC(=O)[C@@H]1C[C@H](O)[C@]2(C)C3=C(C(=O)C[C@]12C)[C@]1(C)CC[C@H](O)C(C)(C)[C@@H]1C[C@@H]3O	['CC(=O)[C@@H]1C[C@H](O)[C@]2(C)C3=C(C(=O)C[C@]12C)[C@]1(C)CC[C@H](O)C(C)(C)[C@@H]1C[C@@H]3O']	[]	['CC(=O)[C@@H]1C[C@H](O)[C@]2(C)C3=C(C(=O)C[C@]12C)[C@]1(C)CC[C@H](O)C(C)(C)[C@@H]1C[C@@H]3O']	['CC(=O)[C@@H]1C[C@H](O)[C@]2(C)C3=C(C(=O)C[C@]12C)[C@]1(C)CC[C@H](O)C(C)(C)[C@@H]1C[C@@H]3O']
MNXM1234985	CC(=O)[C@H]1[C@@H]2C=NC3=NC=C[C@@]4(O)C=CC(=C[C@H]1O)[C@H]2[C@@H]34	['CC(=O)[C@H]1[C@@H]2C=NC3=NC=C[C@]4(O)C=CC(=C[C@H]1O)[C@H]2[C@@H]34', 'CC(=O)[C@H]1[C@@H]2C=NC3=NC=C[C@@]4(O)C=CC(=C[C@H]1O)[C@H]2[C@@H]34']	['CC(=O)[C@H]1[C@@H]2C=NC3=NC=C[C@@]4(O)C=CC(=C[C@H]1O)[C@H]2[C@@H]34']	['CC(=O)[C@H]1[C@@H]2C=NC3=NC=C[C@@]4(O)C=CC(=C[C@H]1O)[C@H]2[C@@H]34', 'CC(=O)[C@H]1[C@@H]2C=NC3=NC=C[C@]4(O)C=CC(=C[C@H]1O)[C@H]2[C@@H]34']	['CC(=O)[C@H]1[C@@H]2C=NC3=NC=C[C@@]4(O)C=CC(=C[C@H]1O)[C@H]2[C@@H]34', 'CC(=O)[C@H]1[C@@H]2C=NC3=NC=C[C@]4(O)C=CC(=C[C@H]1O)[C@H]2[C@@H]34']
MNXM1128345	CC(C)[C@H](N)C(=O)N[C@H](C(=O)N1CCC[C@@H]1C(=O)O)[C@@H](C)O	['CC(C)[C@H](N)C(=O)N[C@H](C(=O)N1CCC[C@@H]1C(=O)O)[C@@H](C)O']	['CC(C)[C@H](N)C(=O)N[C@H](C(=O)N1CCC[C@@H]1C(=O)O)[C@@H](C)O']	['CC(C)[C@H](N)C(=O)N[C@H](C(=O)N1CCC[C@@H]1C(=O)O)[C@@H](C)O']	['CC(C)[C@H](N)C(=O)N[C@H](C(=O)N1CCC[C@@H]1C(=O)O)[C@@H](C)O']
MNXM1235821	O=C1C[C@@H](C(=O)CO)[C@@H]2[C@H]1[C@@H]1C(Cl)=C[C@@]2(Cl)C1(Cl)Cl	['O=C1C[C@@H](C(=O)CO)[C@@H]2[C@H]1[C@@H]1C(Cl)=C[C@@]2(Cl)C1(Cl)Cl']	['O=C1C[C@@H](C(=O)CO)[C@@H]2[C@H]1[C@@H]1C(Cl)=C[C@@]2(Cl)C1(Cl)Cl']	['O=C1C[C@@H](C(=O)CO)[C@@H]2[C@H]1[C@@H]1C(Cl)=C[C@@]2(Cl)C1(Cl)Cl']	['O=C1C[C@@H](C(=O)CO)[C@@H]2[C@H]1[C@@H]1C(Cl)=C[C@@]2(Cl)C1(Cl)Cl']
MNXM476503	N#CC(C#N)=Cc1cc(O)c(O)c([N+](=O)[O-])c1	['N#CC(C#N)=Cc1cc(O)c(O)c([N+](=O)[O-])c1']	['N#CC(C#N)=Cc1cc(O)c(O)c([N+](=O)[O-])c1']	['N#CC(C#N)=Cc1cc(O)c(O)c([N+](=O)[O-])c1']	['N#CC(C#N)=Cc1cc(O)c(O)c([N+](=O)[O-])c1']
MNXM1143634	O=C1O[C@H](O)C[C@H]([C@]2(O)C(=O)[C@]3(Cl)C(Cl)=C(Cl)[C@]2(Cl)C3(Cl)Cl)C1=O	['O=C1O[C@H](O)C[C@H]([C@]2(O)C(=O)[C@]3(Cl)C(Cl)=C(Cl)[C@]2(Cl)C3(Cl)Cl)C1=O']	[]	['O=C1O[C@H](O)C[C@H]([C@]2(O)C(=O)[C@]3(Cl)C(Cl)=C(Cl)[C@]2(Cl)C3(Cl)Cl)C1=O']	['O=C1O[C@H](O)C[C@H]([C@]2(O)C(=O)[C@]3(Cl)C(Cl)=C(Cl)[C@]2(Cl)C3(Cl)Cl)C1=O']
MNXM1147777	CCCCC(=O)N(Cc1ccc([C@H](CC(=O)C(=O)[O-])[C@H](O)c2nn[nH]n2)cc1)[C@H](C(=O)[O-])C(C)C	['CCCCC(=O)N(Cc1ccc([C@H](CC(=O)C(=O)[O-])[C@H](O)c2nn[nH]n2)cc1)[C@H](C(=O)[O-])C(C)C']	[]	[]	[]
MNXM747690	CCCCC/C=C\C/C=C\CCCCCCCCCC(=O)OC	['CCCCCCCCCC/C=C\\C/C=C\\CCCCC(=O)OC', 'CCCCCCCC/C=C\\C/C=C\\CCCCCCC(=O)OC', 'CCCCC/C=C\\C/C=C\\CCCCCCCCCC(=O)OC', 'CCCCCCCCC/C=C\\C/C=C\\CCCCCC(=O)OC', 'CCCCCCC/C=C\\C/C=C\\CCCCCCCC(=O)OC', 'CCCCCC/C=C\\C/C=C\\CCCCCCCCC(=O)OC']	['CCCCC/C=C\\C/C=C\\CCCCCCCCCC(=O)OC']	['CCCCCCCCCC/C=C\\C/C=C\\CCCCC(=O)OC', 'CCCCCCCC/C=C\\C/C=C\\CCCCCCC(=O)OC', 'CCCCC/C=C\\C/C=C\\CCCCCCCCCC(=O)OC', 'CCCCCCCCC/C=C\\C/C=C\\CCCCCC(=O)OC', 'CCCCCCC/C=C\\C/C=C\\CCCCCCCC(=O)OC', 'CCCCCC/C=C\\C/C=C\\CCCCCCCCC(=O)OC']	['CCCCCCCCCC/C=C\\C/C=C\\CCCCC(=O)OC', 'CCCCCCCC/C=C\\C/C=C\\CCCCCCC(=O)OC', 'CCCCC/C=C\\C/C=C\\CCCCCCCCCC(=O)OC', 'CCCCCCCCC/C=C\\C/C=C\\CCCCCC(=O)OC', 'CCCCCCC/C=C\\C/C=C\\CCCCCCCC(=O)OC', 'CCCCCC/C=C\\C/C=C\\CCCCCCCCC(=O)OC']
MNXM172375	CNc1nc(-c2ccc3c(N)n[nH]c3c2)cc(N2C[C@@H](C(=O)NC3CCCCC3)CC[C@H]2C)n1	['CNc1nc(-c2ccc3c(N)n[nH]c3c2)cc(N2C[C@@H](C(=O)NC3CCCCC3)CC[C@H]2C)n1']	[]	[]	[]
MNXM1137872	O=C(O)C[C@H](O)COc1ccc(Cl)cc1Cl	['O=C(O)C[C@H](O)COc1ccc(Cl)cc1Cl']	['O=C(O)C[C@H](O)COc1ccc(Cl)cc1Cl']	['O=C(O)C[C@H](O)COc1ccc(Cl)cc1Cl']	['O=C(O)C[C@H](O)COc1ccc(Cl)cc1Cl']
MNXM814620	C[C@H]([C@H](O)N(C)C)[C@](O)(Cc1ccccc1)c1ccccc1	['C[C@H]([C@H](O)N(C)C)[C@](O)(Cc1ccccc1)c1ccccc1']	[]	['C[C@H]([C@H](O)N(C)C)[C@](O)(Cc1ccccc1)c1ccccc1']	['C[C@H]([C@H](O)N(C)C)[C@](O)(Cc1ccccc1)c1ccccc1']
MNXM35709	C[C@H]([C@@H](O)[C@H](O)[C@H](C)C(C)(C)O)[C@H]1CC[C@H]2[C@@H]3COC(=O)[C@H]4C[C@H](O)[C@H](O)C[C@]4(C)[C@H]3CC[C@]12C	['C[C@H]([C@@H](O)[C@H](O)[C@H](C)C(C)(C)O)[C@H]1CC[C@H]2[C@H](COC(=O)[C@H]3C[C@H](O)[C@H](O)C[C@@]32C)[C@@H]2CC[C@]12C', 'C[C@H]([C@@H](O)[C@H](O)[C@H](C)C(C)(C)O)[C@H]1CC[C@H]2[C@H]3COC(=O)[C@H]4C[C@H](O)[C@H](O)C[C@]4(C)[C@H]3CC[C@]12C', 'C[C@H]([C@@H](O)[C@H](O)[C@H](C)C(C)(C)O)[C@H]1CC[C@H]2[C@@H]3COC(=O)[C@H]4C[C@H](O)[C@H](O)C[C@]4(C)[C@H]3CC[C@]12C', 'C[C@H]([C@@H](O)[C@H](O)[C@H](C)C(C)(…	[]	[]	['C[C@H]([C@@H](O)[C@H](O)[C@H](C)C(C)(C)O)[C@H]1CC[C@H]2[C@@H]3COC(=O)[C@H]4C[C@H](O)[C@H](O)C[C@]4(C)[C@H]3CC[C@]12C']
MNXM816341	CCCCC/C=C\C[C@H](O)/C=C/[C@H]1O[C@H]([C@H](O)CCCC(=O)O)C[C@@H]1O	['CCCCC/C=C\\C[C@H](O)/C=C/[C@H]1O[C@H]([C@H](O)CCCC(=O)O)C[C@@H]1O']	['CCCCC/C=C\\C[C@H](O)/C=C/[C@H]1O[C@H]([C@H](O)CCCC(=O)O)C[C@@H]1O']	['CCCCC/C=C\\C[C@H](O)/C=C/[C@H]1O[C@H]([C@H](O)CCCC(=O)O)C[C@@H]1O']	['CCCCC/C=C\\C[C@H](O)/C=C/[C@H]1O[C@H]([C@H](O)CCCC(=O)O)C[C@@H]1O']
MNXM1168724	O=C1O[C@H](O)[C@@H]2C[C@]1(O)[C@H]1[C@H]2[C@@]2(Cl)C=C(Cl)[C@@H]1C2(Cl)Cl	['O=C1O[C@H](O)[C@@H]2C[C@]1(O)[C@H]1[C@H]2[C@@]2(Cl)C=C(Cl)[C@@H]1C2(Cl)Cl']	['O=C1O[C@H](O)[C@@H]2C[C@]1(O)[C@H]1[C@H]2[C@@]2(Cl)C=C(Cl)[C@@H]1C2(Cl)Cl']	['O=C1O[C@H](O)[C@@H]2C[C@]1(O)[C@H]1[C@H]2[C@@]2(Cl)C=C(Cl)[C@@H]1C2(Cl)Cl']	['O=C1O[C@H](O)[C@@H]2C[C@]1(O)[C@H]1[C@H]2[C@@]2(Cl)C=C(Cl)[C@@H]1C2(Cl)Cl']
MNXM1170059	O=C[C@H](O)[C@H](O)[C@H]1[C@@H](O)[C@@H](O)[C@@H](CO)O[C@H]1O	['O=C[C@H](O)[C@H](O)[C@H]1[C@@H](O)[C@@H](O)[C@@H](CO)O[C@H]1O']	['O=C[C@H](O)[C@H](O)[C@H]1[C@@H](O)[C@@H](O)[C@@H](CO)O[C@H]1O']	['O=C[C@H](O)[C@H](O)[C@H]1[C@@H](O)[C@@H](O)[C@@H](CO)O[C@H]1O']	['O=C[C@H](O)[C@H](O)[C@H]1[C@@H](O)[C@@H](O)[C@@H](CO)O[C@H]1O']
MNXM574499	CN1CCN(/N=C/c2ccc(-c3ccccc3)cc2)CC1	['CN1CCN(/N=C/c2ccc(-c3ccccc3)cc2)CC1']	['CN1CCN(/N=C/c2ccc(-c3ccccc3)cc2)CC1']	['CN1CCN(/N=C/c2ccc(-c3ccccc3)cc2)CC1']	['CN1CCN(/N=C/c2ccc(-c3ccccc3)cc2)CC1']
MNXM165863	N[C@@H]1C(=O)C=C(CO)[C@@H](O)[C@@H]1O	['N[C@@H]1C(=O)C=C(CO)[C@@H](O)[C@@H]1O']	[]	['N[C@@H]1C(=O)C=C(CO)[C@@H](O)[C@@H]1O']	['N[C@@H]1C(=O)C=C(CO)[C@@H](O)[C@@H]1O']
MNXM4416	N=C1C(=O)C=CC=C1C(=O)[O-]	['N=C1C(=O)C=CC=C1C(=O)[O-]']	['N=C1C(=O)C=CC=C1C(=O)[O-]']	['N=C1C(=O)C=CC=C1C(=O)[O-]']	['N=C1C(=O)C=CC=C1C(=O)[O-]']
MNXM118949	C=CCOC(=O)CC	['C=CCOC(=O)CC']	['C=CCOC(=O)CC']	['C=CCOC(=O)CC']	['C=CCOC(=O)CC']
MNXM1250242	COc1ccc(C(=O)[C@](O)(CCO)C(=O)C(=O)[O-])c(O)c1	['COc1ccc(C(=O)[C@](O)(CCO)C(=O)C(=O)[O-])c(O)c1']	['COc1ccc(C(=O)[C@](O)(CCO)C(=O)C(=O)[O-])c(O)c1']	['COc1ccc(C(=O)[C@](O)(CCO)C(=O)C(=O)[O-])c(O)c1']	['COc1ccc(C(=O)[C@](O)(CCO)C(=O)C(=O)[O-])c(O)c1']
MNXM34286	Clc1cc(Cl)c(-c2cc(Cl)c(Cl)cc2Cl)cc1Cl	['Clc1cc(Cl)c(-c2cc(Cl)c(Cl)cc2Cl)cc1Cl']	['Clc1cc(Cl)c(-c2cc(Cl)c(Cl)cc2Cl)cc1Cl']	['Clc1cc(Cl)c(-c2cc(Cl)c(Cl)cc2Cl)cc1Cl']	['Clc1cc(Cl)c(-c2cc(Cl)c(Cl)cc2Cl)cc1Cl']
MNXM490970	CC(=O)OCCN1C(=O)c2c(C)nc3ccc(S(=O)(=O)N4CCOCC4)cc3c2C1=O	['CC(=O)OCCN1C(=O)c2c(C)nc3ccc(S(=O)(=O)N4CCOCC4)cc3c2C1=O']	['CC(=O)OCCN1C(=O)c2c(C)nc3ccc(S(=O)(=O)N4CCOCC4)cc3c2C1=O']	['CC(=O)OCCN1C(=O)c2c(C)nc3ccc(S(=O)(=O)N4CCOCC4)cc3c2C1=O']	['CC(=O)OCCN1C(=O)c2c(C)nc3ccc(S(=O)(=O)N4CCOCC4)cc3c2C1=O']
MNXM1343399	O=C=Nc1ccc(C[C@@H]([C@H](O)[C@H](O)C(=O)[O-])[C@H](O)C(=O)[O-])cc1	['O=C=Nc1ccc(C[C@@H]([C@H](O)[C@H](O)C(=O)[O-])[C@H](O)C(=O)[O-])cc1']	[]	['O=C=Nc1ccc(C[C@@H]([C@H](O)[C@H](O)C(=O)[O-])[C@H](O)C(=O)[O-])cc1']	['O=C=Nc1ccc(C[C@@H]([C@H](O)[C@H](O)C(=O)[O-])[C@H](O)C(=O)[O-])cc1']
MNXM1217378	C[C@H](CO)CCC(O)(C(=O)[O-])C(=O)[O-]	['C[C@H](CO)CCC(O)(C(=O)[O-])C(=O)[O-]']	['C[C@H](CO)CCC(O)(C(=O)[O-])C(=O)[O-]']	['C[C@H](CO)CCC(O)(C(=O)[O-])C(=O)[O-]']	['C[C@H](CO)CCC(O)(C(=O)[O-])C(=O)[O-]']
MNXM38270	COc1c2c(cc3oc(C)cc(=O)c13)O[C@H](C(C)(C)O)C2	['COc1c2c(cc3oc(C)cc(=O)c13)O[C@H](C(C)(C)O)C2']	['COc1c2c(cc3oc(C)cc(=O)c13)O[C@H](C(C)(C)O)C2']	['COc1c2c(cc3oc(C)cc(=O)c13)O[C@H](C(C)(C)O)C2']	['COc1c2c(cc3oc(C)cc(=O)c13)O[C@H](C(C)(C)O)C2']
MNXM81276	COC(=O)[C@H]1N=C1/C=C/CCCCCCCCCC=C(Br)Br	['COC(=O)[C@H]1N=C1/C=C/CCCCCCCCCC=C(Br)Br']	[]	['COC(=O)[C@H]1N=C1/C=C/CCCCCCCCCC=C(Br)Br']	['COC(=O)[C@H]1N=C1/C=C/CCCCCCCCCC=C(Br)Br']
MNXM747080	C[C@]1(O)CC[C@H]2[C@H]3C[C@H](O)C4=C[C@H](O)CC[C@]4(C)[C@@]3(F)[C@@H](O)C[C@@]21C	['C[C@]1(O)CC[C@H]2[C@H]3C[C@H](O)C4=C[C@H](O)CC[C@]4(C)[C@@]3(F)[C@@H](O)C[C@@]21C']	['C[C@]1(O)CC[C@H]2[C@H]3C[C@H](O)C4=C[C@H](O)CC[C@]4(C)[C@@]3(F)[C@@H](O)C[C@@]21C']	['C[C@]1(O)CC[C@H]2[C@H]3C[C@H](O)C4=C[C@H](O)CC[C@]4(C)[C@@]3(F)[C@@H](O)C[C@@]21C']	['C[C@]1(O)CC[C@H]2[C@H]3C[C@H](O)C4=C[C@H](O)CC[C@]4(C)[C@@]3(F)[C@@H](O)C[C@@]21C']
MNXM59310	N=C(N)NCCC[C@H](N)C(=O)N[C@@H](CCC(=O)O)C(=O)O	['N=C(N)NCCC[C@H](N)C(=O)N[C@@H](CCC(=O)O)C(=O)O']	['N=C(N)NCCC[C@H](N)C(=O)N[C@@H](CCC(=O)O)C(=O)O']	['N=C(N)NCCC[C@H](N)C(=O)N[C@@H](CCC(=O)O)C(=O)O']	['N=C(N)NCCC[C@H](N)C(=O)N[C@@H](CCC(=O)O)C(=O)O']
MNXM1210677	CN(C)[C@@H]1C(=O)C(C(N)=O)=C(O)[C@]2(O)C(=O)C3=C(O)c4c(O)ccc(Cl)c4[C@](C)(O)[C@@H]3[C@H](O)[C@H]12	['CN(C)[C@@H]1C(=O)C(C(N)=O)=C(O)[C@]2(O)C(=O)C3=C(O)c4c(O)ccc(Cl)c4[C@](C)(O)[C@@H]3[C@H](O)[C@H]12']	[]	[]	[]
MNXM732577	N[C@@H](CO)C(=O)N[C@@H](CO)C(=O)O	['N[C@@H](CO)C(=O)N[C@@H](CO)C(=O)O']	['N[C@@H](CO)C(=O)N[C@@H](CO)C(=O)O']	['N[C@@H](CO)C(=O)N[C@@H](CO)C(=O)O']	['N[C@@H](CO)C(=O)N[C@@H](CO)C(=O)O']
MNXM1276857	O=C1OC[C@@H](C(=O)CO)[C@@]2(O)[C@@H]3C(Cl)=C(Cl)[C@@](Cl)([C@H]12)C3(Cl)Cl	['O=C1OC[C@@H](C(=O)CO)[C@]2(O)[C@@H]3C(Cl)=C(Cl)[C@@](Cl)([C@H]12)C3(Cl)Cl', 'O=C1OC[C@@H](C(=O)CO)[C@@]2(O)[C@@H]3C(Cl)=C(Cl)[C@@](Cl)([C@H]12)C3(Cl)Cl']	['O=C1OC[C@@H](C(=O)CO)[C@@]2(O)[C@@H]3C(Cl)=C(Cl)[C@@](Cl)([C@H]12)C3(Cl)Cl']	['O=C1OC[C@@H](C(=O)CO)[C@@]2(O)[C@@H]3C(Cl)=C(Cl)[C@@](Cl)([C@H]12)C3(Cl)Cl']	['O=C1OC[C@@H](C(=O)CO)[C@]2(O)[C@@H]3C(Cl)=C(Cl)[C@@](Cl)([C@H]12)C3(Cl)Cl', 'O=C1OC[C@@H](C(=O)CO)[C@@]2(O)[C@@H]3C(Cl)=C(Cl)[C@@](Cl)([C@H]12)C3(Cl)Cl']
MNXM1328450	O=C/C=N/c1ccccc1C=O	['O=C/C=N/c1ccccc1C=O']	['O=C/C=N/c1ccccc1C=O']	['O=C/C=N/c1ccccc1C=O']	['O=C/C=N/c1ccccc1C=O']
MNXM582072	CCCC(=O)Nc1ccc2c(c1)C(=O)N(C)C[C@H](OC)[C@H](C)CN(C(=O)c1cnccn1)[C@H](C)CO2	['CCCC(=O)Nc1ccc2c(c1)C(=O)N(C)C[C@H](OC)[C@H](C)CN(C(=O)c1cnccn1)[C@H](C)CO2']	['CCCC(=O)Nc1ccc2c(c1)C(=O)N(C)C[C@H](OC)[C@H](C)CN(C(=O)c1cnccn1)[C@H](C)CO2']	['CCCC(=O)Nc1ccc2c(c1)C(=O)N(C)C[C@H](OC)[C@H](C)CN(C(=O)c1cnccn1)[C@H](C)CO2']	['CCCC(=O)Nc1ccc2c(c1)C(=O)N(C)C[C@H](OC)[C@H](C)CN(C(=O)c1cnccn1)[C@H](C)CO2']
MNXM53448	CC(C)=CCC[C@]1(C)C=Cc2c(O)c(C(=O)/C=C/c3ccc(O)cc3)cc(O)c2O1	['CC(C)=CCC[C@]1(C)C=Cc2c(O)c(C(=O)/C=C/c3ccc(O)cc3)cc(O)c2O1']	['CC(C)=CCC[C@]1(C)C=Cc2c(O)c(C(=O)/C=C/c3ccc(O)cc3)cc(O)c2O1']	['CC(C)=CCC[C@]1(C)C=Cc2c(O)c(C(=O)/C=C/c3ccc(O)cc3)cc(O)c2O1']	['CC(C)=CCC[C@]1(C)C=Cc2c(O)c(C(=O)/C=C/c3ccc(O)cc3)cc(O)c2O1']
MNXM1312658	C[C@H](C(=O)C(=O)[O-])[C@](O)(CCO)/N=C(\O)CN	['C[C@H](C(=O)C(=O)[O-])[C@](O)(CCO)/N=C(\\O)CN']	['C[C@H](C(=O)C(=O)[O-])[C@](O)(CCO)/N=C(\\O)CN']	['C[C@H](C(=O)C(=O)[O-])[C@](O)(CCO)/N=C(\\O)CN']	['C[C@H](C(=O)C(=O)[O-])[C@](O)(CCO)/N=C(\\O)CN']
MNXM1352535	O=CC(=O)[C@@H]1CC(=O)C[C@@H]2C(Cl)=C(Cl)[C@](Cl)(C1=O)C2(Cl)Cl	['O=CC(=O)[C@@H]1CC(=O)C[C@@H]2C(Cl)=C(Cl)[C@](Cl)(C1=O)C2(Cl)Cl']	[]	['O=CC(=O)[C@@H]1CC(=O)C[C@@H]2C(Cl)=C(Cl)[C@](Cl)(C1=O)C2(Cl)Cl']	['O=CC(=O)[C@@H]1CC(=O)C[C@@H]2C(Cl)=C(Cl)[C@](Cl)(C1=O)C2(Cl)Cl']
MNXM33263	C=C(CO)C(=O)[C@H]1CCC2=CCC[C@H](C)[C@]21C	['C=C(CO)C(=O)[C@H]1CCC2=CCC[C@H](C)[C@]21C']	[]	[]	[]
MNXM1361015	CCN(C/C(O)=N/c1c(C)cccc1C(=O)[O-])[C@H](O)C=O	['CCN(C/C(O)=N/c1c(C)cccc1C(=O)[O-])[C@H](O)C=O']	['CCN(C/C(O)=N/c1c(C)cccc1C(=O)[O-])[C@H](O)C=O']	['CCN(C/C(O)=N/c1c(C)cccc1C(=O)[O-])[C@H](O)C=O']	['CCN(C/C(O)=N/c1c(C)cccc1C(=O)[O-])[C@H](O)C=O']
MNXM1166303	CCN([C@H](C)O)[C@H](O)/C=N/C(=O)[C@H](C)O	['CCN([C@H](C)O)[C@H](O)/C=N/C(=O)[C@H](C)O']	['CCN([C@H](C)O)[C@H](O)/C=N/C(=O)[C@H](C)O']	['CCN([C@H](C)O)[C@H](O)/C=N/C(=O)[C@H](C)O']	['CCN([C@H](C)O)[C@H](O)/C=N/C(=O)[C@H](C)O']
MNXM124016	C=C1C[C@@]2(O)O[C@@]3(C[C@H]2C(C)C)[C@@H](C)CC[C@@H]13	['C=C1C[C@@]2(O)O[C@@]3(C[C@H]2C(C)C)[C@@H](C)CC[C@@H]13']	[]	[]	['C=C1C[C@@]2(O)O[C@@]3(C[C@H]2C(C)C)[C@@H](C)CC[C@@H]13']
MNXM1225610	CC[C@](O)(/N=C/C=O)[C@](O)(CO)C(=O)C(=O)[O-]	['CC[C@](O)(/N=C/C=O)[C@](O)(CO)C(=O)C(=O)[O-]']	['CC[C@](O)(/N=C/C=O)[C@](O)(CO)C(=O)C(=O)[O-]']	['CC[C@](O)(/N=C/C=O)[C@](O)(CO)C(=O)C(=O)[O-]']	['CC[C@](O)(/N=C/C=O)[C@](O)(CO)C(=O)C(=O)[O-]']
MNXM1130494	CCCCC/C=C\C/C=C\C=C\[C@H](O)/C=C\[C@H](O)CCCC(=O)O	['CCCCC/C=C\\C/C=C\\C=C\\[C@H](O)/C=C\\[C@H](O)CCCC(=O)O']	['CCCCC/C=C\\C/C=C\\C=C\\[C@H](O)/C=C\\[C@H](O)CCCC(=O)O']	['CCCCC/C=C\\C/C=C\\C=C\\[C@H](O)/C=C\\[C@H](O)CCCC(=O)O']	['CCCCC/C=C\\C/C=C\\C=C\\[C@H](O)/C=C\\[C@H](O)CCCC(=O)O']
MNXM1291778	O=C1O[C@@H]2C[C@](O)([C@@H]1O)[C@@H]1[C@@H]2[C@]2(O)[C@H](Cl)C[C@]1(Cl)C2(Cl)Cl	['O=C1O[C@@H]2C[C@](O)([C@@H]1O)[C@@H]1[C@@H]2[C@]2(O)[C@H](Cl)C[C@]1(Cl)C2(Cl)Cl']	['O=C1O[C@@H]2C[C@](O)([C@@H]1O)[C@@H]1[C@@H]2[C@]2(O)[C@H](Cl)C[C@]1(Cl)C2(Cl)Cl']	['O=C1O[C@@H]2C[C@](O)([C@@H]1O)[C@@H]1[C@@H]2[C@]2(O)[C@H](Cl)C[C@]1(Cl)C2(Cl)Cl']	['O=C1O[C@@H]2C[C@](O)([C@@H]1O)[C@@H]1[C@@H]2[C@]2(O)[C@H](Cl)C[C@]1(Cl)C2(Cl)Cl']
MNXM1106877	CCCCCCCC/C=C\CCCCC[C@H](O)CC(=O)O[C@@H](CCC(=O)[O-])[N+](C)(C)C	['CCCCCCCC/C=C\\CCCCC[C@H](O)CC(=O)O[C@@H](CCC(=O)[O-])[N+](C)(C)C', 'CCCCCCCCC/C=C\\CCCC[C@H](O)CC(=O)O[C@@H](CCC(=O)[O-])[N+](C)(C)C', 'CCCCC/C=C\\CCCCCCCC[C@H](O)CC(=O)O[C@@H](CCC(=O)[O-])[N+](C)(C)C', 'CCCCCC/C=C\\CCCCCCC[C@H](O)CC(=O)O[C@@H](CCC(=O)[O-])[N+](C)(C)C', 'CCCCCCC/C=C\\CCCCCC[C@H](O)CC(=O)O[C@@H](CCC(=O)[O-])[N+](C)(C)C']	['CCCCCCCC/C=C\\CCCCC[C@H](O)CC(=O)O[C@@H](CCC(=O)[O-])[N+](C)(C)C']	['CCCCCCCCC/C=C\\CCCC[C@H](O)CC(=O)O[C@@H](CCC(=O)[O-])[N+](C)(C)C', 'CCCCCCC/C=C\\CCCCCC[C@H](O)CC(=O)O[C@@H](CCC(=O)[O-])[N+](C)(C)C', 'CCCCCCCC/C=C\\CCCCC[C@H](O)CC(=O)O[C@@H](CCC(=O)[O-])[N+](C)(C)C', 'CCCCCC/C=C\\CCCCCCC[C@H](O)CC(=O)O[C@@H](CCC(=O)[O-])[N+](C)(C)C']	['CCCCCCCC/C=C\\CCCCC[C@H](O)CC(=O)O[C@@H](CCC(=O)[O-])[N+](C)(C)C', 'CCCCCCCCC/C=C\\CCCC[C@H](O)CC(=O)O[C@@H](CCC(=O)[O-])[N+](C)(C)C', 'CCCCC/C=C\\CCCCCCCC[C@H](O)CC(=O)O[C@@H](CCC(=O)[O-])[N+](C)(C)C', 'CCCCCC/C=C\\CCCCCCC[C@H](O)CC(=O)O[C@@H](CCC(=O)[O-])[N+](C)(C)C', 'CCCCCCC/C=C\\CCCCCC[C@H](O)CC(=O)O[C@@H](CCC(=O)[O-])[N+](C)(C)C']
MNXM485148	C=CCC1=CC=C/C(=C\NNC(=O)CCCNc2ccc(C)cc2)C1=O	['C=CCC1=CC=C/C(=C\\NNC(=O)CCCNc2ccc(C)cc2)C1=O']	['C=CCC1=CC=C/C(=C\\NNC(=O)CCCNc2ccc(C)cc2)C1=O']	['C=CCC1=CC=C/C(=C\\NNC(=O)CCCNc2ccc(C)cc2)C1=O']	['C=CCC1=CC=C/C(=C\\NNC(=O)CCCNc2ccc(C)cc2)C1=O']
MNXM46444	CCCCN(C)/C=N/c1ccc(Cl)cc1C	['CCCCN(C)/C=N/c1ccc(Cl)cc1C']	['CCCCN(C)/C=N/c1ccc(Cl)cc1C']	['CCCCN(C)/C=N/c1ccc(Cl)cc1C']	['CCCCN(C)/C=N/c1ccc(Cl)cc1C']
MNXM1229145	O=C1O[C@H](O)C[C@H]([C@@H]2C(=O)[C@]3(Cl)C=C(Cl)[C@@H]2C3(Cl)Cl)[C@@H]1O	['O=C1O[C@H](O)C[C@H]([C@@H]2C(=O)[C@]3(Cl)C=C(Cl)[C@@H]2C3(Cl)Cl)[C@@H]1O']	['O=C1O[C@H](O)C[C@H]([C@@H]2C(=O)[C@]3(Cl)C=C(Cl)[C@@H]2C3(Cl)Cl)[C@@H]1O']	['O=C1O[C@H](O)C[C@H]([C@@H]2C(=O)[C@]3(Cl)C=C(Cl)[C@@H]2C3(Cl)Cl)[C@@H]1O']	['O=C1O[C@H](O)C[C@H]([C@@H]2C(=O)[C@]3(Cl)C=C(Cl)[C@@H]2C3(Cl)Cl)[C@@H]1O']
MNXM485182	Nc1c(-c2ccccc2)cnn1-c1ccc(C(=O)O)cc1	['Nc1c(-c2ccccc2)cnn1-c1ccc(C(=O)O)cc1']	['Nc1c(-c2ccccc2)cnn1-c1ccc(C(=O)O)cc1']	['Nc1c(-c2ccccc2)cnn1-c1ccc(C(=O)O)cc1']	['Nc1c(-c2ccccc2)cnn1-c1ccc(C(=O)O)cc1']
MNXM1222742	O=C[C@]1(O)C[C@H](C(=O)[O-])[C@]2(O)[C@@H]1[C@]1(Cl)C=C(Cl)[C@]2(Cl)[C@@H]1Cl	['O=C[C@]1(O)C[C@H](C(=O)[O-])[C@]2(O)[C@@H]1[C@]1(Cl)C=C(Cl)[C@]2(Cl)[C@@H]1Cl']	['O=C[C@]1(O)C[C@H](C(=O)[O-])[C@]2(O)[C@@H]1[C@]1(Cl)C=C(Cl)[C@]2(Cl)[C@@H]1Cl']	['O=C[C@]1(O)C[C@H](C(=O)[O-])[C@]2(O)[C@@H]1[C@]1(Cl)C=C(Cl)[C@]2(Cl)[C@@H]1Cl']	['O=C[C@]1(O)C[C@H](C(=O)[O-])[C@]2(O)[C@@H]1[C@]1(Cl)C=C(Cl)[C@]2(Cl)[C@@H]1Cl']
MNXM102404	COC(CC1=CC[C@]2(C)[C@@H](C)CCC[C@]2(C)C1=O)OC	['COC(CC1=CC[C@]2(C)[C@@H](C)CCC[C@]2(C)C1=O)OC']	[]	[]	['COC(CC1=CC[C@]2(C)[C@@H](C)CCC[C@]2(C)C1=O)OC']
MNXM1138916	CC(C)[C@@H]1C=C2CC[C@H]3[C@](C)(CCC[C@@]3(C)C=O)[C@@H]2CC1	['CC(C)[C@@H]1C=C2CC[C@H]3[C@](C)(CCC[C@@]3(C)C=O)[C@@H]2CC1']	[]	['CC(C)[C@@H]1C=C2CC[C@H]3[C@](C)(CCC[C@@]3(C)C=O)[C@@H]2CC1']	['CC(C)[C@@H]1C=C2CC[C@H]3[C@](C)(CCC[C@@]3(C)C=O)[C@@H]2CC1']
MNXM727304	O=P(O)(O)O[C@@H]1O[C@@H](CO)[C@@H](O)[C@H](O)[C@@H]1O	['O=P(O)(O)O[C@@H]1O[C@@H](CO)[C@@H](O)[C@H](O)[C@@H]1O', 'O=P(O)(O)O[C@@H]1O[C@@H](CO)[C@@H](O)[C@@H](O)[C@@H]1O']	['O=P(O)(O)O[C@@H]1O[C@@H](CO)[C@@H](O)[C@H](O)[C@@H]1O']	['O=P(O)(O)O[C@@H]1O[C@@H](CO)[C@@H](O)[C@H](O)[C@@H]1O', 'O=P(O)(O)O[C@@H]1O[C@@H](CO)[C@@H](O)[C@@H](O)[C@@H]1O']	['O=P(O)(O)O[C@@H]1O[C@@H](CO)[C@@H](O)[C@H](O)[C@@H]1O', 'O=P(O)(O)O[C@@H]1O[C@@H](CO)[C@@H](O)[C@@H](O)[C@@H]1O', 'O=P(O)(O)O[C@@H]1O[C@@H](CO)[C@@H](O)C(O)[C@@H]1O']
MNXM506246	O=C[C@H](O)[C@H](O)c1ccccc1	['O=C[C@H](O)[C@H](O)c1ccccc1']	['O=C[C@H](O)[C@H](O)c1ccccc1']	['O=C[C@H](O)[C@H](O)c1ccccc1']	['O=C[C@H](O)[C@H](O)c1ccccc1']
MNXM1128663	CC1=CC[C@@H](C(C)C)[C@@H]2[C@@H]1[C@@H]1C=C(C)[C@@H]2C[C@H]1C(C)C	['CC1=CC[C@@H](C(C)C)[C@@H]2[C@@H]1[C@@H]1C=C(C)[C@@H]2C[C@H]1C(C)C']	[]	[]	[]
MNXM1228367	O=C1O[C@@H]2C[C@H]([C@@H]1O)[C@]1(O)[C@@H]3C(Cl)=C(Cl)[C@](O)([C@@H]21)C3(Cl)Cl	['O=C1O[C@@H]2C[C@H]([C@@H]1O)[C@]1(O)[C@@H]3C(Cl)=C(Cl)[C@](O)([C@@H]21)C3(Cl)Cl']	['O=C1O[C@@H]2C[C@H]([C@@H]1O)[C@]1(O)[C@@H]3C(Cl)=C(Cl)[C@](O)([C@@H]21)C3(Cl)Cl']	['O=C1O[C@@H]2C[C@H]([C@@H]1O)[C@]1(O)[C@@H]3C(Cl)=C(Cl)[C@](O)([C@@H]21)C3(Cl)Cl']	['O=C1O[C@@H]2C[C@H]([C@@H]1O)[C@]1(O)[C@@H]3C(Cl)=C(Cl)[C@](O)([C@@H]21)C3(Cl)Cl']
MNXM1132662	CC(=O)O[C@H]1[C@H](O[C@@H]2[C@@H](O)[C@@H](O)O[C@H](CO)[C@@H]2O)O[C@@H]([C@H](O)CO)[C@@H]1O	['CC(=O)O[C@H]1[C@H](O[C@H]2[C@@H](O)[C@@H](O)O[C@H](CO)[C@@H]2O)O[C@@H]([C@H](O)CO)[C@@H]1O', 'CC(=O)O[C@H]1[C@H](O[C@@H]2[C@@H](O)[C@@H](O)O[C@H](CO)[C@@H]2O)O[C@@H]([C@H](O)CO)[C@@H]1O']	[]	[]	[]
MNXM1121308	CC[C@H](C)[C@H](N)C(=O)N1CCC[C@H]1C(=O)N[C@@H](CC(=O)O)C(=O)O	['CC[C@H](C)[C@H](N)C(=O)N1CCC[C@H]1C(=O)N[C@@H](CC(=O)O)C(=O)O']	['CC[C@H](C)[C@H](N)C(=O)N1CCC[C@H]1C(=O)N[C@@H](CC(=O)O)C(=O)O']	['CC[C@H](C)[C@H](N)C(=O)N1CCC[C@H]1C(=O)N[C@@H](CC(=O)O)C(=O)O']	['CC[C@H](C)[C@H](N)C(=O)N1CCC[C@H]1C(=O)N[C@@H](CC(=O)O)C(=O)O']
MNXM1287443	O=C1OCC[C@H]([C@@H]2C(=O)[C@@H]3[C@H](Cl)[C@H](Cl)[C@]2(Cl)C3(Cl)Cl)C1=O	['O=C1OCC[C@H]([C@@H]2C(=O)[C@@H]3[C@H](Cl)[C@H](Cl)[C@]2(Cl)C3(Cl)Cl)C1=O']	['O=C1OCC[C@H]([C@@H]2C(=O)[C@@H]3[C@H](Cl)[C@H](Cl)[C@]2(Cl)C3(Cl)Cl)C1=O']	['O=C1OCC[C@H]([C@@H]2C(=O)[C@@H]3[C@H](Cl)[C@H](Cl)[C@]2(Cl)C3(Cl)Cl)C1=O']	['O=C1OCC[C@H]([C@@H]2C(=O)[C@@H]3[C@H](Cl)[C@H](Cl)[C@]2(Cl)C3(Cl)Cl)C1=O']
MNXM1138834	CC(=O)NCC[C@@H]1CN[C@H](CC(=O)[O-])[C@@H]1C(=O)C(=O)[O-]	['CC(=O)NCC[C@@H]1CN[C@H](CC(=O)[O-])[C@@H]1C(=O)C(=O)[O-]']	['CC(=O)NCC[C@@H]1CN[C@H](CC(=O)[O-])[C@@H]1C(=O)C(=O)[O-]']	['CC(=O)NCC[C@@H]1CN[C@H](CC(=O)[O-])[C@@H]1C(=O)C(=O)[O-]']	['CC(=O)NCC[C@@H]1CN[C@H](CC(=O)[O-])[C@@H]1C(=O)C(=O)[O-]']
MNXM31704	Cc1ccc(C)c(OC[C@@H](O)CN2CCOCC2)c1	['Cc1ccc(C)c(OC[C@@H](O)CN2CCOCC2)c1']	['Cc1ccc(C)c(OC[C@@H](O)CN2CCOCC2)c1']	['Cc1ccc(C)c(OC[C@@H](O)CN2CCOCC2)c1']	['Cc1ccc(C)c(OC[C@@H](O)CN2CCOCC2)c1']
MNXM1234084	O=CC(=O)C[C@H](C(=O)OC[C@@H]1O[C@H](O)[C@H](O)[C@H](O)C1=O)[C@H](O)[C@H](O)C=O	['O=CC(=O)C[C@H](C(=O)OC[C@@H]1O[C@H](O)[C@H](O)[C@H](O)C1=O)[C@H](O)[C@H](O)C=O']	['O=CC(=O)C[C@H](C(=O)OC[C@@H]1O[C@H](O)[C@H](O)[C@H](O)C1=O)[C@H](O)[C@H](O)C=O']	['O=CC(=O)C[C@H](C(=O)OC[C@@H]1O[C@H](O)[C@H](O)[C@H](O)C1=O)[C@H](O)[C@H](O)C=O']	['O=CC(=O)C[C@H](C(=O)OC[C@@H]1O[C@H](O)[C@H](O)[C@H](O)C1=O)[C@H](O)[C@H](O)C=O']
MNXM1257990	CCN[C@H](O)/C=N/C(C(C)=O)C(C)=O	['CCN[C@H](O)/C=N/C(C(C)=O)C(C)=O']	['CCN[C@H](O)/C=N/C(C(C)=O)C(C)=O']	['CCN[C@H](O)/C=N/C(C(C)=O)C(C)=O']	['CCN[C@H](O)/C=N/C(C(C)=O)C(C)=O']
MNXM580239	CO[C@H](CN(C)C(=O)c1ccc2c(c1)OCO2)[C@@H](C)CN([C@@H](C)CO)S(=O)(=O)c1ccccc1	['CO[C@H](CN(C)C(=O)c1ccc2c(c1)OCO2)[C@@H](C)CN([C@@H](C)CO)S(=O)(=O)c1ccccc1']	['CO[C@H](CN(C)C(=O)c1ccc2c(c1)OCO2)[C@@H](C)CN([C@@H](C)CO)S(=O)(=O)c1ccccc1']	['CO[C@H](CN(C)C(=O)c1ccc2c(c1)OCO2)[C@@H](C)CN([C@@H](C)CO)S(=O)(=O)c1ccccc1']	['CO[C@H](CN(C)C(=O)c1ccc2c(c1)OCO2)[C@@H](C)CN([C@@H](C)CO)S(=O)(=O)c1ccccc1']
MNXM172041	C[N+]1(C)C[C@H](O)[C@H](C(=O)O)C1	['C[N+]1(C)C[C@H](O)[C@H](C(=O)O)C1']	['C[N+]1(C)C[C@H](O)[C@H](C(=O)O)C1']	['C[N+]1(C)C[C@H](O)[C@H](C(=O)O)C1']	['C[N+]1(C)C[C@H](O)[C@H](C(=O)O)C1']
MNXM1218925	N#Cc1c(N2C[C@@H]3CCCN[C@@H]3C2)c(F)cc2c(=O)c(C(=O)[O-])c(O)n(C3CC3)c12	['N#Cc1c(N2C[C@@H]3CCCN[C@@H]3C2)c(F)cc2c(=O)c(C(=O)[O-])c(O)n(C3CC3)c12']	['N#Cc1c(N2C[C@@H]3CCCN[C@@H]3C2)c(F)cc2c(=O)c(C(=O)[O-])c(O)n(C3CC3)c12']	['N#Cc1c(N2C[C@@H]3CCCN[C@@H]3C2)c(F)cc2c(=O)c(C(=O)[O-])c(O)n(C3CC3)c12']	['N#Cc1c(N2C[C@@H]3CCCN[C@@H]3C2)c(F)cc2c(=O)c(C(=O)[O-])c(O)n(C3CC3)c12']
MNXM38250	O=c1[nH]cc([N+](=O)[O-])c(=O)[nH]1	['O=c1[nH]cc([N+](=O)[O-])c(=O)[nH]1']	['O=c1[nH]cc([N+](=O)[O-])c(=O)[nH]1']	['O=c1[nH]cc([N+](=O)[O-])c(=O)[nH]1']	['O=c1[nH]cc([N+](=O)[O-])c(=O)[nH]1']
MNXM117223	COc1ccc2c(c1)[C@H](O)CC(C)(C)O2	['COc1ccc2c(c1)[C@H](O)CC(C)(C)O2']	['COc1ccc2c(c1)[C@H](O)CC(C)(C)O2']	['COc1ccc2c(c1)[C@H](O)CC(C)(C)O2']	['COc1ccc2c(c1)[C@H](O)CC(C)(C)O2']
MNXM741077	COC(=O)/C=C\c1ccccc1	['COC(=O)/C=C\\c1ccccc1']	['COC(=O)/C=C\\c1ccccc1']	['COC(=O)/C=C\\c1ccccc1']	['COC(=O)/C=C\\c1ccccc1']
MNXM477605	CN(C)c1ccc(/N=N/c2ccccc2C(=O)OCC(=O)N2CCCCCC2)cc1	['CN(C)c1ccc(/N=N/c2ccccc2C(=O)OCC(=O)N2CCCCCC2)cc1']	['CN(C)c1ccc(/N=N/c2ccccc2C(=O)OCC(=O)N2CCCCCC2)cc1']	['CN(C)c1ccc(/N=N/c2ccccc2C(=O)OCC(=O)N2CCCCCC2)cc1']	['CN(C)c1ccc(/N=N/c2ccccc2C(=O)OCC(=O)N2CCCCCC2)cc1']
MNXM479660	Cc1ccc(S(=O)(=O)N[C@H]2CC[C@@H](CCNC(=O)c3ccccc3F)O[C@H]2CO)cc1	['Cc1ccc(S(=O)(=O)N[C@H]2CC[C@@H](CCNC(=O)c3ccccc3F)O[C@H]2CO)cc1']	['Cc1ccc(S(=O)(=O)N[C@H]2CC[C@@H](CCNC(=O)c3ccccc3F)O[C@H]2CO)cc1']	['Cc1ccc(S(=O)(=O)N[C@H]2CC[C@@H](CCNC(=O)c3ccccc3F)O[C@H]2CO)cc1']	['Cc1ccc(S(=O)(=O)N[C@H]2CC[C@@H](CCNC(=O)c3ccccc3F)O[C@H]2CO)cc1']
MNXM162789	COc1ccc2cc([C@H](O)C#N)ccc2c1	['COc1ccc2cc([C@H](O)C#N)ccc2c1']	['COc1ccc2cc([C@H](O)C#N)ccc2c1']	['COc1ccc2cc([C@H](O)C#N)ccc2c1']	['COc1ccc2cc([C@H](O)C#N)ccc2c1']
MNXM1237138	C[C@H](CCCCCC/C=C/CCCCC[C@H](O)[C@H](O)C(N)=O)[C@H](CC(=O)[O-])C(=O)[O-]	['C[C@H](CCCC/C=C/CCCCCCC[C@H](O)[C@H](O)C(N)=O)[C@H](CC(=O)[O-])C(=O)[O-]', 'C[C@H](CCCCCC/C=C/CCCCC[C@H](O)[C@H](O)C(N)=O)[C@H](CC(=O)[O-])C(=O)[O-]', 'C[C@H](CCCCC/C=C/CCCCCC[C@H](O)[C@H](O)C(N)=O)[C@H](CC(=O)[O-])C(=O)[O-]', 'C[C@H](CCCCCCC/C=C/CCCC[C@H](O)[C@H](O)C(N)=O)[C@H](CC(=O)[O-])C(=O)[O-]']	['C[C@H](CCCCC/C=C/CCCCCC[C@H](O)[C@H](O)C(N)=O)[C@H](CC(=O)[O-])C(=O)[O-]']	['C[C@H](CCCCCC/C=C/CCCCC[C@H](O)[C@H](O)C(N)=O)[C@H](CC(=O)[O-])C(=O)[O-]', 'C[C@H](CCCCC/C=C/CCCCCC[C@H](O)[C@H](O)C(N)=O)[C@H](CC(=O)[O-])C(=O)[O-]', 'C[C@H](CCCCCCC/C=C/CCCC[C@H](O)[C@H](O)C(N)=O)[C@H](CC(=O)[O-])C(=O)[O-]']	['C[C@H](CCCCCC/C=C/CCCCC[C@H](O)[C@H](O)C(N)=O)[C@H](CC(=O)[O-])C(=O)[O-]', 'C[C@H](CCCC/C=C/CCCCCCC[C@H](O)[C@H](O)C(N)=O)[C@H](CC(=O)[O-])C(=O)[O-]', 'C[C@H](CCCCC/C=C/CCCCCC[C@H](O)[C@H](O)C(N)=O)[C@H](CC(=O)[O-])C(=O)[O-]', 'C[C@H](CCCCCCC/C=C/CCCC[C@H](O)[C@H](O)C(N)=O)[C@H](CC(=O)[O-])C(=O)[O-]']
MNXM99304	C=C/C=C/C=C\CCCCCCCCCCOC(C)=O	['C=C/C=C/C=C\\CCCCCCCCCCOC(C)=O']	['C=C/C=C/C=C\\CCCCCCCCCCOC(C)=O']	['C=C/C=C/C=C\\CCCCCCCCCCOC(C)=O']	['C=C/C=C/C=C\\CCCCCCCCCCOC(C)=O']
MNXM163155	CCCCC/C=C\C/C=C\C/C=C\C/C=C\CCCC(=O)NCC[C@@H]1C(=O)Nc2ccc(O)cc21	['CCCCC/C=C\\C/C=C\\C/C=C\\C/C=C\\CCCC(=O)NCC[C@@H]1C(=O)Nc2ccc(O)cc21']	['CCCCC/C=C\\C/C=C\\C/C=C\\C/C=C\\CCCC(=O)NCC[C@@H]1C(=O)Nc2ccc(O)cc21']	['CCCCC/C=C\\C/C=C\\C/C=C\\C/C=C\\CCCC(=O)NCC[C@@H]1C(=O)Nc2ccc(O)cc21']	['CCCCC/C=C\\C/C=C\\C/C=C\\C/C=C\\CCCC(=O)NCC[C@@H]1C(=O)Nc2ccc(O)cc21']
MNXM1333375	Oc1ccc(CN2CCN/C2=N/N(O)O)c(O)n1	['Oc1ccc(CN2CCN/C2=N/N(O)O)c(O)n1']	['Oc1ccc(CN2CCN/C2=N/N(O)O)c(O)n1']	['Oc1ccc(CN2CCN/C2=N/N(O)O)c(O)n1']	['Oc1ccc(CN2CCN/C2=N/N(O)O)c(O)n1']
MNXM1204284	O=C1O[C@H](O)[C@@H]2C[C@]1(O)[C@@H]1[C@@H]2[C@@H]2[C@H](Cl)C[C@@H]1C2(Cl)Cl	['O=C1O[C@H](O)[C@@H]2C[C@]1(O)[C@@H]1[C@H]2[C@@H]2[C@H](Cl)C[C@@H]1C2(Cl)Cl', 'O=C1O[C@H](O)[C@@H]2C[C@]1(O)[C@@H]1[C@@H]2[C@@H]2[C@H](Cl)C[C@@H]1C2(Cl)Cl']	['O=C1O[C@H](O)[C@@H]2C[C@]1(O)[C@@H]1[C@@H]2[C@@H]2[C@H](Cl)C[C@@H]1C2(Cl)Cl']	['O=C1O[C@H](O)[C@@H]2C[C@]1(O)[C@@H]1[C@@H]2[C@@H]2[C@H](Cl)C[C@@H]1C2(Cl)Cl']	['O=C1O[C@H](O)[C@@H]2C[C@]1(O)[C@@H]1[C@H]2[C@@H]2[C@H](Cl)C[C@@H]1C2(Cl)Cl', 'O=C1O[C@H](O)[C@@H]2C[C@]1(O)[C@@H]1[C@@H]2[C@@H]2[C@H](Cl)C[C@@H]1C2(Cl)Cl']
MNXM1152269	CCC[C@H](O)[C@@H]1O[C@@H]1[C@H](O)[C@H](O)[C@H](O)CCCCCC(=O)[O-]	['CCC[C@H](O)[C@@H]1O[C@@H]1[C@H](O)[C@H](O)[C@H](O)CCCCCC(=O)[O-]']	['CCC[C@H](O)[C@@H]1O[C@@H]1[C@H](O)[C@H](O)[C@H](O)CCCCCC(=O)[O-]']	['CCC[C@H](O)[C@@H]1O[C@@H]1[C@H](O)[C@H](O)[C@H](O)CCCCCC(=O)[O-]']	['CCC[C@H](O)[C@@H]1O[C@@H]1[C@H](O)[C@H](O)[C@H](O)CCCCCC(=O)[O-]']
MNXM1153562	O=C[C@H](CC(=O)C(=O)[O-])[C@H](O)/N=C/[C@H](O)NCCO	['O=C[C@H](CC(=O)C(=O)[O-])[C@H](O)/N=C/[C@H](O)NCCO']	['O=C[C@H](CC(=O)C(=O)[O-])[C@H](O)/N=C/[C@H](O)NCCO']	['O=C[C@H](CC(=O)C(=O)[O-])[C@H](O)/N=C/[C@H](O)NCCO']	['O=C[C@H](CC(=O)C(=O)[O-])[C@H](O)/N=C/[C@H](O)NCCO']
MNXM574300	CS(=O)(=O)NCCCc1ccccc1	['CS(=O)(=O)NCCCc1ccccc1']	['CS(=O)(=O)NCCCc1ccccc1']	['CS(=O)(=O)NCCCc1ccccc1']	['CS(=O)(=O)NCCCc1ccccc1']
MNXM1348286	CCCC[C@H](CC)COC(=O)[C@@H]1CC=CC[C@@H]1C(=O)OC[C@H](CC)CC[C@H](O)CO	['CCCC[C@@H](CC)COC(=O)[C@@H]1CC=CC[C@@H]1C(=O)OC[C@@H](CC)CC[C@H](O)CO', 'CCCC[C@@H](CC)COC(=O)[C@H]1CC=CC[C@H]1C(=O)OC[C@@H](CC)CC[C@H](O)CO', 'CCCC[C@H](CC)COC(=O)[C@H]1CC=CC[C@H]1C(=O)OC[C@H](CC)CC[C@H](O)CO', 'CCCC[C@H](CC)COC(=O)[C@@H]1CC=CC[C@@H]1C(=O)OC[C@H](CC)CC[C@H](O)CO']	['CCCC[C@H](CC)COC(=O)[C@@H]1CC=CC[C@@H]1C(=O)OC[C@H](CC)CC[C@H](O)CO']	['CCCC[C@@H](CC)COC(=O)[C@@H]1CC=CC[C@@H]1C(=O)OC[C@@H](CC)CC[C@H](O)CO', 'CCCC[C@@H](CC)COC(=O)[C@H]1CC=CC[C@H]1C(=O)OC[C@@H](CC)CC[C@H](O)CO', 'CCCC[C@H](CC)COC(=O)[C@@H]1CC=CC[C@@H]1C(=O)OC[C@H](CC)CC[C@H](O)CO', 'CCCC[C@H](CC)COC(=O)[C@H]1CC=CC[C@H]1C(=O)OC[C@H](CC)CC[C@H](O)CO']	['CCCC[C@@H](CC)COC(=O)[C@@H]1CC=CC[C@@H]1C(=O)OC[C@@H](CC)CC[C@H](O)CO', 'CCCC[C@@H](CC)COC(=O)[C@H]1CC=CC[C@H]1C(=O)OC[C@@H](CC)CC[C@H](O)CO', 'CCCC[C@H](CC)COC(=O)[C@@H]1CC=CC[C@@H]1C(=O)OC[C@H](CC)CC[C@H](O)CO', 'CCCC[C@H](CC)COC(=O)[C@H]1CC=CC[C@H]1C(=O)OC[C@H](CC)CC[C@H](O)CO']
MNXM1301217	CCN(C/C(O)=N/C=C(\C=O)[C@H](O)C(=O)C(=O)[O-])[C@H](C)O	['CCN(C/C(O)=N/C=C(\\C=O)[C@H](O)C(=O)C(=O)[O-])[C@H](C)O']	['CCN(C/C(O)=N/C=C(\\C=O)[C@H](O)C(=O)C(=O)[O-])[C@H](C)O']	['CCN(C/C(O)=N/C=C(\\C=O)[C@H](O)C(=O)C(=O)[O-])[C@H](C)O']	['CCN(C/C(O)=N/C=C(\\C=O)[C@H](O)C(=O)C(=O)[O-])[C@H](C)O']
MNXM1343670	CON1CCC(N)(/C(OC(=O)OCCO)=C(/C(=O)[O-])c2c(C)cccc2C)CC1	['CON1CCC(N)(/C(OC(=O)OCCO)=C(/C(=O)[O-])c2c(C)cccc2C)CC1']	['CON1CCC(N)(/C(OC(=O)OCCO)=C(/C(=O)[O-])c2c(C)cccc2C)CC1']	['CON1CCC(N)(/C(OC(=O)OCCO)=C(/C(=O)[O-])c2c(C)cccc2C)CC1']	['CON1CCC(N)(/C(OC(=O)OCCO)=C(/C(=O)[O-])c2c(C)cccc2C)CC1']
MNXM1335821	NC(N)[C@H](N)C(=O)NC(=O)[O-]	['NC(N)[C@H](N)C(=O)NC(=O)[O-]']	['NC(N)[C@H](N)C(=O)NC(=O)[O-]']	['NC(N)[C@H](N)C(=O)NC(=O)[O-]']	['NC(N)[C@H](N)C(=O)NC(=O)[O-]']
MNXM155301	O=C(CC(=O)c1ccccc1)c1ccccc1	['O=C(CC(=O)c1ccccc1)c1ccccc1']	['O=C(CC(=O)c1ccccc1)c1ccccc1']	['O=C(CC(=O)c1ccccc1)c1ccccc1']	['O=C(CC(=O)c1ccccc1)c1ccccc1']
MNXM746751	CCCCCC(=O)CC[C@@H]1[C@@H](C/C=C\CCCC(=O)OC(C)C)[C@@H](O)C[C@H]1O	['CCCCCC(=O)CC[C@@H]1[C@@H](C/C=C\\CCCC(=O)OC(C)C)[C@@H](O)C[C@H]1O']	['CCCCCC(=O)CC[C@@H]1[C@@H](C/C=C\\CCCC(=O)OC(C)C)[C@@H](O)C[C@H]1O']	['CCCCCC(=O)CC[C@@H]1[C@@H](C/C=C\\CCCC(=O)OC(C)C)[C@@H](O)C[C@H]1O']	['CCCCCC(=O)CC[C@@H]1[C@@H](C/C=C\\CCCC(=O)OC(C)C)[C@@H](O)C[C@H]1O']
MNXM1127296	CC[C@H](C)[C@H](NC(=O)[C@@H](N)Cc1c[nH]c2ccccc12)C(=O)N[C@@H](CCC(N)=O)C(=O)O	['CC[C@H](C)[C@H](NC(=O)[C@@H](N)Cc1c[nH]c2ccccc12)C(=O)N[C@@H](CCC(N)=O)C(=O)O']	['CC[C@H](C)[C@H](NC(=O)[C@@H](N)Cc1c[nH]c2ccccc12)C(=O)N[C@@H](CCC(N)=O)C(=O)O']	['CC[C@H](C)[C@H](NC(=O)[C@@H](N)Cc1c[nH]c2ccccc12)C(=O)N[C@@H](CCC(N)=O)C(=O)O']	['CC[C@H](C)[C@H](NC(=O)[C@@H](N)Cc1c[nH]c2ccccc12)C(=O)N[C@@H](CCC(N)=O)C(=O)O']
MNXM582665	COCC(=O)Nc1ccc2c(c1)C(=O)N(C)C[C@@H](OC)[C@H](C)CN(C(=O)c1ccccc1)[C@@H](C)CO2	['COCC(=O)Nc1ccc2c(c1)C(=O)N(C)C[C@@H](OC)[C@H](C)CN(C(=O)c1ccccc1)[C@@H](C)CO2']	['COCC(=O)Nc1ccc2c(c1)C(=O)N(C)C[C@@H](OC)[C@H](C)CN(C(=O)c1ccccc1)[C@@H](C)CO2']	['COCC(=O)Nc1ccc2c(c1)C(=O)N(C)C[C@@H](OC)[C@H](C)CN(C(=O)c1ccccc1)[C@@H](C)CO2']	['COCC(=O)Nc1ccc2c(c1)C(=O)N(C)C[C@@H](OC)[C@H](C)CN(C(=O)c1ccccc1)[C@@H](C)CO2']
MNXM56240	CC(C)[C@H]1CC[C@]2(C)[C@@H](Br)CC[C@@](C)(O)[C@H]2[C@@H]1Cl	['CC(C)[C@H]1CC[C@@](C)(O)[C@H]([C@]2(C)CC[C@@H]2Br)[C@@H]1Cl', 'CC(C)[C@H]1CC[C@]2(C)[C@@H](Br)CC[C@@](C)(O)[C@H]2[C@@H]1Cl']	[]	[]	[]
MNXM530137	CO[C@H]1CC[C@@H]2CCN(C)C(=O)CCCN(C)C(=O)c3cc(C#N)ccc3OC[C@H]1O2	['CO[C@H]1CC[C@@H]2CCN(C)C(=O)CCCN(C)C(=O)c3cc(C#N)ccc3OC[C@H]1O2', 'CO[C@H]1CC[C@H]2CCN(C)C(=O)CCCN(C)C(=O)c3cc(C#N)ccc3OC[C@H]1O2']	['CO[C@H]1CC[C@H]2CCN(C)C(=O)CCCN(C)C(=O)c3cc(C#N)ccc3OC[C@H]1O2']	['CO[C@H]1CC[C@@H]2CCN(C)C(=O)CCCN(C)C(=O)c3cc(C#N)ccc3OC[C@H]1O2', 'CO[C@H]1CC[C@H]2CCN(C)C(=O)CCCN(C)C(=O)c3cc(C#N)ccc3OC[C@H]1O2']	['CO[C@H]1CC[C@@H]2CCN(C)C(=O)CCCN(C)C(=O)c3cc(C#N)ccc3OC[C@H]1O2', 'CO[C@H]1CC[C@H]2CCN(C)C(=O)CCCN(C)C(=O)c3cc(C#N)ccc3OC[C@H]1O2']
MNXM1154374	CC(C)CCCCCCOC(=O)[C@@H]1CC[C@H](O)C[C@@H]1C(=O)[O-]	['CC(C)CCCCCCOC(=O)[C@@H]1CC[C@H](O)C[C@@H]1C(=O)[O-]']	['CC(C)CCCCCCOC(=O)[C@@H]1CC[C@H](O)C[C@@H]1C(=O)[O-]']	['CC(C)CCCCCCOC(=O)[C@@H]1CC[C@H](O)C[C@@H]1C(=O)[O-]']	['CC(C)CCCCCCOC(=O)[C@@H]1CC[C@H](O)C[C@@H]1C(=O)[O-]']
MNXM1129287	O=C(O)/C=C1/CN([C@H](C(=O)C2CC2)c2ccccc2F)CC[C@@H]1S	['O=C(O)/C=C1/CN([C@H](C(=O)C2CC2)c2ccccc2F)CC[C@@H]1S']	[]	['O=C(O)/C=C1/CN([C@H](C(=O)C2CC2)c2ccccc2F)CC[C@@H]1S']	['O=C(O)/C=C1/CN([C@H](C(=O)C2CC2)c2ccccc2F)CC[C@@H]1S']
MNXM1330624	N#Cc1c(NC[C@@H]2NCCC[C@@H]2C(=O)[O-])c(F)cc2c(=O)c(C(=O)[O-])cn(C3CC3)c12	['N#Cc1c(NC[C@@H]2NCCC[C@@H]2C(=O)[O-])c(F)cc2c(=O)c(C(=O)[O-])cn(C3CC3)c12']	['N#Cc1c(NC[C@@H]2NCCC[C@@H]2C(=O)[O-])c(F)cc2c(=O)c(C(=O)[O-])cn(C3CC3)c12']	['N#Cc1c(NC[C@@H]2NCCC[C@@H]2C(=O)[O-])c(F)cc2c(=O)c(C(=O)[O-])cn(C3CC3)c12']	['N#Cc1c(NC[C@@H]2NCCC[C@@H]2C(=O)[O-])c(F)cc2c(=O)c(C(=O)[O-])cn(C3CC3)c12']
MNXM746403	C[C@@H](O)CC#N	['C[C@@H](O)CC#N']	['C[C@@H](O)CC#N']	['C[C@@H](O)CC#N']	['C[C@@H](O)CC#N']
MNXM1292421	CC1(C)[C@H](O)CC[C@]2(C)[C@H]3C[C@@H](O)O[C@]3(C)CC[C@@H]12	['CC1(C)[C@H](O)CC[C@@]2(C)[C@H]3C[C@@H](O)O[C@]3(C)CC[C@@H]12', 'CC1(C)[C@H](O)CC[C@@]2(C)O[C@H](O)C[C@@H]2[C@@]2(C)CC[C@@H]12', 'CC1(C)[C@H](O)CC[C@]2(C)[C@H]3C[C@@H](O)O[C@]3(C)CC[C@@H]12', 'CC1(C)[C@H](O)CC[C@@]2(C)O[C@H](O)C[C@@H]2[C@]2(C)CC[C@@H]12']	['CC1(C)[C@H](O)CC[C@]2(C)[C@H]3C[C@@H](O)O[C@]3(C)CC[C@@H]12']	['CC1(C)[C@H](O)CC[C@@]2(C)[C@H]3C[C@@H](O)O[C@]3(C)CC[C@@H]12', 'CC1(C)[C@H](O)CC[C@]2(C)[C@H]3C[C@@H](O)O[C@]3(C)CC[C@@H]12']	['CC1(C)[C@H](O)CC[C@@]2(C)[C@H]3C[C@@H](O)O[C@]3(C)CC[C@@H]12', 'CC1(C)[C@H](O)CC[C@]2(C)[C@H]3C[C@@H](O)O[C@]3(C)CC[C@@H]12']
MNXM1160266	CC(=O)[C@](O)(/N=C/C(=O)[O-])[C@](C)(O)C(=O)C(=O)[O-]	['CC(=O)[C@](O)(/N=C/C(=O)[O-])[C@](C)(O)C(=O)C(=O)[O-]']	['CC(=O)[C@](O)(/N=C/C(=O)[O-])[C@](C)(O)C(=O)C(=O)[O-]']	['CC(=O)[C@](O)(/N=C/C(=O)[O-])[C@](C)(O)C(=O)C(=O)[O-]']	['CC(=O)[C@](O)(/N=C/C(=O)[O-])[C@](C)(O)C(=O)C(=O)[O-]']
MNXM1240624	N#CNc1cc([C@](O)(c2ccc(Cl)cc2)C(Cl)Cl)ccc1Cl	['N#CNc1cc([C@](O)(c2ccc(Cl)cc2)C(Cl)Cl)ccc1Cl', 'N#CNc1cc([C@@](O)(c2ccc(Cl)cc2)C(Cl)Cl)ccc1Cl']	['N#CNc1cc([C@](O)(c2ccc(Cl)cc2)C(Cl)Cl)ccc1Cl']	['N#CNc1cc([C@](O)(c2ccc(Cl)cc2)C(Cl)Cl)ccc1Cl', 'N#CNc1cc(C(O)(c2ccc(Cl)cc2)C(Cl)Cl)ccc1Cl', 'N#CNc1cc([C@@](O)(c2ccc(Cl)cc2)C(Cl)Cl)ccc1Cl']	['N#CNc1cc([C@](O)(c2ccc(Cl)cc2)C(Cl)Cl)ccc1Cl', 'N#CNc1cc(C(O)(c2ccc(Cl)cc2)C(Cl)Cl)ccc1Cl', 'N#CNc1cc([C@@](O)(c2ccc(Cl)cc2)C(Cl)Cl)ccc1Cl']
MNXM1204968	O[C@@]12C[C@H]([C@H]3O[C@H]31)[C@@H]1[C@@H]2[C@@]2(O)C[C@]1(Cl)C=C2Cl	['O[C@@]12C[C@H]([C@H]3O[C@H]31)[C@@H]1[C@@H]2[C@@]2(O)C[C@]1(Cl)C=C2Cl']	[]	['O[C@@]12C[C@H]([C@H]3O[C@H]31)[C@@H]1[C@@H]2[C@@]2(O)C[C@]1(Cl)C=C2Cl']	['O[C@@]12C[C@H]([C@H]3O[C@H]31)[C@@H]1[C@@H]2[C@@]2(O)C[C@]1(Cl)C=C2Cl']
MNXM1204156	O[C@@H]1[C@@H]2C[C@](O)([C@@H]1O)[C@]1(O)[C@@H]2[C@]2(Cl)C=C(Cl)[C@]1(Cl)[C@@H]2Cl	['O[C@@H]1[C@@H]2C[C@](O)([C@@H]1O)[C@]1(O)[C@@H]2[C@]2(Cl)C=C(Cl)[C@]1(Cl)[C@@H]2Cl']	['O[C@@H]1[C@@H]2C[C@](O)([C@@H]1O)[C@]1(O)[C@@H]2[C@]2(Cl)C=C(Cl)[C@]1(Cl)[C@@H]2Cl']	['O[C@@H]1[C@@H]2C[C@](O)([C@@H]1O)[C@]1(O)[C@@H]2[C@]2(Cl)C=C(Cl)[C@]1(Cl)[C@@H]2Cl']	['O[C@@H]1[C@@H]2C[C@](O)([C@@H]1O)[C@]1(O)[C@@H]2[C@]2(Cl)C=C(Cl)[C@]1(Cl)[C@@H]2Cl']
MNXM37136	CCCCC/C=C\C/C=C\C=C\C=C\C[C@H]1O[C@@H]1CCC(=O)O	['CCCCC/C=C\\C/C=C\\C=C\\C=C\\C[C@H]1O[C@@H]1CCC(=O)O']	[]	[]	['CCCCC/C=C\\C/C=C\\C=C\\C=C\\C[C@H]1O[C@@H]1CCC(=O)O']
MNXM1359233	O=C([O-])/C=C\C1=CC(=O)N(S[C@@H]2C[C@H](O)C[C@H](O)C2)C1=O	['O=C([O-])/C=C\\C1=CC(=O)N(SC2C[C@@H](O)C[C@H](O)C2)C1=O', 'O=C([O-])/C=C\\C1=CC(=O)N(SC2C[C@H](O)C[C@@H](O)C2)C1=O', 'O=C([O-])/C=C\\C1=CC(=O)N(S[C@H]2C[C@H](O)C[C@H](O)C2)C1=O', 'O=C([O-])/C=C\\C1=CC(=O)N(S[C@@H]2C[C@H](O)C[C@H](O)C2)C1=O']	['O=C([O-])/C=C\\C1=CC(=O)N(S[C@@H]2C[C@H](O)C[C@H](O)C2)C1=O']	['O=C([O-])/C=C\\C1=CC(=O)N(SC2C[C@@H](O)C[C@H](O)C2)C1=O', 'O=C([O-])/C=C\\C1=CC(=O)N(S[C@@H]2CC(O)C[C@H](O)C2)C1=O', 'O=C([O-])/C=C\\C1=CC(=O)N(SC2C[C@H](O)C[C@@H](O)C2)C1=O', 'O=C([O-])/C=C\\C1=CC(=O)N(S[C@@H]2C[C@H](O)C[C@H](O)C2)C1=O']	['O=C([O-])/C=C\\C1=CC(=O)N(SC2C[C@@H](O)C[C@H](O)C2)C1=O', 'O=C([O-])/C=C\\C1=CC(=O)N(S[C@@H]2CC(O)C[C@H](O)C2)C1=O', 'O=C([O-])/C=C\\C1=CC(=O)N(S[C@@H]2C[C@H](O)C[C@H](O)C2)C1=O', 'O=C([O-])/C=C\\C1=CC(=O)N(SC2C[C@H](O)C[C@@H](O)C2)C1=O', 'O=C([O-])/C=C\\C1=CC(=O)N(S[C@H]2CC(O)C[C@@H](O)C2)C1=O', 'O=C([O-])/C=C\\C1=CC(=O)N(S[C@H]2C[C@H](O)C[C@H](O)C2)C1=O']
MNXM1176333	O=C1O[C@H](O)[C@@H]2C[C@@H]1[C@@H]1[C@@H]2[C@]2(O)[C@H](Cl)[C@H](Cl)[C@]1(Cl)[C@@H]2Cl	['O=C1O[C@H](O)[C@@H]2C[C@@H]1[C@@H]1[C@@H]2[C@]2(O)[C@H](Cl)[C@H](Cl)[C@]1(Cl)[C@@H]2Cl']	['O=C1O[C@H](O)[C@@H]2C[C@@H]1[C@@H]1[C@@H]2[C@]2(O)[C@H](Cl)[C@H](Cl)[C@]1(Cl)[C@@H]2Cl']	['O=C1O[C@H](O)[C@@H]2C[C@@H]1[C@@H]1[C@@H]2[C@]2(O)[C@H](Cl)[C@H](Cl)[C@]1(Cl)[C@@H]2Cl']	['O=C1O[C@H](O)[C@@H]2C[C@@H]1[C@@H]1[C@@H]2[C@]2(O)[C@H](Cl)[C@H](Cl)[C@]1(Cl)[C@@H]2Cl']
MNXM1342625	CCN([C@H](C)O)[C@H](O)/C=N/c1c(C=O)cccc1C=O	['CCN([C@H](C)O)[C@H](O)/C=N/c1c(C=O)cccc1C=O']	['CCN([C@H](C)O)[C@H](O)/C=N/c1c(C=O)cccc1C=O']	['CCN([C@H](C)O)[C@H](O)/C=N/c1c(C=O)cccc1C=O']	['CCN([C@H](C)O)[C@H](O)/C=N/c1c(C=O)cccc1C=O']
MNXM1200027	C[C@H](Cc1ccc(N=C=O)cc1)C(=O)C=O	['C[C@H](Cc1ccc(N=C=O)cc1)C(=O)C=O']	['C[C@H](Cc1ccc(N=C=O)cc1)C(=O)C=O']	['C[C@H](Cc1ccc(N=C=O)cc1)C(=O)C=O']	['C[C@H](Cc1ccc(N=C=O)cc1)C(=O)C=O']
MNXM1258035	C=C[C@H](CN(C(=O)C(=O)CCC)[C@H](C(=O)[O-])C(C)C)C(=O)C(=O)[O-]	['C=C[C@H](CN(C(=O)C(=O)CCC)[C@H](C(=O)[O-])C(C)C)C(=O)C(=O)[O-]']	['C=C[C@H](CN(C(=O)C(=O)CCC)[C@H](C(=O)[O-])C(C)C)C(=O)C(=O)[O-]']	['C=C[C@H](CN(C(=O)C(=O)CCC)[C@H](C(=O)[O-])C(C)C)C(=O)C(=O)[O-]']	['C=C[C@H](CN(C(=O)C(=O)CCC)[C@H](C(=O)[O-])C(C)C)C(=O)C(=O)[O-]']
MNXM150537	CCCCC/C=C\C/C=C\C/C=C\C/C=C\C/C=C\CCCCCCCCC[C@H](O)C(=O)[O-]	['CCCCCCCCC/C=C\\C/C=C\\C/C=C\\C/C=C\\C/C=C\\CCCCC[C@H](O)C(=O)[O-]', 'CCCCCCCCCC/C=C\\C/C=C\\C/C=C\\C/C=C\\C/C=C\\CCCC[C@H](O)C(=O)[O-]', 'CCCCCCC/C=C\\C/C=C\\C/C=C\\C/C=C\\C/C=C\\CCCCCCC[C@H](O)C(=O)[O-]', 'CCCCCCCC/C=C\\C/C=C\\C/C=C\\C/C=C\\C/C=C\\CCCCCC[C@H](O)C(=O)[O-]', 'CCCCC/C=C\\C/C=C\\C/C=C\\C/C=C\\C/C=C\\CCCCCCCCC[C@H](O)C(=O)[O-]', 'CCCCCC/C=C\\C/C=C\\C/C=C\\C/C=C\\C/C=C\\CCCCCCCC[C@H…	['CCCCC/C=C\\C/C=C\\C/C=C\\C/C=C\\C/C=C\\CCCCCCCCC[C@H](O)C(=O)[O-]']	['CCCCC/C=C\\C/C=C\\C/C=C\\C/C=C\\C/C=C\\CCCCCCCCC[C@H](O)C(=O)[O-]', 'CCCCCC/C=C\\C/C=C\\C/C=C\\C/C=C\\C/C=C\\CCCCCCCC[C@H](O)C(=O)[O-]']	['CCCCCCC/C=C\\C/C=C\\C/C=C\\C/C=C\\C/C=C\\CCCCCCC[C@H](O)C(=O)[O-]', 'CCCCC/C=C\\C/C=C\\C/C=C\\C/C=C\\C/C=C\\CCCCCCCCC[C@H](O)C(=O)[O-]', 'CCCCCC/C=C\\C/C=C\\C/C=C\\C/C=C\\C/C=C\\CCCCCCCC[C@H](O)C(=O)[O-]']
MNXM1241276	O=C([O-])[C@H](O)[C@H]([C@H](O)CO)[C@@H]1OC(=O)[C@]2(Cl)C(Cl)=C(Cl)[C@]1(Cl)C2(Cl)Cl	['O=C([O-])[C@H](O)[C@H]([C@H](O)CO)[C@@H]1OC(=O)[C@]2(Cl)C(Cl)=C(Cl)[C@]1(Cl)C2(Cl)Cl']	['O=C([O-])[C@H](O)[C@H]([C@H](O)CO)[C@@H]1OC(=O)[C@]2(Cl)C(Cl)=C(Cl)[C@]1(Cl)C2(Cl)Cl']	['O=C([O-])[C@H](O)[C@H]([C@H](O)CO)[C@@H]1OC(=O)[C@]2(Cl)C(Cl)=C(Cl)[C@]1(Cl)C2(Cl)Cl']	['O=C([O-])[C@H](O)[C@H]([C@H](O)CO)[C@@H]1OC(=O)[C@]2(Cl)C(Cl)=C(Cl)[C@]1(Cl)C2(Cl)Cl']
MNXM1141516	COC[C@H](C(=O)OC)c1ccccc1Oc1cc(O)ncn1	['COC[C@H](C(=O)OC)c1ccccc1Oc1cc(O)ncn1']	['COC[C@H](C(=O)OC)c1ccccc1Oc1cc(O)ncn1']	['COC[C@H](C(=O)OC)c1ccccc1Oc1cc(O)ncn1']	['COC[C@H](C(=O)OC)c1ccccc1Oc1cc(O)ncn1']
MNXM1355679	CCC[C@H](O)C(=O)N(Cc1ccc(/C=C/[C@H](O)C(=O)C(=O)[O-])cc1)[C@H](C(=O)[O-])C(C)C	['CCC[C@H](O)C(=O)N(Cc1ccc(/C=C/[C@H](O)C(=O)C(=O)[O-])cc1)[C@H](C(=O)[O-])C(C)C']	['CCC[C@H](O)C(=O)N(Cc1ccc(/C=C/[C@H](O)C(=O)C(=O)[O-])cc1)[C@H](C(=O)[O-])C(C)C']	['CCC[C@H](O)C(=O)N(Cc1ccc(/C=C/[C@H](O)C(=O)C(=O)[O-])cc1)[C@H](C(=O)[O-])C(C)C']	['CCC[C@H](O)C(=O)N(Cc1ccc(/C=C/[C@H](O)C(=O)C(=O)[O-])cc1)[C@H](C(=O)[O-])C(C)C']
MNXM44511	O=C([O-])c1ccc(CC[NH+]2CCN(C/C=C/c3ccc(Cl)cc3)CC2)cc1	['O=C([O-])c1ccc(/C=C/CN2CC[NH+](CCc3ccc(Cl)cc3)CC2)cc1', 'O=C([O-])c1ccc(CC[NH+]2CCN(C/C=C/c3ccc(Cl)cc3)CC2)cc1']	[]	[]	[]
MNXM1154113	O=C[C@H](O)C[C@@H]1C(=O)[C@H](O)[C@H](O)O[C@@H]1OC[C@@H]1O[C@H](O)[C@H](O)[C@H](O)[C@@H]1O	['O=C[C@H](O)C[C@@H]1C(=O)[C@H](O)[C@H](O)O[C@@H]1OC[C@@H]1O[C@H](O)[C@H](O)[C@@H](O)[C@@H]1O', 'O=C[C@H](O)C[C@@H]1C(=O)[C@H](O)[C@H](O)O[C@@H]1OC[C@@H]1O[C@H](O)[C@H](O)[C@H](O)[C@@H]1O']	['O=C[C@H](O)C[C@@H]1C(=O)[C@H](O)[C@H](O)O[C@@H]1OC[C@@H]1O[C@H](O)[C@H](O)[C@H](O)[C@@H]1O']	['O=C[C@H](O)C[C@@H]1C(=O)[C@H](O)[C@H](O)O[C@@H]1OC[C@@H]1O[C@H](O)[C@H](O)[C@H](O)[C@@H]1O']	['O=C[C@H](O)C[C@@H]1C(=O)[C@H](O)[C@H](O)O[C@@H]1OC[C@@H]1O[C@H](O)[C@H](O)[C@@H](O)[C@@H]1O', 'O=C[C@H](O)C[C@@H]1C(=O)[C@H](O)[C@H](O)O[C@@H]1OC[C@@H]1O[C@H](O)[C@H](O)C(O)[C@@H]1O', 'O=C[C@H](O)C[C@@H]1C(=O)[C@H](O)[C@H](O)O[C@@H]1OC[C@@H]1O[C@H](O)[C@H](O)[C@H](O)[C@@H]1O']
MNXM1126348	C[C@@H](O)[C@H](N)C(=O)N[C@@H](CC(=O)O)C(=O)N[C@@H](Cc1ccc(O)cc1)C(=O)O	['C[C@@H](O)[C@H](N)C(=O)N[C@@H](CC(=O)O)C(=O)N[C@@H](Cc1ccc(O)cc1)C(=O)O']	['C[C@@H](O)[C@H](N)C(=O)N[C@@H](CC(=O)O)C(=O)N[C@@H](Cc1ccc(O)cc1)C(=O)O']	['C[C@@H](O)[C@H](N)C(=O)N[C@@H](CC(=O)O)C(=O)N[C@@H](Cc1ccc(O)cc1)C(=O)O']	['C[C@@H](O)[C@H](N)C(=O)N[C@@H](CC(=O)O)C(=O)N[C@@H](Cc1ccc(O)cc1)C(=O)O']
MNXM55308	CC[C@@H]1CO[C@H]([C@H](C)I)O1	['CC[C@@H]1CO[C@H]([C@H](C)I)O1']	[]	['CC[C@@H]1CO[C@H]([C@H](C)I)O1']	['CC[C@@H]1CO[C@H]([C@H](C)I)O1']
MNXM38808	O=c1cc(-c2ccc(O)c(O)c2)oc2cc(OS(=O)(=O)O)c(O)c(O)c12	['O=c1cc(-c2ccc(O)c(O)c2)oc2cc(OS(=O)(=O)O)c(O)c(O)c12']	['O=c1cc(-c2ccc(O)c(O)c2)oc2cc(OS(=O)(=O)O)c(O)c(O)c12']	['O=c1cc(-c2ccc(O)c(O)c2)oc2cc(OS(=O)(=O)O)c(O)c(O)c12']	['O=c1cc(-c2ccc(O)c(O)c2)oc2cc(OS(=O)(=O)O)c(O)c(O)c12']
MNXM107980	C=C[C@@]1(O)CC[C@@]2(C)[C@H](C)CC[C@@]2(C)[C@@H]1C	['C=C[C@@]1(O)CC[C@@]2(C)[C@H](C)CC[C@@]2(C)[C@@H]1C', 'C=C[C@@]1(O)CC[C@](C)([C@@]2(C)CC[C@H]2C)[C@@H]1C']	[]	[]	[]
MNXM1151682	CN(C)C[C@@H]1[C@H](O)CCC[C@]1(O)c1ccc(O)c(O)c1	['CN(C)C[C@@H]1[C@H](O)CCC[C@]1(O)c1ccc(O)c(O)c1']	['CN(C)C[C@@H]1[C@H](O)CCC[C@]1(O)c1ccc(O)c(O)c1']	['CN(C)C[C@@H]1[C@H](O)CCC[C@]1(O)c1ccc(O)c(O)c1']	['CN(C)C[C@@H]1[C@H](O)CCC[C@]1(O)c1ccc(O)c(O)c1']
MNXM812049	C/C(=C\c1ccccc1O[C@@H]1O[C@H](C(=O)O)[C@H](O)[C@H](O)[C@@H]1O)CO	['C/C(=C\\c1ccccc1O[C@@H]1O[C@H](C(=O)O)[C@H](O)[C@@H](O)[C@@H]1O)CO', 'C/C(=C\\c1ccccc1O[C@@H]1O[C@H](C(=O)O)[C@H](O)[C@H](O)[C@@H]1O)CO']	['C/C(=C\\c1ccccc1O[C@@H]1O[C@H](C(=O)O)[C@H](O)[C@H](O)[C@@H]1O)CO']	['C/C(=C\\c1ccccc1O[C@@H]1O[C@H](C(=O)O)[C@H](O)[C@H](O)[C@@H]1O)CO']	['C/C(=C\\c1ccccc1O[C@@H]1O[C@H](C(=O)O)[C@H](O)[C@@H](O)[C@@H]1O)CO', 'C/C(=C\\c1ccccc1O[C@@H]1O[C@H](C(=O)O)[C@H](O)[C@H](O)[C@@H]1O)CO', 'C/C(=C\\c1ccccc1O[C@@H]1O[C@H](C(=O)O)[C@H](O)C(O)[C@@H]1O)CO']
MNXM1233082	O=C([O-])[C@H](O)[C@@H]1CC(=O)[C@]2(O)[C@@H]1[C@]1(Cl)C(Cl)=C(Cl)[C@]2(O)C1(Cl)Cl	['O=C([O-])[C@H](O)[C@@H]1CC(=O)[C@]2(O)[C@@H]1[C@]1(Cl)C(Cl)=C(Cl)[C@]2(O)C1(Cl)Cl']	[]	['O=C([O-])[C@H](O)[C@@H]1CC(=O)[C@]2(O)[C@@H]1[C@]1(Cl)C(Cl)=C(Cl)[C@]2(O)C1(Cl)Cl']	['O=C([O-])[C@H](O)[C@@H]1CC(=O)[C@]2(O)[C@@H]1[C@]1(Cl)C(Cl)=C(Cl)[C@]2(O)C1(Cl)Cl']
MNXM1190139	Cc1cc(CCO)c(O)c(C(C)C)c1	['Cc1cc(CCO)c(O)c(C(C)C)c1']	['Cc1cc(CCO)c(O)c(C(C)C)c1']	['Cc1cc(CCO)c(O)c(C(C)C)c1']	['Cc1cc(CCO)c(O)c(C(C)C)c1']
MNXM1332981	O[C@@]12[C@@H]3[C@H](Cl)C[C@](Cl)([C@@H]3Cl)[C@@]1(O)[C@@]1(O)C[C@@H]2[C@@H]2O[C@@H]21	['O[C@@]12[C@@H]3[C@H](Cl)C[C@](Cl)([C@@H]3Cl)[C@@]1(O)[C@@]1(O)C[C@@H]2[C@@H]2O[C@@H]21']	[]	['O[C@@]12[C@@H]3[C@H](Cl)C[C@](Cl)([C@@H]3Cl)[C@@]1(O)[C@@]1(O)C[C@@H]2[C@@H]2O[C@@H]21']	['O[C@@]12[C@@H]3[C@H](Cl)C[C@](Cl)([C@@H]3Cl)[C@@]1(O)[C@@]1(O)C[C@@H]2[C@@H]2O[C@@H]21']
MNXM172151	C[C@@H]1CCCCO[C@@H](CN(C)CC2CC2)[C@@H](C)CN([C@H](C)CO)C(=O)c2cc(N(C)C)ccc2O1	['C[C@@H]1CCCCO[C@@H](CN(C)CC2CC2)[C@@H](C)CN([C@H](C)CO)C(=O)c2cc(N(C)C)ccc2O1']	[]	['C[C@@H]1CCCCO[C@@H](CN(C)CC2CC2)[C@@H](C)CN([C@H](C)CO)C(=O)c2cc(N(C)C)ccc2O1']	['C[C@@H]1CCCCO[C@@H](CN(C)CC2CC2)[C@@H](C)CN([C@H](C)CO)C(=O)c2cc(N(C)C)ccc2O1']
MNXM170687	N#C[C@H]1[C@@H](c2ccc(-c3cccnc3)cc2)[C@@H](CO)N1C(=O)Nc1ccc(F)cc1	['N#C[C@H]1[C@@H](c2ccc(F)cc2)[C@@H](CO)N1C(=O)Nc1ccc(-c2cccnc2)cc1', 'N#C[C@H]1[C@@H](c2ccc(-c3cccnc3)cc2)[C@@H](CO)N1C(=O)Nc1ccc(F)cc1']	['N#C[C@H]1[C@@H](c2ccc(-c3cccnc3)cc2)[C@@H](CO)N1C(=O)Nc1ccc(F)cc1']	['N#C[C@H]1[C@@H](c2ccc(F)cc2)[C@@H](CO)N1C(=O)Nc1ccc(-c2cccnc2)cc1', 'N#C[C@H]1[C@@H](c2ccc(-c3cccnc3)cc2)[C@@H](CO)N1C(=O)Nc1ccc(F)cc1']	['N#C[C@H]1[C@@H](c2ccc(F)cc2)[C@@H](CO)N1C(=O)Nc1ccc(-c2cccnc2)cc1', 'N#C[C@H]1[C@@H](c2ccc(-c3cccnc3)cc2)[C@@H](CO)N1C(=O)Nc1ccc(F)cc1']
MNXM1218609	O=C([O-])OC[C@H](O)CCOC(=O)Nc1ccc([C@H](O)c2ccc(O)c(O)c2)cc1	['O=C([O-])OC[C@H](O)CCOC(=O)Nc1ccc([C@@H](O)c2ccc(O)c(O)c2)cc1', 'O=C([O-])OC[C@H](O)CCOC(=O)Nc1ccc([C@H](O)c2ccc(O)c(O)c2)cc1']	['O=C([O-])OC[C@H](O)CCOC(=O)Nc1ccc([C@H](O)c2ccc(O)c(O)c2)cc1']	['O=C([O-])OC[C@H](O)CCOC(=O)Nc1ccc(C(O)c2ccc(O)c(O)c2)cc1', 'O=C([O-])OC[C@H](O)CCOC(=O)Nc1ccc([C@H](O)c2ccc(O)c(O)c2)cc1']	['O=C([O-])OC[C@H](O)CCOC(=O)Nc1ccc(C(O)c2ccc(O)c(O)c2)cc1', 'O=C([O-])OC[C@H](O)CCOC(=O)Nc1ccc([C@@H](O)c2ccc(O)c(O)c2)cc1', 'O=C([O-])OC[C@H](O)CCOC(=O)Nc1ccc([C@H](O)c2ccc(O)c(O)c2)cc1']
MNXM1329657	C[C@H](F)[C@H](F)C(=O)[O-]	['C[C@H](F)[C@H](F)C(=O)[O-]']	['C[C@H](F)[C@H](F)C(=O)[O-]']	['C[C@H](F)[C@H](F)C(=O)[O-]']	['C[C@H](F)[C@H](F)C(=O)[O-]']
MNXM1128579	CCCSCCO	['CCCSCCO']	['CCCSCCO']	['CCCSCCO']	['CCCSCCO']
MNXM1189217	CCCC[C@@H]1O[C@@H]1[C@H](O)[C@H](O)[C@H](O)C(=O)CCCCCCC(=O)[O-]	['CCCC[C@@H]1O[C@@H]1[C@H](O)[C@H](O)[C@H](O)C(=O)CCCCCCC(=O)[O-]']	['CCCC[C@@H]1O[C@@H]1[C@H](O)[C@H](O)[C@H](O)C(=O)CCCCCCC(=O)[O-]']	['CCCC[C@@H]1O[C@@H]1[C@H](O)[C@H](O)[C@H](O)C(=O)CCCCCCC(=O)[O-]']	['CCCC[C@@H]1O[C@@H]1[C@H](O)[C@H](O)[C@H](O)C(=O)CCCCCCC(=O)[O-]']
MNXM1316201	O=CC[C@H](O)C(=O)[C@H](O)CC(=O)[O-]	['O=CC[C@H](O)C(=O)[C@H](O)CC(=O)[O-]']	['O=CC[C@H](O)C(=O)[C@H](O)CC(=O)[O-]']	['O=CC[C@H](O)C(=O)[C@H](O)CC(=O)[O-]']	['O=CC[C@H](O)C(=O)[C@H](O)CC(=O)[O-]']
MNXM100604	CCCCCCCCOC(C)=O	['CCCCCCCCOC(C)=O']	['CCCCCCCCOC(C)=O']	['CCCCCCCCOC(C)=O']	['CCCCCCCCOC(C)=O']
MNXM1323180	N#Cc1ccc(/N=c2\oc3cccnc3n3nc(Br)cc23)c(CO)c1	['N#Cc1ccc(/N=c2\\oc3cccnc3n3nc(Br)cc23)c(CO)c1']	['N#Cc1ccc(/N=c2\\oc3cccnc3n3nc(Br)cc23)c(CO)c1']	['N#Cc1ccc(/N=c2\\oc3cccnc3n3nc(Br)cc23)c(CO)c1']	['N#Cc1ccc(/N=c2\\oc3cccnc3n3nc(Br)cc23)c(CO)c1']
MNXM1250344	O=C=Nc1c(O)cc(C(=O)c2cc(O)c(O)cc2O)c(O)c1O	['O=C=Nc1c(O)cc(C(=O)c2cc(O)c(O)cc2O)c(O)c1O']	['O=C=Nc1c(O)cc(C(=O)c2cc(O)c(O)cc2O)c(O)c1O']	['O=C=Nc1c(O)cc(C(=O)c2cc(O)c(O)cc2O)c(O)c1O']	['O=C=Nc1c(O)cc(C(=O)c2cc(O)c(O)cc2O)c(O)c1O']
MNXM9915	CC(C)CCC[C@@H](C)[C@H]1CC[C@@]2(C)[C@@H]3CC[C@H]4C(C)(C)[C@@H](O)CC[C@@]45C[C@@]35CC[C@]12C	['CC(C)CCC[C@@H](C)[C@H]1CC[C@@]23C[C@@]24CC[C@@]1(C)[C@@]1(C)CC[C@H](O)C(C)(C)[C@@H]3CC[C@H]41', 'CC(C)CCC[C@@H](C)[C@H]1CC[C@@]23C[C@@]24CC[C@@]1(C)[C@@]1(C)CC[C@H](O)C(C)(C)[C@@H]4CC[C@H]31', 'CC(C)CCC[C@@H](C)[C@H]1CC[C@@]2(C)[C@@H]3CC[C@H]4C(C)(C)[C@@H](O)CC[C@@]35C[C@@]45CC[C@]12C', 'CC(C)CCC[C@@H](C)[C@H]1CC[C@@]2(C)[C@@H]3CC[C@H]4C(C)(C)[C@@H](O)CC[C@]45C[C@]35CC[C@]12C', 'CC(C)CCC[C@@H](…	['CC(C)CCC[C@@H](C)[C@H]1CC[C@@]2(C)[C@@H]3CC[C@H]4C(C)(C)[C@@H](O)CC[C@@]45C[C@@]35CC[C@]12C']	['CC(C)CCC[C@@H](C)[C@H]1CC[C@@]2(C)[C@@H]3CC[C@H]4C(C)(C)[C@@H](O)CC[C@@]45C[C@@]35CC[C@]12C', 'CC(C)CCC[C@@H](C)[C@H]1CC[C@@]2(C)[C@@H]3CC[C@H]4C(C)(C)[C@@H](O)CC[C@]45C[C@]35CC[C@]12C']	['CC(C)CCC[C@@H](C)[C@H]1CC[C@@]2(C)[C@@H]3CC[C@H]4C(C)(C)[C@@H](O)CC[C@@]45C[C@@]35CC[C@]12C', 'CC(C)CCC[C@@H](C)[C@H]1CC[C@@]2(C)[C@@H]3CC[C@H]4C(C)(C)[C@@H](O)CC[C@]45C[C@]35CC[C@]12C']
MNXM99447	CCCCCC[C@H](C)CCCCC	['CCCCCC[C@@H](C)CCCCC', 'CCCCCC[C@H](C)CCCCC']	['CCCCCC[C@H](C)CCCCC']	['CCCCCCC(C)CCCCC', 'CCCCCC[C@@H](C)CCCCC', 'CCCCCC[C@H](C)CCCCC']	['CCCCCCC(C)CCCCC', 'CCCCCC[C@@H](C)CCCCC', 'CCCCCC[C@H](C)CCCCC']
MNXM1363191	CC1(C)[C@H](/C=C(\Cl)C(F)(F)F)[C@@H]1C(=O)O[C@H](C#N)c1cccc(Oc2ccc(O)cc2)c1	['CC1(C)[C@H](/C=C(\\Cl)C(F)(F)F)[C@@H]1C(=O)O[C@H](C#N)c1cccc(Oc2ccc(O)cc2)c1']	['CC1(C)[C@H](/C=C(\\Cl)C(F)(F)F)[C@@H]1C(=O)O[C@H](C#N)c1cccc(Oc2ccc(O)cc2)c1']	['CC1(C)[C@H](/C=C(\\Cl)C(F)(F)F)[C@@H]1C(=O)O[C@H](C#N)c1cccc(Oc2ccc(O)cc2)c1']	['CC1(C)[C@H](/C=C(\\Cl)C(F)(F)F)[C@@H]1C(=O)O[C@H](C#N)c1cccc(Oc2ccc(O)cc2)c1']
MNXM126182	C[C@@H](O)[C@H](NC(=O)[C@@H](N)CCC(=O)O)C(=O)O	['C[C@@H](O)[C@H](NC(=O)[C@@H](N)CCC(=O)O)C(=O)O']	['C[C@@H](O)[C@H](NC(=O)[C@@H](N)CCC(=O)O)C(=O)O']	['C[C@@H](O)[C@H](NC(=O)[C@@H](N)CCC(=O)O)C(=O)O']	['C[C@@H](O)[C@H](NC(=O)[C@@H](N)CCC(=O)O)C(=O)O']
MNXM1343309	CC(=O)NC[C@H](O)[C@@H]1CN/C(=C/C(=O)[O-])[C@@H]1[C@H](O)C(=O)[O-]	['CC(=O)NC[C@H](O)[C@@H]1CN/C(=C/C(=O)[O-])[C@@H]1[C@H](O)C(=O)[O-]']	['CC(=O)NC[C@H](O)[C@@H]1CN/C(=C/C(=O)[O-])[C@@H]1[C@H](O)C(=O)[O-]']	['CC(=O)NC[C@H](O)[C@@H]1CN/C(=C/C(=O)[O-])[C@@H]1[C@H](O)C(=O)[O-]']	['CC(=O)NC[C@H](O)[C@@H]1CN/C(=C/C(=O)[O-])[C@@H]1[C@H](O)C(=O)[O-]']
MNXM63740	CCCCC/C=C\C/C=C\C/C=C\C/C=C\CCCC(=O)N(CC)CCO	['CCCCC/C=C\\C/C=C\\C/C=C\\C/C=C\\CCCC(=O)N(CC)CCO']	['CCCCC/C=C\\C/C=C\\C/C=C\\C/C=C\\CCCC(=O)N(CC)CCO']	['CCCCC/C=C\\C/C=C\\C/C=C\\C/C=C\\CCCC(=O)N(CC)CCO']	['CCCCC/C=C\\C/C=C\\C/C=C\\C/C=C\\CCCC(=O)N(CC)CCO']
MNXM747248	CN1CCN(C(=O)O[C@H]2c3c(ncc[n+]3[O-])C(=O)N2c2ccc(Cl)cn2)CC1	['CN1CCN(C(=O)O[C@H]2c3c(ncc[n+]3[O-])C(=O)N2c2ccc(Cl)cn2)CC1']	[]	[]	['CN1CCN(C(=O)O[C@H]2c3c(ncc[n+]3[O-])C(=O)N2c2ccc(Cl)cn2)CC1']
MNXM9813	N[P@]1(=O)OCCCN1CCCl	['N[P@]1(=O)OCCCN1CCCl', 'N[P@@]1(=O)OCCCN1CCCl']	[]	[]	['NP1(=O)OCCCN1CCCl']
MNXM468750	CCOc1cc(S(=O)(=O)NCCc2ccccc2C)c(OCC)cc1-n1cnnn1	['CCOc1cc(S(=O)(=O)NCCc2ccccc2C)c(OCC)cc1-n1cnnn1']	['CCOc1cc(S(=O)(=O)NCCc2ccccc2C)c(OCC)cc1-n1cnnn1']	['CCOc1cc(S(=O)(=O)NCCc2ccccc2C)c(OCC)cc1-n1cnnn1']	['CCOc1cc(S(=O)(=O)NCCc2ccccc2C)c(OCC)cc1-n1cnnn1']
MNXM577243	CN(C)C(=O)C[C@H]1C[C@@H]2c3cc(NC(=O)c4ccc5c(c4)OCO5)ccc3O[C@@H]2[C@@H](CO)O1	['CN(C)C(=O)C[C@H]1C[C@@H]2c3cc(NC(=O)c4ccc5c(c4)OCO5)ccc3O[C@@H]2[C@@H](CO)O1']	['CN(C)C(=O)C[C@H]1C[C@@H]2c3cc(NC(=O)c4ccc5c(c4)OCO5)ccc3O[C@@H]2[C@@H](CO)O1']	['CN(C)C(=O)C[C@H]1C[C@@H]2c3cc(NC(=O)c4ccc5c(c4)OCO5)ccc3O[C@@H]2[C@@H](CO)O1']	['CN(C)C(=O)C[C@H]1C[C@@H]2c3cc(NC(=O)c4ccc5c(c4)OCO5)ccc3O[C@@H]2[C@@H](CO)O1']
MNXM736791	[NH3+][C@H](CCOc1ccc(/C(=N/[O-])C(=O)N[C@H]2CN([C@@H](C(=O)[O-])c3ccc(O)cc3)C2=O)cc1)C(=O)[O-]	['[NH3+][C@H](CCOc1ccc(/C(=N/[O-])C(=O)N[C@H]2CN([C@@H](C(=O)[O-])c3ccc(O)cc3)C2=O)cc1)C(=O)[O-]', '[NH3+][C@H](CCOc1ccc([C@H](C(=O)[O-])N2C[C@H](NC(=O)/C(=N\\[O-])c3ccc(O)cc3)C2=O)cc1)C(=O)[O-]']	[]	[]	[]
MNXM172644	CCCNC(=O)N1C[C@H](C)[C@@H](OC)CN(C)C(=O)c2cc(NS(C)(=O)=O)ccc2OC[C@@H]1C	['CCCNC(=O)N1C[C@H](C)[C@@H](OC)CN(C)C(=O)c2cc(NS(C)(=O)=O)ccc2OC[C@@H]1C']	['CCCNC(=O)N1C[C@H](C)[C@@H](OC)CN(C)C(=O)c2cc(NS(C)(=O)=O)ccc2OC[C@@H]1C']	['CCCNC(=O)N1C[C@H](C)[C@@H](OC)CN(C)C(=O)c2cc(NS(C)(=O)=O)ccc2OC[C@@H]1C']	['CCCNC(=O)N1C[C@H](C)[C@@H](OC)CN(C)C(=O)c2cc(NS(C)(=O)=O)ccc2OC[C@@H]1C']
MNXM1184015	CCN(CC=O)C/C(O)=N/C(/C=C\C(=O)[O-])=C(\C)C(=O)[O-]	['CCN(CC=O)C/C(O)=N/C(/C=C\\C(=O)[O-])=C(\\C)C(=O)[O-]']	['CCN(CC=O)C/C(O)=N/C(/C=C\\C(=O)[O-])=C(\\C)C(=O)[O-]']	['CCN(CC=O)C/C(O)=N/C(/C=C\\C(=O)[O-])=C(\\C)C(=O)[O-]']	['CCN(CC=O)C/C(O)=N/C(/C=C\\C(=O)[O-])=C(\\C)C(=O)[O-]']
MNXM1203980	CC[C@@H]1[C@@H](O)[C@@H]2[C@H]3CC[C@@](O)([C@@H](CO)C(=O)[O-])[C@]3(C)CC[C@]2(O)[C@]2(C)CC[C@H](O)C[C@@H]12	['CC[C@@H]1[C@@H](O)[C@@H]2[C@H]3CC[C@@](O)([C@@H](CO)C(=O)[O-])[C@]3(C)CC[C@H](O)C[C@@H]1[C@@]1(C)CC[C@@]21O', 'CC[C@@H]1[C@@H](O)[C@@H]2[C@H]3CC[C@@]3(C)[C@](O)([C@@H](CO)C(=O)[O-])CC[C@H](O)C[C@@H]1[C@@]1(C)CC[C@@]21O', 'CC[C@@H]1[C@@H](O)[C@@H]2[C@H]3CC[C@]4(C)[C@H]1C[C@@H](O)CC[C@@](O)([C@@H](CO)C(=O)[O-])[C@]3(C)CC[C@@]24O', 'CC[C@@H]1[C@@H](O)[C@@H]2[C@H]3CC[C@@](O)([C@@H](CO)C(=O)[O-])[C@…	[]	['CC[C@@H]1[C@@H](O)[C@@H]2[C@H]3CC[C@@](O)([C@@H](CO)C(=O)[O-])[C@]3(C)CC[C@]2(O)[C@]2(C)CC[C@H](O)C[C@@H]12']	['CC[C@@H]1[C@@H](O)[C@@H]2[C@H]3CC[C@@](O)([C@@H](CO)C(=O)[O-])[C@]3(C)CC[C@]2(O)[C@]2(C)CC[C@H](O)C[C@@H]12']
MNXM1268419	Oc1ccc(Cl)c([C@](c2ccccc2)(c2cccc(O)c2O)n2ccnc2)c1	['Oc1ccc(Cl)c([C@@](c2ccccc2)(c2cccc(O)c2O)n2ccnc2)c1', 'Oc1ccc(Cl)c([C@](c2ccccc2)(c2cccc(O)c2O)n2ccnc2)c1']	['Oc1ccc(Cl)c([C@](c2ccccc2)(c2cccc(O)c2O)n2ccnc2)c1']	['Oc1ccc(Cl)c([C@@](c2ccccc2)(c2cccc(O)c2O)n2ccnc2)c1', 'Oc1ccc(Cl)c([C@](c2ccccc2)(c2cccc(O)c2O)n2ccnc2)c1']	['Oc1ccc(Cl)c([C@@](c2ccccc2)(c2cccc(O)c2O)n2ccnc2)c1', 'Oc1ccc(Cl)c([C@](c2ccccc2)(c2cccc(O)c2O)n2ccnc2)c1', 'Oc1ccc(Cl)c(C(c2ccccc2)(c2cccc(O)c2O)n2ccnc2)c1']
MNXM1221135	O=C1O[C@@H]2C[C@@H]([C@@H]3[C@@H]4C=C[C@](Cl)([C@@H]4Cl)[C@]32O)[C@@H]1O	['O=C1O[C@@H]2C[C@@H]([C@@H]3[C@@H]4C=C[C@](Cl)([C@@H]4Cl)[C@]32O)[C@@H]1O']	['O=C1O[C@@H]2C[C@@H]([C@@H]3[C@@H]4C=C[C@](Cl)([C@@H]4Cl)[C@]32O)[C@@H]1O']	['O=C1O[C@@H]2C[C@@H]([C@@H]3[C@@H]4C=C[C@](Cl)([C@@H]4Cl)[C@]32O)[C@@H]1O']	['O=C1O[C@@H]2C[C@@H]([C@@H]3[C@@H]4C=C[C@](Cl)([C@@H]4Cl)[C@]32O)[C@@H]1O']
MNXM1128503	O=P(O)(O)O[C@H]1[C@H](O)[C@H](OP(=O)(O)O)[C@@H](O)O[C@@H]1[C@@H](O)CO	['O=P(O)(O)O[C@H]1[C@@H](O)[C@H](OP(=O)(O)O)[C@@H](O)O[C@@H]1[C@@H](O)CO', 'O=P(O)(O)O[C@H]1[C@H](O)[C@H](OP(=O)(O)O)[C@@H](O)O[C@@H]1[C@@H](O)CO']	[]	[]	['O=P(O)(O)O[C@H]1[C@@H](O)[C@H](OP(=O)(O)O)[C@@H](O)O[C@@H]1[C@@H](O)CO', 'O=P(O)(O)O[C@H]1[C@H](O)[C@H](OP(=O)(O)O)[C@@H](O)O[C@@H]1[C@@H](O)CO']
MNXM482012	Cc1ccc(C(=O)Nc2cccc3cccnc23)cc1C	['Cc1ccc(C(=O)Nc2cccc3cccnc23)cc1C']	['Cc1ccc(C(=O)Nc2cccc3cccnc23)cc1C']	['Cc1ccc(C(=O)Nc2cccc3cccnc23)cc1C']	['Cc1ccc(C(=O)Nc2cccc3cccnc23)cc1C']
MNXM778412	CCCCCCCCCCCCCCCC(=O)OC[C@@H](O)COC(=O)CCCCCCCCC	['CCCCCCCCCCCCCCCC(=O)OC[C@H](O)COC(=O)CCCCCCCCC', 'CCCCCCCCCCCCCCCCCCC(=O)OC[C@@H](O)COC(=O)CCCCCC', 'CCCCCCCCCCCCCCCC(=O)OC[C@@H](O)COC(=O)CCCCCCCCC', 'CCCCCCCCCCCCC(=O)OCC(O)COC(=O)CCCCCCCCCCCC', 'CCCCCCCCCCCCCCC(=O)OC[C@@H](O)COC(=O)CCCCCCCCCC', 'CCCCCCCCCCCCCCCCC(=O)OC[C@@H](O)COC(=O)CCCCCCCC', 'CCCCCCCCCCCCCC(=O)OC[C@H](O)COC(=O)CCCCCCCCCCC', 'CCCCCCCCCCCCCCCCCCC(=O)OC[C@H](O)COC(=O)CCCCCC'…	[]	[]	['CCCCCCCCCCCCCCCCCCCC(=O)OC[C@H](O)COC(=O)CCCCC', 'CCCCCCCCCCCCCCC(=O)OC[C@@H](O)COC(=O)CCCCCCCCCC', 'CCCCCCCCCCCCCC(=O)OC[C@H](O)COC(=O)CCCCCCCCCCC', 'CCCCCCCCCCCCCCCCCCC(=O)OC[C@H](O)COC(=O)CCCCCC', 'CCCCCCCCCCCCCCCCCC(=O)OCC(O)COC(=O)CCCCCCC', 'CCCCCCCCCCCCCCCCCCC(=O)OCC(O)COC(=O)CCCCCC', 'CCCCCCCCCCCCCCCC(=O)OC[C@H](O)COC(=O)CCCCCCCCC', 'CCCCCCCCCCCCCCCC(=O)OC[C@@H](O)COC(=O)CCCCCCCCC', 'CCC…
MNXM39423	CC(=O)C(=N)CCCCCC(=O)O	['CC(=O)C(=N)CCCCCC(=O)O']	['CC(=O)C(=N)CCCCCC(=O)O']	['CC(=O)C(=N)CCCCCC(=O)O']	['CC(=O)C(=N)CCCCCC(=O)O']
MNXM1129407	COc1cccc(/C=C/c2nc3ccccc3c(=O)o2)c1	['COc1cccc(/C=C/c2nc3ccccc3c(=O)o2)c1']	['COc1cccc(/C=C/c2nc3ccccc3c(=O)o2)c1']	['COc1cccc(/C=C/c2nc3ccccc3c(=O)o2)c1']	['COc1cccc(/C=C/c2nc3ccccc3c(=O)o2)c1']
MNXM810335	O=c1oc(/C=C/CCO)cc2c(O)cccc12	['O=c1oc(/C=C/CCO)cc2c(O)cccc12']	['O=c1oc(/C=C/CCO)cc2c(O)cccc12']	['O=c1oc(/C=C/CCO)cc2c(O)cccc12']	['O=c1oc(/C=C/CCO)cc2c(O)cccc12']
MNXM127799	CCCC(=O)Oc1cc(C)c(OC(=O)CCC)c2ccccc12	['CCCC(=O)Oc1cc(C)c(OC(=O)CCC)c2ccccc12']	['CCCC(=O)Oc1cc(C)c(OC(=O)CCC)c2ccccc12']	['CCCC(=O)Oc1cc(C)c(OC(=O)CCC)c2ccccc12']	['CCCC(=O)Oc1cc(C)c(OC(=O)CCC)c2ccccc12']
MNXM1128146	CSCC[C@H](NC(=O)[C@H](CCC(=O)O)NC(=O)[C@@H](N)C(C)C)C(=O)O	['CSCC[C@H](NC(=O)[C@@H](N)C(C)C)C(=O)N[C@@H](CCC(=O)O)C(=O)O', 'CSCC[C@H](NC(=O)[C@H](CCC(=O)O)NC(=O)[C@@H](N)C(C)C)C(=O)O']	['CSCC[C@H](NC(=O)[C@@H](N)C(C)C)C(=O)N[C@@H](CCC(=O)O)C(=O)O']	['CSCC[C@H](NC(=O)[C@@H](N)C(C)C)C(=O)N[C@@H](CCC(=O)O)C(=O)O', 'CSCC[C@H](NC(=O)[C@H](CCC(=O)O)NC(=O)[C@@H](N)C(C)C)C(=O)O']	['CSCC[C@H](NC(=O)[C@@H](N)C(C)C)C(=O)N[C@@H](CCC(=O)O)C(=O)O', 'CSCC[C@H](NC(=O)[C@H](CCC(=O)O)NC(=O)[C@@H](N)C(C)C)C(=O)O']
MNXM1126231	C[C@H](NC(=O)[C@@H](N)[C@@H](C)O)C(=O)N[C@@H](Cc1ccc(O)cc1)C(=O)O	['C[C@H](NC(=O)[C@@H](N)[C@@H](C)O)C(=O)N[C@@H](Cc1ccc(O)cc1)C(=O)O']	['C[C@H](NC(=O)[C@@H](N)[C@@H](C)O)C(=O)N[C@@H](Cc1ccc(O)cc1)C(=O)O']	['C[C@H](NC(=O)[C@@H](N)[C@@H](C)O)C(=O)N[C@@H](Cc1ccc(O)cc1)C(=O)O']	['C[C@H](NC(=O)[C@@H](N)[C@@H](C)O)C(=O)N[C@@H](Cc1ccc(O)cc1)C(=O)O']
MNXM483543	C[C@@H]1CN([C@H](C)CO)C(=O)c2cc(C#CC3CC3)cnc2O[C@@H]1CN(C)Cc1cccc(C(=O)O)c1	['C[C@@H]1CN([C@H](C)CO)C(=O)c2cc(C#CC3CC3)cnc2O[C@@H]1CN(C)Cc1cccc(C(=O)O)c1']	['C[C@@H]1CN([C@H](C)CO)C(=O)c2cc(C#CC3CC3)cnc2O[C@@H]1CN(C)Cc1cccc(C(=O)O)c1']	['C[C@@H]1CN([C@H](C)CO)C(=O)c2cc(C#CC3CC3)cnc2O[C@@H]1CN(C)Cc1cccc(C(=O)O)c1']	['C[C@@H]1CN([C@H](C)CO)C(=O)c2cc(C#CC3CC3)cnc2O[C@@H]1CN(C)Cc1cccc(C(=O)O)c1']
MNXM167761	C=C1C[C@]23C[C@@]1(O)CC[C@H]2[C@@]12CCC[C@](C)(C(=O)O1)[C@H]2[C@@H]3C(=O)OC	['C=C1C[C@]23C[C@@]1(O)CC[C@H]2[C@@]12CCC[C@](C)(C(=O)O1)[C@H]2[C@@H]3C(=O)OC']	['C=C1C[C@]23C[C@@]1(O)CC[C@H]2[C@@]12CCC[C@](C)(C(=O)O1)[C@H]2[C@@H]3C(=O)OC']	['C=C1C[C@]23C[C@@]1(O)CC[C@H]2[C@@]12CCC[C@](C)(C(=O)O1)[C@H]2[C@@H]3C(=O)OC']	['C=C1C[C@]23C[C@@]1(O)CC[C@H]2[C@@]12CCC[C@](C)(C(=O)O1)[C@H]2[C@@H]3C(=O)OC']
MNXM256914	COc1ccc(NC(=O)Nc2ccc3c(c2)OC[C@H](C)NC[C@@H](C)[C@H](OC)CN(C)C3=O)cc1	['COc1ccc(NC(=O)Nc2ccc3c(c2)OC[C@H](C)NC[C@@H](C)[C@H](OC)CN(C)C3=O)cc1']	['COc1ccc(NC(=O)Nc2ccc3c(c2)OC[C@H](C)NC[C@@H](C)[C@H](OC)CN(C)C3=O)cc1']	['COc1ccc(NC(=O)Nc2ccc3c(c2)OC[C@H](C)NC[C@@H](C)[C@H](OC)CN(C)C3=O)cc1']	['COc1ccc(NC(=O)Nc2ccc3c(c2)OC[C@H](C)NC[C@@H](C)[C@H](OC)CN(C)C3=O)cc1']
MNXM35199	COc1nccnc1CC(C)C	['COc1nccnc1CC(C)C']	['COc1nccnc1CC(C)C']	['COc1nccnc1CC(C)C']	['COc1nccnc1CC(C)C']
MNXM1185316	O=C([O-])C[C@H](O)/C(=N\C(=O)[O-])C(F)(F)[C@H](O)C(=O)[O-]	['O=C([O-])C[C@H](O)/C(=N\\C(=O)[O-])C(F)(F)[C@H](O)C(=O)[O-]']	['O=C([O-])C[C@H](O)/C(=N\\C(=O)[O-])C(F)(F)[C@H](O)C(=O)[O-]']	['O=C([O-])C[C@H](O)/C(=N\\C(=O)[O-])C(F)(F)[C@H](O)C(=O)[O-]']	['O=C([O-])C[C@H](O)/C(=N\\C(=O)[O-])C(F)(F)[C@H](O)C(=O)[O-]']
MNXM1128072	CC(C)[C@H](N)C(=O)N[C@@H](CC(N)=O)C(=O)N[C@@H](Cc1ccc(O)cc1)C(=O)O	['CC(C)[C@H](N)C(=O)N[C@@H](CC(N)=O)C(=O)N[C@@H](Cc1ccc(O)cc1)C(=O)O']	['CC(C)[C@H](N)C(=O)N[C@@H](CC(N)=O)C(=O)N[C@@H](Cc1ccc(O)cc1)C(=O)O']	['CC(C)[C@H](N)C(=O)N[C@@H](CC(N)=O)C(=O)N[C@@H](Cc1ccc(O)cc1)C(=O)O']	['CC(C)[C@H](N)C(=O)N[C@@H](CC(N)=O)C(=O)N[C@@H](Cc1ccc(O)cc1)C(=O)O']
MNXM28569	CC(C)C/C=C/[C@@H](C)[C@H]1CC[C@H]2[C@@H]3CC[C@H]4C[C@@H](O)CC[C@]4(C)[C@H]3CC[C@]12C	['CC(C)C/C=C/[C@@H](C)[C@H]1CC[C@H]2[C@H]3CC[C@@H](C[C@@H](O)CC[C@]12C)[C@]1(C)CC[C@@H]31', 'CC(C)C/C=C/[C@@H](C)[C@H]1CC[C@H]2[C@H]3CC[C@H]4C[C@@H](O)CC[C@]4(C)[C@H]3CC[C@]12C', 'CC(C)C/C=C/[C@@H](C)[C@H]1CC[C@H]2C[C@@H](O)CC[C@@]1(C)[C@H]1CC[C@]2(C)[C@H]2CC[C@H]21', 'CC(C)C/C=C/[C@@H](C)[C@H]1CC[C@H]2[C@@H]3CC[C@@]1(C)[C@H]2CC[C@H]1C[C@@H](O)CC[C@@]13C', 'CC(C)C/C=C/[C@@H](C)[C@H]1CC[C@H]2[C@@H…	['CC(C)C/C=C/[C@@H](C)[C@H]1CC[C@H]2[C@@H]3CC[C@H]4C[C@@H](O)CC[C@]4(C)[C@H]3CC[C@]12C']	['CC(C)C/C=C/[C@@H](C)[C@H]1CC[C@@H]2[C@@H]3CC[C@@]1(C)[C@H]2CC[C@H]1C[C@@H](O)CC[C@@]13C', 'CC(C)C/C=C/[C@@H](C)[C@H]1CC[C@H]2[C@@H]3CC[C@H]4C[C@@H](O)CC[C@]4(C)[C@H]3CC[C@]12C']	['CC(C)C/C=C/[C@@H](C)[C@H]1CC[C@@H]2[C@@H]3CC[C@@]1(C)[C@H]2CC[C@H]1C[C@@H](O)CC[C@@]13C', 'CC(C)C/C=C/[C@@H](C)[C@H]1CC[C@H]2[C@H]3CC[C@H]4C[C@@H](O)CC[C@]4(C)[C@H]3CC[C@]12C', 'CC(C)C/C=C/[C@@H](C)[C@H]1CC[C@H]2[C@@H]3CC[C@H]4C[C@@H](O)CC[C@]4(C)[C@H]3CC[C@]12C']
MNXM1144462	CCN(CC=O)C/C(O)=N/c1c(C(=O)[O-])cc(O)c(O)c1C(=O)[O-]	['CCN(CC=O)C/C(O)=N/c1c(C(=O)[O-])cc(O)c(O)c1C(=O)[O-]']	['CCN(CC=O)C/C(O)=N/c1c(C(=O)[O-])cc(O)c(O)c1C(=O)[O-]']	['CCN(CC=O)C/C(O)=N/c1c(C(=O)[O-])cc(O)c(O)c1C(=O)[O-]']	['CCN(CC=O)C/C(O)=N/c1c(C(=O)[O-])cc(O)c(O)c1C(=O)[O-]']
MNXM1201443	C/C=C(CC(=O)[O-])\N=C(/O)C=O	['C/C=C(CC(=O)[O-])\\N=C(/O)C=O']	['C/C=C(CC(=O)[O-])\\N=C(/O)C=O']	['C/C=C(CC(=O)[O-])\\N=C(/O)C=O']	['C/C=C(CC(=O)[O-])\\N=C(/O)C=O']
MNXM1137656	O=[As]([O-])([O-])O	['O=[As]([O-])([O-])O']	[]	[]	[]
MNXM487518	O=c1ccoc2cc(O)cc(O)c12	['O=c1ccoc2cc(O)cc(O)c12']	['O=c1ccoc2cc(O)cc(O)c12']	['O=c1ccoc2cc(O)cc(O)c12']	['O=c1ccoc2cc(O)cc(O)c12']
MNXM1133022	CCCCCC[C@H](O)C#N	['CCCCCC[C@H](O)C#N']	[]	['CCCCCC[C@H](O)C#N']	['CCCCCC[C@H](O)C#N']
MNXM58324	COc1ccc(-c2cc(=O)c3c(O)cc(O[C@@H]4O[C@H](C(=O)O)[C@@H](O)[C@H](O)[C@@H]4O)c(OC)c3o2)cc1	['COc1ccc(-c2cc(=O)c3c(O)cc(O[C@@H]4O[C@H](C(=O)O)[C@@H](O)[C@H](O)[C@@H]4O)c(OC)c3o2)cc1', 'COc1ccc(-c2cc(=O)c3c(O)cc(O[C@@H]4O[C@H](C(=O)O)[C@@H](O)[C@@H](O)[C@@H]4O)c(OC)c3o2)cc1']	['COc1ccc(-c2cc(=O)c3c(O)cc(O[C@@H]4O[C@H](C(=O)O)[C@@H](O)[C@H](O)[C@@H]4O)c(OC)c3o2)cc1']	['COc1ccc(-c2cc(=O)c3c(O)cc(O[C@@H]4O[C@H](C(=O)O)[C@@H](O)[C@H](O)[C@@H]4O)c(OC)c3o2)cc1']	['COc1ccc(-c2cc(=O)c3c(O)cc(O[C@@H]4O[C@H](C(=O)O)[C@@H](O)[C@H](O)[C@@H]4O)c(OC)c3o2)cc1', 'COc1ccc(-c2cc(=O)c3c(O)cc(O[C@@H]4O[C@H](C(=O)O)[C@@H](O)[C@@H](O)[C@@H]4O)c(OC)c3o2)cc1']
MNXM1232343	O=C([O-])CCCC[C@H](O)[C@@H]1O[C@@H]1CCCCCCCO	['O=C([O-])CCCCCCC[C@H](O)[C@@H]1O[C@@H]1CCCCO', 'O=C([O-])CCCCCC[C@H](O)[C@@H]1O[C@@H]1CCCCCO', 'O=C([O-])CCCCC[C@H](O)[C@@H]1O[C@@H]1CCCCCCO', 'O=C([O-])CCCC[C@H]1O[C@H]1[C@@H](O)CCCCCCCO', 'O=C([O-])CCCCC[C@H]1O[C@H]1[C@@H](O)CCCCCCO', 'O=C([O-])CCCCCC[C@H]1O[C@H]1[C@@H](O)CCCCCO', 'O=C([O-])CCCC[C@H](O)[C@@H]1O[C@@H]1CCCCCCCO', 'O=C([O-])CCCCCCC[C@H]1O[C@H]1[C@@H](O)CCCCO']	['O=C([O-])CCCCCC[C@H](O)[C@@H]1O[C@@H]1CCCCCO']	['O=C([O-])CCCCCCC[C@H](O)[C@@H]1O[C@@H]1CCCCO', 'O=C([O-])CCCCCC[C@H](O)[C@@H]1O[C@@H]1CCCCCO', 'O=C([O-])CCCCC[C@H](O)[C@@H]1O[C@@H]1CCCCCCO', 'O=C([O-])CCCC[C@H](O)[C@@H]1O[C@@H]1CCCCCCCO']	['O=C([O-])CCCCCCC[C@H](O)[C@@H]1O[C@@H]1CCCCO', 'O=C([O-])CCCCCC[C@H](O)[C@@H]1O[C@@H]1CCCCCO', 'O=C([O-])CCCCC[C@H](O)[C@@H]1O[C@@H]1CCCCCCO', 'O=C([O-])CCCCC[C@H]1O[C@H]1[C@@H](O)CCCCCCO', 'O=C([O-])CCCCCC[C@H]1O[C@H]1[C@@H](O)CCCCCO', 'O=C([O-])CCCC[C@H](O)[C@@H]1O[C@@H]1CCCCCCCO']
MNXM1331354	CC(=O)[C@](O)(/N=C(\O)CN(CC=O)CCO)[C@H](C)O	['CC(=O)[C@](O)(/N=C(\\O)CN(CC=O)CCO)[C@H](C)O']	['CC(=O)[C@](O)(/N=C(\\O)CN(CC=O)CCO)[C@H](C)O']	['CC(=O)[C@](O)(/N=C(\\O)CN(CC=O)CCO)[C@H](C)O']	['CC(=O)[C@](O)(/N=C(\\O)CN(CC=O)CCO)[C@H](C)O']
MNXM116572	CCCCC/C=C/C/C=C/CCCC[C@@H]1CCC1=O	['CCCCC/C=C/C/C=C/CCCC[C@@H]1CCC1=O']	['CCCCC/C=C/C/C=C/CCCC[C@@H]1CCC1=O']	['CCCCC/C=C/C/C=C/CCCC[C@@H]1CCC1=O']	['CCCCC/C=C/C/C=C/CCCC[C@@H]1CCC1=O']
MNXM477236	Cc1ccc(CSc2nnc(-c3cccc4ccccc34)o2)cc1	['Cc1ccc(CSc2nnc(-c3cccc4ccccc34)o2)cc1']	['Cc1ccc(CSc2nnc(-c3cccc4ccccc34)o2)cc1']	['Cc1ccc(CSc2nnc(-c3cccc4ccccc34)o2)cc1']	['Cc1ccc(CSc2nnc(-c3cccc4ccccc34)o2)cc1']
MNXM1239171	NCN(CN)CN	['NCN(CN)CN']	['NCN(CN)CN']	['NCN(CN)CN']	['NCN(CN)CN']
MNXM481926	Nc1ccc(-c2ccc(N)c(N)c2)cc1N	['Nc1ccc(-c2ccc(N)c(N)c2)cc1N']	['Nc1ccc(-c2ccc(N)c(N)c2)cc1N']	['Nc1ccc(-c2ccc(N)c(N)c2)cc1N']	['Nc1ccc(-c2ccc(N)c(N)c2)cc1N']
MNXM487350	O=[N+]1C=C(c2ccc(Oc3ccccc3)cc2)N([O-])[C@@H]2CCCC[C@@H]21	['O=[N+]1C=C(c2ccc(Oc3ccccc3)cc2)N([O-])[C@@H]2CCCC[C@@H]21']	[]	[]	[]
MNXM1123499	C[C@@H](O)[C@H](NC(=O)[C@H](CO)NC(=O)[C@@H](N)CC(=O)O)C(=O)O	['C[C@@H](O)[C@H](NC(=O)[C@H](CO)NC(=O)[C@@H](N)CC(=O)O)C(=O)O']	['C[C@@H](O)[C@H](NC(=O)[C@H](CO)NC(=O)[C@@H](N)CC(=O)O)C(=O)O']	['C[C@@H](O)[C@H](NC(=O)[C@H](CO)NC(=O)[C@@H](N)CC(=O)O)C(=O)O']	['C[C@@H](O)[C@H](NC(=O)[C@H](CO)NC(=O)[C@@H](N)CC(=O)O)C(=O)O']
MNXM502901	C=C[C@@H]1[C@@H](C(=O)[O-])C1(C)C	['C=C[C@@H]1[C@@H](C(=O)[O-])C1(C)C']	['C=C[C@@H]1[C@@H](C(=O)[O-])C1(C)C']	['C=C[C@@H]1[C@@H](C(=O)[O-])C1(C)C']	['C=C[C@@H]1[C@@H](C(=O)[O-])C1(C)C']
MNXM1145607	O=C=Nc1ccc(C[C@]2(O)C(O)=COC(=O)C[C@@H]2O)cc1	['O=C=Nc1ccc(C[C@]2(O)C(O)=COC(=O)C[C@@H]2O)cc1']	['O=C=Nc1ccc(C[C@]2(O)C(O)=COC(=O)C[C@@H]2O)cc1']	['O=C=Nc1ccc(C[C@]2(O)C(O)=COC(=O)C[C@@H]2O)cc1']	['O=C=Nc1ccc(C[C@]2(O)C(O)=COC(=O)C[C@@H]2O)cc1']
MNXM1340967	CC[C@@H]1[C@H](O)[C@@H]2[C@@H]([C@H](O)C[C@@]3(C)[C@H]2CC[C@@]3(O)[C@](C)(O)[C@@H](O)CC(=O)[O-])[C@]2(C)CC[C@H](O)C[C@@H]12	['CC[C@@H]1[C@H](O)[C@@H]2[C@H]3[C@H](O)C[C@@]4(C)[C@H]2CC[C@]3(C)[C@H]1C[C@@H](O)CC[C@@]4(O)[C@](C)(O)[C@@H](O)CC(=O)[O-]', 'CC[C@@H]1[C@H](O)[C@@H]2[C@@H]([C@H](O)C[C@@]3(C)[C@H]2CC[C@@]3(O)[C@](C)(O)[C@@H](O)CC(=O)[O-])[C@]2(C)CC[C@H](O)C[C@@H]12']	[]	['CC[C@@H]1[C@H](O)[C@@H]2[C@@H]([C@H](O)C[C@@]3(C)[C@H]2CC[C@@]3(O)[C@](C)(O)[C@@H](O)CC(=O)[O-])[C@]2(C)CC[C@H](O)C[C@@H]12']	['CC[C@@H]1[C@H](O)[C@@H]2[C@@H]([C@H](O)C[C@@]3(C)[C@H]2CC[C@@]3(O)[C@](C)(O)[C@@H](O)CC(=O)[O-])[C@]2(C)CC[C@H](O)C[C@@H]12']
MNXM573588	O=C(CN1CCCC1)Nc1ccc(Cl)cc1C(=O)c1ccccc1	['O=C(CN1CCCC1)Nc1ccc(Cl)cc1C(=O)c1ccccc1']	['O=C(CN1CCCC1)Nc1ccc(Cl)cc1C(=O)c1ccccc1']	['O=C(CN1CCCC1)Nc1ccc(Cl)cc1C(=O)c1ccccc1']	['O=C(CN1CCCC1)Nc1ccc(Cl)cc1C(=O)c1ccccc1']
MNXM483401	COc1ccccc1-n1c(-c2cc(-c3ccco3)[nH]n2)n[nH]c1=S	['COc1ccccc1-n1c(-c2cc(-c3ccco3)[nH]n2)n[nH]c1=S']	['COc1ccccc1-n1c(-c2cc(-c3ccco3)[nH]n2)n[nH]c1=S']	['COc1ccccc1-n1c(-c2cc(-c3ccco3)[nH]n2)n[nH]c1=S']	['COc1ccccc1-n1c(-c2cc(-c3ccco3)[nH]n2)n[nH]c1=S']
MNXM475859	COC(=O)C[C@H]1CC[C@@H](NC(=O)c2ccccc2)[C@@H](CO)O1	['COC(=O)C[C@H]1CC[C@@H](NC(=O)c2ccccc2)[C@@H](CO)O1']	['COC(=O)C[C@H]1CC[C@@H](NC(=O)c2ccccc2)[C@@H](CO)O1']	['COC(=O)C[C@H]1CC[C@@H](NC(=O)c2ccccc2)[C@@H](CO)O1']	['COC(=O)C[C@H]1CC[C@@H](NC(=O)c2ccccc2)[C@@H](CO)O1']
MNXM339841	O=C(Cc1ccccc1)N1CC[C@@H]2[C@H](CO)Nc3ccc(C4=CCCCC4)cc3[C@@H]21	['O=C(Cc1ccccc1)N1CC[C@@H]2[C@H](CO)Nc3ccc(C4=CCCCC4)cc3[C@@H]21']	['O=C(Cc1ccccc1)N1CC[C@@H]2[C@H](CO)Nc3ccc(C4=CCCCC4)cc3[C@@H]21']	['O=C(Cc1ccccc1)N1CC[C@@H]2[C@H](CO)Nc3ccc(C4=CCCCC4)cc3[C@@H]21']	['O=C(Cc1ccccc1)N1CC[C@@H]2[C@H](CO)Nc3ccc(C4=CCCCC4)cc3[C@@H]21']
MNXM1279507	CC(C)C[C@H](N)C=O	['CC(C)C[C@H](N)C=O']	['CC(C)C[C@H](N)C=O']	['CC(C)C[C@H](N)C=O']	['CC(C)C[C@H](N)C=O']
MNXM1247939	COc1ccc(C(=O)[C@H](/C=C(/O)C(=O)[O-])CC(=O)[O-])c(O)c1	['COc1ccc(C(=O)[C@H](/C=C(/O)C(=O)[O-])CC(=O)[O-])c(O)c1']	['COc1ccc(C(=O)[C@H](/C=C(/O)C(=O)[O-])CC(=O)[O-])c(O)c1']	['COc1ccc(C(=O)[C@H](/C=C(/O)C(=O)[O-])CC(=O)[O-])c(O)c1']	['COc1ccc(C(=O)[C@H](/C=C(/O)C(=O)[O-])CC(=O)[O-])c(O)c1']
MNXM1212668	CC(=O)OC(/C=C\C(=O)[O-])=C(/C(=O)[O-])C(=O)Nc1ncc(N)s1	['CC(=O)OC(/C=C\\C(=O)[O-])=C(/C(=O)[O-])C(=O)Nc1ncc(N)s1']	[]	['CC(=O)OC(/C=C\\C(=O)[O-])=C(/C(=O)[O-])C(=O)Nc1ncc(N)s1']	['CC(=O)OC(/C=C\\C(=O)[O-])=C(/C(=O)[O-])C(=O)Nc1ncc(N)s1']
MNXM580533	O=C(N[C@H]1CC[C@H](CCn2cc(-c3ccccc3F)nn2)O[C@@H]1CO)c1ccc2c(c1)OCO2	['O=C(N[C@H]1CC[C@H](CCn2cc(-c3ccccc3F)nn2)O[C@@H]1CO)c1ccc2c(c1)OCO2']	['O=C(N[C@H]1CC[C@H](CCn2cc(-c3ccccc3F)nn2)O[C@@H]1CO)c1ccc2c(c1)OCO2']	['O=C(N[C@H]1CC[C@H](CCn2cc(-c3ccccc3F)nn2)O[C@@H]1CO)c1ccc2c(c1)OCO2']	['O=C(N[C@H]1CC[C@H](CCn2cc(-c3ccccc3F)nn2)O[C@@H]1CO)c1ccc2c(c1)OCO2']
MNXM735105	C1=CC2C=CC=CN2C=C1	['C1=CC2C=CC=CN2C=C1']	[]	['C1=CC2C=CC=CN2C=C1']	['C1=CC2C=CC=CN2C=C1']
MNXM1278309	CN(C(=O)[O-])c1[nH]c(=O)[nH]c1C(N)=O	['CN(C(=O)[O-])c1[nH]c(=O)[nH]c1C(N)=O']	['CN(C(=O)[O-])c1[nH]c(=O)[nH]c1C(N)=O']	['CN(C(=O)[O-])c1[nH]c(=O)[nH]c1C(N)=O']	['CN(C(=O)[O-])c1[nH]c(=O)[nH]c1C(N)=O']
MNXM1234518	CC[C@]1(O)[C@H](O)[C@H]2[C@H]3C(=O)C[C@@H]([C@H](C)CCC(=O)[O-])[C@@]3(C)CC[C@@H]2[C@]2(C)CCC(=O)C[C@@H]21	['CC[C@]1(O)[C@H](O)[C@H]2[C@H]3C(=O)C[C@@H]([C@H](C)CCC(=O)[O-])[C@@]3(C)CC[C@@H]2[C@]2(C)CCC(=O)C[C@@H]21', 'CC[C@]1(O)[C@H](O)[C@H]2[C@H]3C(=O)C[C@@H]([C@H](C)CCC(=O)[O-])[C@@]3(C)CCC(=O)C[C@H]1[C@@]1(C)CC[C@@H]21']	[]	['CC[C@]1(O)[C@H](O)[C@H]2[C@H]3C(=O)C[C@@H]([C@H](C)CCC(=O)[O-])[C@@]3(C)CC[C@@H]2[C@]2(C)CCC(=O)C[C@@H]21']	['CC[C@]1(O)[C@H](O)[C@H]2[C@H]3C(=O)C[C@@H]([C@H](C)CCC(=O)[O-])[C@@]3(C)CC[C@@H]2[C@]2(C)CCC(=O)C[C@@H]21']
MNXM1250570	CC(C)(C)[C@H](O)C(=O)[C@H](C(=O)C(=O)[O-])C(C)(C)C(=O)[O-]	['CC(C)(C)[C@H](O)C(=O)[C@H](C(=O)C(=O)[O-])C(C)(C)C(=O)[O-]']	[]	['CC(C)(C)[C@H](O)C(=O)[C@H](C(=O)C(=O)[O-])C(C)(C)C(=O)[O-]']	['CC(C)(C)[C@H](O)C(=O)[C@H](C(=O)C(=O)[O-])C(C)(C)C(=O)[O-]']
MNXM1326368	O=C([O-])C(=O)C(=O)/C=C1\C(=O)c2ccccc2[C@@H]1O	['O=C([O-])C(=O)C(=O)/C=C1\\C(=O)c2ccccc2[C@@H]1O']	['O=C([O-])C(=O)C(=O)/C=C1\\C(=O)c2ccccc2[C@@H]1O']	['O=C([O-])C(=O)C(=O)/C=C1\\C(=O)c2ccccc2[C@@H]1O']	['O=C([O-])C(=O)C(=O)/C=C1\\C(=O)c2ccccc2[C@@H]1O']
MNXM117145	COc1cc(-c2cc(=O)c3c(O)cc(OC)c(O[C@@H]4O[C@H](CO)[C@H](O)[C@H](O)[C@@H]4O)c3o2)ccc1O	['COc1cc(-c2cc(=O)c3c(O)cc(OC)c(O[C@@H]4O[C@H](CO)[C@H](O)[C@H](O)[C@@H]4O)c3o2)ccc1O', 'COc1cc(-c2cc(=O)c3c(O)cc(OC)c(O[C@@H]4O[C@H](CO)[C@H](O)[C@@H](O)[C@@H]4O)c3o2)ccc1O']	['COc1cc(-c2cc(=O)c3c(O)cc(OC)c(O[C@@H]4O[C@H](CO)[C@H](O)[C@H](O)[C@@H]4O)c3o2)ccc1O']	['COc1cc(-c2cc(=O)c3c(O)cc(OC)c(O[C@@H]4O[C@H](CO)[C@H](O)[C@H](O)[C@@H]4O)c3o2)ccc1O', 'COc1cc(-c2cc(=O)c3c(O)cc(OC)c(O[C@@H]4O[C@H](CO)[C@H](O)[C@@H](O)[C@@H]4O)c3o2)ccc1O']	['COc1cc(-c2cc(=O)c3c(O)cc(OC)c(O[C@@H]4O[C@H](CO)[C@H](O)[C@H](O)[C@@H]4O)c3o2)ccc1O', 'COc1cc(-c2cc(=O)c3c(O)cc(OC)c(O[C@@H]4O[C@H](CO)[C@H](O)[C@@H](O)[C@@H]4O)c3o2)ccc1O']
MNXM582073	CO[C@H]1CN(C)C(=O)c2cc(NC(C)=O)ccc2OC[C@@H](C)N(C(=O)c2ccccn2)C[C@H]1C	['CO[C@H]1CN(C)C(=O)c2cc(NC(C)=O)ccc2OC[C@@H](C)N(C(=O)c2ccccn2)C[C@H]1C']	['CO[C@H]1CN(C)C(=O)c2cc(NC(C)=O)ccc2OC[C@@H](C)N(C(=O)c2ccccn2)C[C@H]1C']	['CO[C@H]1CN(C)C(=O)c2cc(NC(C)=O)ccc2OC[C@@H](C)N(C(=O)c2ccccn2)C[C@H]1C']	['CO[C@H]1CN(C)C(=O)c2cc(NC(C)=O)ccc2OC[C@@H](C)N(C(=O)c2ccccn2)C[C@H]1C']
MNXM529944	C/C=C/c1ccc([C@@H]2[C@H]3CNC[C@@H]2N3C(=O)Nc2ccc3c(c2)OCO3)cc1	['C/C=C/c1ccc([C@@H]2[C@H]3CNC[C@@H]2N3C(=O)Nc2ccc3c(c2)OCO3)cc1']	['C/C=C/c1ccc([C@@H]2[C@H]3CNC[C@@H]2N3C(=O)Nc2ccc3c(c2)OCO3)cc1']	['C/C=C/c1ccc([C@@H]2[C@H]3CNC[C@@H]2N3C(=O)Nc2ccc3c(c2)OCO3)cc1']	['C/C=C/c1ccc([C@@H]2[C@H]3CNC[C@@H]2N3C(=O)Nc2ccc3c(c2)OCO3)cc1']
MNXM1270201	C[C@]1(CO)[C@H](/C=C/C(F)(F)F)[C@]1(O)C(=O)[O-]	['C[C@]1(CO)[C@H](/C=C/C(F)(F)F)[C@]1(O)C(=O)[O-]']	['C[C@]1(CO)[C@H](/C=C/C(F)(F)F)[C@]1(O)C(=O)[O-]']	['C[C@]1(CO)[C@H](/C=C/C(F)(F)F)[C@]1(O)C(=O)[O-]']	['C[C@]1(CO)[C@H](/C=C/C(F)(F)F)[C@]1(O)C(=O)[O-]']
MNXM145747	CC(C)=CCC/C(C)=C/CC/C(C)=C/CC/C(C)=C/Cc1cc(O)c(C)c(C)c1O	['CC(C)=CCC/C(C)=C/CC/C(C)=C/CC/C(C)=C/Cc1cc(O)c(C)c(C)c1O']	[]	[]	['CC(C)=CCC/C(C)=C/CC/C(C)=C/CC/C(C)=C/Cc1cc(O)c(C)c(C)c1O']
MNXM1279402	CO/N=C(C(/O)=N/OCC=O)\c1ccccc1Oc1ncnc(Oc2ccc(O)c(O)c2)c1F	['CO/N=C(C(/O)=N/OCC=O)\\c1ccccc1Oc1ncnc(Oc2ccc(O)c(O)c2)c1F']	['CO/N=C(C(/O)=N/OCC=O)\\c1ccccc1Oc1ncnc(Oc2ccc(O)c(O)c2)c1F']	['CO/N=C(C(/O)=N/OCC=O)\\c1ccccc1Oc1ncnc(Oc2ccc(O)c(O)c2)c1F']	['CO/N=C(C(/O)=N/OCC=O)\\c1ccccc1Oc1ncnc(Oc2ccc(O)c(O)c2)c1F']
MNXM811534	CC(C)=CCC/C(C)=C/Cc1c(O)c(O)c(O)c(C(=O)/C=C/c2ccccc2)c1O	['CC(C)=CCC/C(C)=C/Cc1c(O)c(O)c(O)c(C(=O)/C=C/c2ccccc2)c1O']	['CC(C)=CCC/C(C)=C/Cc1c(O)c(O)c(O)c(C(=O)/C=C/c2ccccc2)c1O']	['CC(C)=CCC/C(C)=C/Cc1c(O)c(O)c(O)c(C(=O)/C=C/c2ccccc2)c1O']	['CC(C)=CCC/C(C)=C/Cc1c(O)c(O)c(O)c(C(=O)/C=C/c2ccccc2)c1O']
MNXM1139768	C#CCOc1ccc([C@H](O)CNC(=O)C(=O)c2ccc(Cl)cc2)cc1OC	['C#CCOc1ccc([C@H](O)CNC(=O)C(=O)c2ccc(Cl)cc2)cc1OC']	['C#CCOc1ccc([C@H](O)CNC(=O)C(=O)c2ccc(Cl)cc2)cc1OC']	['C#CCOc1ccc([C@H](O)CNC(=O)C(=O)c2ccc(Cl)cc2)cc1OC']	['C#CCOc1ccc([C@H](O)CNC(=O)C(=O)c2ccc(Cl)cc2)cc1OC']
MNXM104045	CC(C)CCC[C@H](C)[C@@H]1CC[C@]2(C)C3=CC[C@H]4C(C)(C)C(=O)C=C[C@]4(C)[C@H]3CC[C@@]12C	['CC(C)CCC[C@H](C)[C@@H]1CC[C@]1(C)[C@]1(C)CC[C@H]2C1=CC[C@H]1C(C)(C)C(=O)C=C[C@]21C', 'CC(C)CCC[C@H](C)[C@@H]1CC[C@]2(C)C3=CC[C@H]4C(C)(C)C(=O)C=C[C@]4(C)[C@H]3CC[C@@]12C']	['CC(C)CCC[C@H](C)[C@@H]1CC[C@]2(C)C3=CC[C@H]4C(C)(C)C(=O)C=C[C@]4(C)[C@H]3CC[C@@]12C']	['CC(C)CCC[C@H](C)[C@@H]1CC[C@]2(C)C3=CC[C@H]4C(C)(C)C(=O)C=C[C@]4(C)[C@H]3CC[C@@]12C']	['CC(C)CCC[C@H](C)[C@@H]1CC[C@]2(C)C3=CC[C@H]4C(C)(C)C(=O)C=C[C@]4(C)[C@H]3CC[C@@]12C']
MNXM147393	COn1cc(C[C@H]([NH3+])C(=O)[O-])c2ccccc21	['COn1cc(C[C@H]([NH3+])C(=O)[O-])c2ccccc21']	[]	[]	[]
MNXM503379	CCCCCCCCCCCC/C(C(=O)c1ccccc1O)=C(\O)C(=O)[O-]	['CCCCCCCCCCCC/C(C(=O)c1ccccc1O)=C(\\O)C(=O)[O-]']	[]	['CCCCCCCCCCCC/C(C(=O)c1ccccc1O)=C(\\O)C(=O)[O-]']	['CCCCCCCCCCCC/C(C(=O)c1ccccc1O)=C(\\O)C(=O)[O-]']
MNXM475075	COc1cccc(S(=O)(=O)Nc2ccc3c(c2)[C@H]2C[C@@H](CC(=O)N(C)C)O[C@@H](CO)[C@H]2O3)c1	['COc1cccc(S(=O)(=O)Nc2ccc3c(c2)[C@H]2C[C@@H](CC(=O)N(C)C)O[C@@H](CO)[C@H]2O3)c1']	['COc1cccc(S(=O)(=O)Nc2ccc3c(c2)[C@H]2C[C@@H](CC(=O)N(C)C)O[C@@H](CO)[C@H]2O3)c1']	['COc1cccc(S(=O)(=O)Nc2ccc3c(c2)[C@H]2C[C@@H](CC(=O)N(C)C)O[C@@H](CO)[C@H]2O3)c1']	['COc1cccc(S(=O)(=O)Nc2ccc3c(c2)[C@H]2C[C@@H](CC(=O)N(C)C)O[C@@H](CO)[C@H]2O3)c1']
MNXM115527	CCCCCC/C=C(/C)CCO	['CCCCCC/C=C(/C)CCO']	['CCCCCC/C=C(/C)CCO']	['CCCCCC/C=C(/C)CCO']	['CCCCCC/C=C(/C)CCO']
MNXM114019	C#C/C=C\C[C@@H](O)[C@H](Cl)C/C=C\C[C@@H](Cl)[C@H](Br)CC	['C#C/C=C\\C[C@@H](O)[C@H](Cl)C/C=C\\C[C@@H](Cl)[C@H](Br)CC', 'C#C/C=C\\C[C@@H](Cl)[C@H](O)C/C=C\\C[C@@H](Cl)[C@H](Br)CC']	[]	['C#C/C=C\\C[C@@H](O)[C@H](Cl)C/C=C\\C[C@@H](Cl)[C@H](Br)CC']	['C#C/C=C\\C[C@@H](O)[C@H](Cl)C/C=C\\C[C@@H](Cl)[C@H](Br)CC', 'C#C/C=C\\C[C@@H](Cl)[C@H](O)C/C=C\\C[C@@H](Cl)[C@H](Br)CC']
MNXM37636	CC(C)CCCO	['CC(C)CCCO']	['CC(C)CCCO']	['CC(C)CCCO']	['CC(C)CCCO']
MNXM1218255	CC(C)[C@@](C)(O)[C@@H](C(=O)C(=O)[O-])[C@H](C)O	['CC(C)[C@@](C)(O)[C@@H](C(=O)C(=O)[O-])[C@H](C)O']	[]	['CC(C)[C@@](C)(O)[C@@H](C(=O)C(=O)[O-])[C@H](C)O']	['CC(C)[C@@](C)(O)[C@@H](C(=O)C(=O)[O-])[C@H](C)O']
MNXM27355	CC[C@H](C)CCCCCCCCCCCCCCCC(=O)O	['CC[C@H](C)CCCCCCCCCCCCCCCC(=O)O']	['CC[C@H](C)CCCCCCCCCCCCCCCC(=O)O']	['CC[C@H](C)CCCCCCCCCCCCCCCC(=O)O']	['CC[C@H](C)CCCCCCCCCCCCCCCC(=O)O']
MNXM1250342	N#C[C@H](O)C=O	['N#C[C@H](O)C=O']	['N#C[C@H](O)C=O']	['N#C[C@H](O)C=O']	['N#C[C@H](O)C=O']
MNXM1172293	O=C(CCCCCCC[C@@H]1O[C@@H]1C/C=C/[C@H](O)CCCO)OC[C@H](O)CO	['O=C(CCCCCCC[C@@H]1O[C@@H]1C/C=C/[C@H](O)CCCO)OC[C@H](O)CO']	['O=C(CCCCCCC[C@@H]1O[C@@H]1C/C=C/[C@H](O)CCCO)OC[C@H](O)CO']	['O=C(CCCCCCC[C@@H]1O[C@@H]1C/C=C/[C@H](O)CCCO)OC[C@H](O)CO']	['O=C(CCCCCCC[C@@H]1O[C@@H]1C/C=C/[C@H](O)CCCO)OC[C@H](O)CO']
MNXM1298204	CCN(CC=O)C/C(O)=N/[C@H](CC=O)C(C)=O	['CCN(CC=O)C/C(O)=N/[C@H](CC=O)C(C)=O']	['CCN(CC=O)C/C(O)=N/[C@H](CC=O)C(C)=O']	['CCN(CC=O)C/C(O)=N/[C@H](CC=O)C(C)=O']	['CCN(CC=O)C/C(O)=N/[C@H](CC=O)C(C)=O']
MNXM1137760	COc1ccc(-c2ccccc2)cc1/N=N/C(=O)OC(C)C	['COc1ccc(-c2ccccc2)cc1/N=N/C(=O)OC(C)C']	['COc1ccc(-c2ccccc2)cc1/N=N/C(=O)OC(C)C']	['COc1ccc(-c2ccccc2)cc1/N=N/C(=O)OC(C)C']	['COc1ccc(-c2ccccc2)cc1/N=N/C(=O)OC(C)C']
MNXM1238001	CC(C)[C@H](C(=O)[O-])c1cc(O)c(O)cc1O	['CC(C)[C@H](C(=O)[O-])c1cc(O)c(O)cc1O']	['CC(C)[C@H](C(=O)[O-])c1cc(O)c(O)cc1O']	['CC(C)[C@H](C(=O)[O-])c1cc(O)c(O)cc1O']	['CC(C)[C@H](C(=O)[O-])c1cc(O)c(O)cc1O']
MNXM1310243	O=C1CC[C@H](C(=O)[C@@]2(Cl)C(Cl)(Cl)[C@@](Cl)(C(=O)[O-])[C@@H](Cl)[C@@]2(O)Cl)[C@@H]1O	['O=C1CC[C@H](C(=O)[C@@]2(Cl)C(Cl)(Cl)[C@@](Cl)(C(=O)[O-])[C@@H](Cl)[C@@]2(O)Cl)[C@@H]1O']	[]	[]	['O=C1CC[C@H](C(=O)[C@@]2(Cl)C(Cl)(Cl)[C@@](Cl)(C(=O)[O-])[C@@H](Cl)[C@@]2(O)Cl)[C@@H]1O']
MNXM1261694	CC(C)[C@](O)(CO)C[C@H](O)CC(=O)C(=O)[O-]	['CC(C)[C@](O)(CO)C[C@H](O)CC(=O)C(=O)[O-]']	['CC(C)[C@](O)(CO)C[C@H](O)CC(=O)C(=O)[O-]']	['CC(C)[C@](O)(CO)C[C@H](O)CC(=O)C(=O)[O-]']	['CC(C)[C@](O)(CO)C[C@H](O)CC(=O)C(=O)[O-]']
MNXM1185498	NC(=O)OC[C@H](O)CCOC(=O)Nc1ccc(C(=O)c2cc(O)c(N=C=O)c(O)c2O)cc1	['NC(=O)OC[C@H](O)CCOC(=O)Nc1ccc(C(=O)c2cc(O)c(N=C=O)c(O)c2O)cc1']	['NC(=O)OC[C@H](O)CCOC(=O)Nc1ccc(C(=O)c2cc(O)c(N=C=O)c(O)c2O)cc1']	['NC(=O)OC[C@H](O)CCOC(=O)Nc1ccc(C(=O)c2cc(O)c(N=C=O)c(O)c2O)cc1']	['NC(=O)OC[C@H](O)CCOC(=O)Nc1ccc(C(=O)c2cc(O)c(N=C=O)c(O)c2O)cc1']
MNXM1352592	CON(C(=O)c1cn(C)nc1C(F)F)[C@](C)(O)Cc1ccccc1Cl	['CON(C(=O)c1cn(C)nc1C(F)F)[C@](C)(O)Cc1ccccc1Cl']	['CON(C(=O)c1cn(C)nc1C(F)F)[C@](C)(O)Cc1ccccc1Cl']	['CON(C(=O)c1cn(C)nc1C(F)F)[C@](C)(O)Cc1ccccc1Cl']	['CON(C(=O)c1cn(C)nc1C(F)F)[C@](C)(O)Cc1ccccc1Cl']
MNXM399543	CCCC(=O)O[C@H](CO/C=C\CCCCCCCCCCC(C)C)COP(=O)([O-])[O-]	['CCCC(=O)O[C@H](CO/C=C\\CCCCCCCCCCC(C)C)COP(=O)([O-])[O-]', 'CCCC(=O)O[C@@H](CO/C=C\\CCCCCCCCCCC(C)C)COP(=O)([O-])[O-]']	['CCCC(=O)O[C@H](CO/C=C\\CCCCCCCCCCC(C)C)COP(=O)([O-])[O-]']	['CCCC(=O)O[C@H](CO/C=C\\CCCCCCCCCCC(C)C)COP(=O)([O-])[O-]']	['CCCC(=O)O[C@H](CO/C=C\\CCCCCCCCCCC(C)C)COP(=O)([O-])[O-]', 'CCCC(=O)O[C@@H](CO/C=C\\CCCCCCCCCCC(C)C)COP(=O)([O-])[O-]']
MNXM71169	Cc1cc(Cn2cnc3c2C[C@H](C(=O)O)N(C(=O)C(c2ccccc2)c2ccccc2)C3)ccc1N	['Cc1cc(Cn2cnc3c2C[C@H](C(=O)O)N(C(=O)C(c2ccccc2)c2ccccc2)C3)ccc1N']	[]	['Cc1cc(Cn2cnc3c2C[C@H](C(=O)O)N(C(=O)C(c2ccccc2)c2ccccc2)C3)ccc1N']	['Cc1cc(Cn2cnc3c2C[C@H](C(=O)O)N(C(=O)C(c2ccccc2)c2ccccc2)C3)ccc1N']
MNXM127159	NC1=N[C@H](C(=O)O)CCON1	['NC1=N[C@H](C(=O)O)CCON1']	['NC1=N[C@H](C(=O)O)CCON1']	['NC1=N[C@H](C(=O)O)CCON1']	['NC1=N[C@H](C(=O)O)CCON1']
MNXM500305	O=CC(=O)C(=O)c1ccc(C(=O)CC(=O)[O-])cc1	['O=CC(=O)C(=O)c1ccc(C(=O)CC(=O)[O-])cc1']	['O=CC(=O)C(=O)c1ccc(C(=O)CC(=O)[O-])cc1']	['O=CC(=O)C(=O)c1ccc(C(=O)CC(=O)[O-])cc1']	['O=CC(=O)C(=O)c1ccc(C(=O)CC(=O)[O-])cc1']
MNXM56544	COc1cc(O)c2cc(O)c(-c3cc(OC)c(O)c(OC)c3)[o+]c2c1	['COc1cc(O)c2cc(O)c(-c3cc(OC)c(O)c(OC)c3)[o+]c2c1']	[]	[]	[]
MNXM344557	CCOc1ccc2nc(NC(=O)NC3CCCCC3)sc2c1	['CCOc1ccc2nc(NC(=O)NC3CCCCC3)sc2c1']	['CCOc1ccc2nc(NC(=O)NC3CCCCC3)sc2c1']	['CCOc1ccc2nc(NC(=O)NC3CCCCC3)sc2c1']	['CCOc1ccc2nc(NC(=O)NC3CCCCC3)sc2c1']
MNXM10292	O=C([O-])[C@H](O)[C@H](O)[C@H](O)CCl	['O=C([O-])[C@H](O)[C@H](O)[C@H](O)CCl']	['O=C([O-])[C@H](O)[C@H](O)[C@H](O)CCl']	['O=C([O-])[C@H](O)[C@H](O)[C@H](O)CCl']	['O=C([O-])[C@H](O)[C@H](O)[C@H](O)CCl']
MNXM579806	O=C(C[C@@H]1C=C[C@@H](NC(=O)C2CCOCC2)[C@@H](CO)O1)NCc1ccncc1	['O=C(C[C@@H]1C=C[C@@H](NC(=O)C2CCOCC2)[C@@H](CO)O1)NCc1ccncc1']	['O=C(C[C@@H]1C=C[C@@H](NC(=O)C2CCOCC2)[C@@H](CO)O1)NCc1ccncc1']	['O=C(C[C@@H]1C=C[C@@H](NC(=O)C2CCOCC2)[C@@H](CO)O1)NCc1ccncc1']	['O=C(C[C@@H]1C=C[C@@H](NC(=O)C2CCOCC2)[C@@H](CO)O1)NCc1ccncc1']
MNXM468267	NCCCn1c2cc(=O)c(=O)cc-2sc2ccc(Cl)cc21	['NCCCn1c2cc(=O)c(=O)cc-2sc2ccc(Cl)cc21']	['NCCCn1c2cc(=O)c(=O)cc-2sc2ccc(Cl)cc21']	['NCCCn1c2cc(=O)c(=O)cc-2sc2ccc(Cl)cc21']	['NCCCn1c2cc(=O)c(=O)cc-2sc2ccc(Cl)cc21']
MNXM1269850	CC[C@H]1C(=O)[C@@H]2[C@@H]3[C@@H](O)C[C@@](O)([C@H](C)CCC(=O)[O-])[C@@]3(C)CC[C@@H]2[C@]2(C)[C@H](O)C[C@@H](O)C[C@H]12	['CC[C@H]1C(=O)[C@@H]2[C@@H]3[C@@H](O)C[C@@](O)([C@H](C)CCC(=O)[O-])[C@@]3(C)CC[C@@H]2[C@]2(C)[C@H](O)C[C@H](O)C[C@H]12', 'CC[C@H]1C(=O)[C@@H]2[C@@H]3[C@@H](O)C[C@@](O)([C@H](C)CCC(=O)[O-])[C@@]3(C)CC[C@@H]2[C@]2(C)[C@H](O)C[C@@H](O)C[C@H]12']	[]	['CC[C@H]1C(=O)[C@@H]2[C@@H]3[C@@H](O)C[C@@](O)([C@H](C)CCC(=O)[O-])[C@@]3(C)CC[C@@H]2[C@]2(C)[C@H](O)C[C@@H](O)C[C@H]12']	['CC[C@H]1C(=O)[C@@H]2[C@@H]3[C@@H](O)C[C@@](O)([C@H](C)CCC(=O)[O-])[C@@]3(C)CC[C@@H]2[C@]2(C)[C@H](O)C[C@H](O)C[C@H]12', 'CC[C@H]1C(=O)[C@@H]2[C@@H]3[C@@H](O)C[C@@](O)([C@H](C)CCC(=O)[O-])[C@@]3(C)CC[C@@H]2[C@]2(C)[C@H](O)C[C@@H](O)C[C@H]12']
MNXM577794	CN(C)CC(=O)Nc1ccc2c(c1)[C@@H]1C[C@@H](CC(=O)N3CCc4ccccc4C3)O[C@@H](CO)[C@@H]1O2	['CN(C)CC(=O)Nc1ccc2c(c1)[C@@H]1C[C@@H](CC(=O)N3CCc4ccccc4C3)O[C@@H](CO)[C@@H]1O2']	['CN(C)CC(=O)Nc1ccc2c(c1)[C@@H]1C[C@@H](CC(=O)N3CCc4ccccc4C3)O[C@@H](CO)[C@@H]1O2']	['CN(C)CC(=O)Nc1ccc2c(c1)[C@@H]1C[C@@H](CC(=O)N3CCc4ccccc4C3)O[C@@H](CO)[C@@H]1O2']	['CN(C)CC(=O)Nc1ccc2c(c1)[C@@H]1C[C@@H](CC(=O)N3CCc4ccccc4C3)O[C@@H](CO)[C@@H]1O2']
MNXM1157181	O=C1[C@H](O)[C@@H]2C[C@@H]1[C@]1(O)[C@]2(O)[C@@H]2C[C@H](Cl)[C@]1(Cl)C2(Cl)Cl	['O=C1[C@H](O)[C@@H]2C[C@@H]1[C@]1(O)[C@]2(O)[C@@H]2C[C@H](Cl)[C@]1(Cl)C2(Cl)Cl']	['O=C1[C@H](O)[C@@H]2C[C@@H]1[C@]1(O)[C@]2(O)[C@@H]2C[C@H](Cl)[C@]1(Cl)C2(Cl)Cl']	['O=C1[C@H](O)[C@@H]2C[C@@H]1[C@]1(O)[C@]2(O)[C@@H]2C[C@H](Cl)[C@]1(Cl)C2(Cl)Cl']	['O=C1[C@H](O)[C@@H]2C[C@@H]1[C@]1(O)[C@]2(O)[C@@H]2C[C@H](Cl)[C@]1(Cl)C2(Cl)Cl']
MNXM1173295	O=C1O[C@H](O)C[C@H]([C@@H]2C(=O)[C@]3(Cl)C(Cl)=C(Cl)[C@]2(O)C3(Cl)Cl)[C@@H]1O	['O=C1O[C@H](O)C[C@H]([C@@H]2C(=O)[C@]3(Cl)C(Cl)=C(Cl)[C@]2(O)C3(Cl)Cl)[C@@H]1O']	['O=C1O[C@H](O)C[C@H]([C@@H]2C(=O)[C@]3(Cl)C(Cl)=C(Cl)[C@]2(O)C3(Cl)Cl)[C@@H]1O']	['O=C1O[C@H](O)C[C@H]([C@@H]2C(=O)[C@]3(Cl)C(Cl)=C(Cl)[C@]2(O)C3(Cl)Cl)[C@@H]1O']	['O=C1O[C@H](O)C[C@H]([C@@H]2C(=O)[C@]3(Cl)C(Cl)=C(Cl)[C@]2(O)C3(Cl)Cl)[C@@H]1O']
MNXM1249920	O=C([O-])CCCCCCCC/C=C/CCCCO	['O=C([O-])CCCCCCC/C=C/CCCCCO', 'O=C([O-])CCCCC/C=C/CCCCCCCO', 'O=C([O-])CCCC/C=C/CCCCCCCCO', 'O=C([O-])CCCCCC/C=C/CCCCCCO', 'O=C([O-])CCCCCCCC/C=C/CCCCO']	['O=C([O-])CCCCCCC/C=C/CCCCCO']	['O=C([O-])CCCCCCC/C=C/CCCCCO', 'O=C([O-])CCCCC/C=C/CCCCCCCO', 'O=C([O-])CCCC/C=C/CCCCCCCCO', 'O=C([O-])CCCCCC/C=C/CCCCCCO', 'O=C([O-])CCCCCCCC/C=C/CCCCO']	['O=C([O-])CCCCCCC/C=C/CCCCCO', 'O=C([O-])CCCCC/C=C/CCCCCCCO', 'O=C([O-])CCCC/C=C/CCCCCCCCO', 'O=C([O-])CCCCCC/C=C/CCCCCCO', 'O=C([O-])CCCCCCCC/C=C/CCCCO']
MNXM1163474	O=C[C@@H](O)[C@@H](O)[C@@H](O)[C@@H](O)CO[C@H]1O[C@@H](O)[C@@H](O)C(=O)O[C@H]1C[C@@H](O)C=O	['O=C[C@@H](O)[C@@H](O)[C@@H](O)[C@@H](O)CO[C@H]1O[C@@H](O)[C@@H](O)C(=O)O[C@H]1C[C@@H](O)C=O']	['O=C[C@@H](O)[C@@H](O)[C@@H](O)[C@@H](O)CO[C@H]1O[C@@H](O)[C@@H](O)C(=O)O[C@H]1C[C@@H](O)C=O']	['O=C[C@@H](O)[C@@H](O)[C@@H](O)[C@@H](O)CO[C@H]1O[C@@H](O)[C@@H](O)C(=O)O[C@H]1C[C@@H](O)C=O']	['O=C[C@@H](O)[C@@H](O)[C@@H](O)[C@@H](O)CO[C@H]1O[C@@H](O)[C@@H](O)C(=O)O[C@H]1C[C@@H](O)C=O']
MNXM1159061	CN[C@H](CCC=O)[C@](O)(/C=N\C(=O)[O-])CC(=O)[O-]	['CN[C@H](CCC=O)[C@](O)(/C=N\\C(=O)[O-])CC(=O)[O-]']	[]	[]	[]
MNXM807172	O=C(O)c1cc(O[C@@H]2O[C@H](C(=O)O)[C@H](O)[C@H](O)[C@@H]2O)c(O)c2oc(=O)c3cc(O)c(O)c(O)c3c12	['O=C(O)c1cc(O[C@@H]2O[C@H](C(=O)O)[C@H](O)[C@@H](O)[C@@H]2O)c(O)c2oc(=O)c3cc(O)c(O)c(O)c3c12', 'O=C(O)c1cc(O[C@@H]2O[C@H](C(=O)O)[C@H](O)[C@H](O)[C@@H]2O)c(O)c2oc(=O)c3cc(O)c(O)c(O)c3c12']	[]	[]	[]
MNXM99829	CCCCC(CCCC)[C@H](C)CC	['CCCCC(CCCC)[C@H](C)CC']	[]	['CCCCC(CCCC)[C@H](C)CC']	['CCCCC(CCCC)[C@H](C)CC']
MNXM1184307	O=C([O-])Nc1ccc([C@H](O)[C@H](O)C(=O)C(=O)[O-])cc1	['O=C([O-])Nc1ccc([C@H](O)[C@H](O)C(=O)C(=O)[O-])cc1']	['O=C([O-])Nc1ccc([C@H](O)[C@H](O)C(=O)C(=O)[O-])cc1']	['O=C([O-])Nc1ccc([C@H](O)[C@H](O)C(=O)C(=O)[O-])cc1']	['O=C([O-])Nc1ccc([C@H](O)[C@H](O)C(=O)C(=O)[O-])cc1']
MNXM1254479	CC[C@H](/N=C/[C@H](O)N(CC)CC)[C@H](O)C(=O)C(=O)[O-]	['CC[C@H](/N=C/[C@H](O)N(CC)CC)[C@H](O)C(=O)C(=O)[O-]']	['CC[C@H](/N=C/[C@H](O)N(CC)CC)[C@H](O)C(=O)C(=O)[O-]']	['CC[C@H](/N=C/[C@H](O)N(CC)CC)[C@H](O)C(=O)C(=O)[O-]']	['CC[C@H](/N=C/[C@H](O)N(CC)CC)[C@H](O)C(=O)C(=O)[O-]']
MNXM1259830	O=C1O[C@]2(O)C[C@](O)([C@@H]1O)[C@@H]1[C@@H]3C(Cl)=C(Cl)[C@](Cl)(C3(Cl)Cl)[C@]12O	['O=C1O[C@]2(O)C[C@](O)([C@@H]1O)[C@@H]1[C@@H]3C(Cl)=C(Cl)[C@](Cl)(C3(Cl)Cl)[C@]12O']	['O=C1O[C@]2(O)C[C@](O)([C@@H]1O)[C@@H]1[C@@H]3C(Cl)=C(Cl)[C@](Cl)(C3(Cl)Cl)[C@]12O']	['O=C1O[C@]2(O)C[C@](O)([C@@H]1O)[C@@H]1[C@@H]3C(Cl)=C(Cl)[C@](Cl)(C3(Cl)Cl)[C@]12O']	['O=C1O[C@]2(O)C[C@](O)([C@@H]1O)[C@@H]1[C@@H]3C(Cl)=C(Cl)[C@](Cl)(C3(Cl)Cl)[C@]12O']
MNXM490364	O=C(C1CCOCC1)N1CC[C@H]2[C@H](CO)Nc3ccc(-c4cccc(F)c4)cc3[C@H]21	['O=C(C1CCOCC1)N1CC[C@H]2[C@H](CO)Nc3ccc(-c4cccc(F)c4)cc3[C@H]21']	['O=C(C1CCOCC1)N1CC[C@H]2[C@H](CO)Nc3ccc(-c4cccc(F)c4)cc3[C@H]21']	['O=C(C1CCOCC1)N1CC[C@H]2[C@H](CO)Nc3ccc(-c4cccc(F)c4)cc3[C@H]21']	['O=C(C1CCOCC1)N1CC[C@H]2[C@H](CO)Nc3ccc(-c4cccc(F)c4)cc3[C@H]21']
MNXM1216668	O=C1C=C(Nc2ccccc2)C(=O)CC1=O	['O=C1C=C(Nc2ccccc2)C(=O)CC1=O']	['O=C1C=C(Nc2ccccc2)C(=O)CC1=O']	['O=C1C=C(Nc2ccccc2)C(=O)CC1=O']	['O=C1C=C(Nc2ccccc2)C(=O)CC1=O']
MNXM736145	O=C[C@@](O)(CO)[C@H](O)[C@H](O)CO	['O=C[C@@](O)(CO)[C@H](O)[C@H](O)CO']	[]	['O=C[C@@](O)(CO)[C@H](O)[C@H](O)CO']	['O=C[C@@](O)(CO)[C@H](O)[C@H](O)CO']
MNXM1294585	CC[C@@H]1[C@H](O)[C@@H]2[C@@H]3CC[C@H]([C@H](C=O)C(=O)[O-])[C@]3(C)CC[C@@H]2[C@]2(C)CCC(=O)C[C@H]12	['CC[C@@H]1[C@H](O)[C@@H]2[C@@H]3CC[C@@]3(C)[C@@H]([C@H](C=O)C(=O)[O-])CC[C@@H]2[C@]2(C)CCC(=O)C[C@H]12', 'CC[C@@H]1[C@H](O)[C@@H]2[C@@H]3CC[C@H]([C@H](C=O)C(=O)[O-])[C@]3(C)CC[C@@H]2[C@]2(C)CCC(=O)C[C@H]12', 'CC[C@@H]1[C@H](O)[C@H]2[C@@H]3CC[C@H]([C@H](C=O)C(=O)[O-])[C@]3(C)CC[C@@H]2[C@]2(C)CCC(=O)C[C@H]12', 'CC[C@@H]1[C@H](O)[C@H]2[C@@H]3CC[C@H]([C@H](C=O)C(=O)[O-])[C@]3(C)CCC(=O)C[C@H]1[C@@]1(…	['CC[C@@H]1[C@H](O)[C@@H]2[C@@H]3CC[C@H]([C@H](C=O)C(=O)[O-])[C@]3(C)CC[C@@H]2[C@]2(C)CCC(=O)C[C@H]12']	['CC[C@@H]1[C@H](O)[C@@H]2[C@@H]3CC[C@H]([C@H](C=O)C(=O)[O-])[C@]3(C)CC[C@@H]2[C@]2(C)CCC(=O)C[C@H]12', 'CC[C@@H]1[C@H](O)[C@H]2[C@@H]3CC[C@H]([C@H](C=O)C(=O)[O-])[C@]3(C)CC[C@@H]2[C@]2(C)CCC(=O)C[C@H]12']	['CC[C@@H]1[C@H](O)[C@@H]2[C@@H]3CC[C@H]([C@H](C=O)C(=O)[O-])[C@]3(C)CC[C@@H]2[C@]2(C)CCC(=O)C[C@H]12', 'CC[C@@H]1[C@H](O)[C@H]2[C@@H]3CC[C@H]([C@H](C=O)C(=O)[O-])[C@]3(C)CC[C@@H]2[C@]2(C)CCC(=O)C[C@H]12']
MNXM1212258	CC[C@@H]1[C@H](O)[C@H]2[C@@H]3[C@@H](O)C[C@](O)([C@@](C)(O)CCC(=O)[O-])[C@@]3(C)[C@@H](O)C[C@H]2[C@]2(C)CC[C@H](O)C[C@@H]12	['CC[C@@H]1[C@H](O)[C@H]2[C@@H]3[C@@H](O)C[C@](O)([C@@](C)(O)CCC(=O)[O-])[C@@]3(C)[C@@H](O)C[C@H]2[C@]2(C)CC[C@H](O)C[C@@H]12']	[]	[]	[]
MNXM587769	CC(C)[C@H](NC(=O)[C@H](C)O)C(=O)O	['CC(C)[C@H](NC(=O)[C@H](C)O)C(=O)O']	['CC(C)[C@H](NC(=O)[C@H](C)O)C(=O)O']	['CC(C)[C@H](NC(=O)[C@H](C)O)C(=O)O']	['CC(C)[C@H](NC(=O)[C@H](C)O)C(=O)O']
MNXM507364	COc1ccc2c3c([nH]c2c1)[C@H](CO)N(Cc1nccs1)CC31CCN(C(=O)C2CCCC2)CC1	['COc1ccc2c3c([nH]c2c1)[C@H](CO)N(Cc1nccs1)CC31CCN(C(=O)C2CCCC2)CC1']	['COc1ccc2c3c([nH]c2c1)[C@H](CO)N(Cc1nccs1)CC31CCN(C(=O)C2CCCC2)CC1']	['COc1ccc2c3c([nH]c2c1)[C@H](CO)N(Cc1nccs1)CC31CCN(C(=O)C2CCCC2)CC1']	['COc1ccc2c3c([nH]c2c1)[C@H](CO)N(Cc1nccs1)CC31CCN(C(=O)C2CCCC2)CC1']
MNXM1249656	O=C([O-])/C(O)=C\C=C1/C(=O)[C@H](O)c2cc(O)c(O)cc21	['O=C([O-])/C(O)=C\\C=C1/C(=O)[C@H](O)c2cc(O)c(O)cc21']	['O=C([O-])/C(O)=C\\C=C1/C(=O)[C@H](O)c2cc(O)c(O)cc21']	['O=C([O-])/C(O)=C\\C=C1/C(=O)[C@H](O)c2cc(O)c(O)cc21']	['O=C([O-])/C(O)=C\\C=C1/C(=O)[C@H](O)c2cc(O)c(O)cc21']
MNXM2703	O=C([O-])[C@H](Cc1c[nH]c2ccccc12)NO	['O=C([O-])[C@H](Cc1c[nH]c2ccccc12)NO']	['O=C([O-])[C@H](Cc1c[nH]c2ccccc12)NO']	['O=C([O-])[C@H](Cc1c[nH]c2ccccc12)NO']	['O=C([O-])[C@H](Cc1c[nH]c2ccccc12)NO']
MNXM173195	Cc1ccccc1-c1ccc([C@@H]2[C@H]3CN(C(=O)c4ccncc4)CC(=O)N3[C@H]2CO)cc1	['Cc1ccccc1-c1ccc([C@@H]2[C@H]3CN(C(=O)c4ccncc4)CC(=O)N3[C@H]2CO)cc1']	['Cc1ccccc1-c1ccc([C@@H]2[C@H]3CN(C(=O)c4ccncc4)CC(=O)N3[C@H]2CO)cc1']	['Cc1ccccc1-c1ccc([C@@H]2[C@H]3CN(C(=O)c4ccncc4)CC(=O)N3[C@H]2CO)cc1']	['Cc1ccccc1-c1ccc([C@@H]2[C@H]3CN(C(=O)c4ccncc4)CC(=O)N3[C@H]2CO)cc1']
MNXM124205	CCCCCCCC/C=C/CCCCCCCc1cccc(O)c1C(=O)O	['CCCCCCCCCCC/C=C/CCCCc1cccc(O)c1C(=O)O', 'CCCCCC/C=C/CCCCCCCCCc1cccc(O)c1C(=O)O', 'CCCCCCCC/C=C/CCCCCCCc1cccc(O)c1C(=O)O', 'CCCCCCCCCC/C=C/CCCCCc1cccc(O)c1C(=O)O', 'CCCCCCC/C=C/CCCCCCCCc1cccc(O)c1C(=O)O', 'CCCCCCCCC/C=C/CCCCCCc1cccc(O)c1C(=O)O', 'CCCCC/C=C/CCCCCCCCCCc1cccc(O)c1C(=O)O']	['CCCCCCCC/C=C/CCCCCCCc1cccc(O)c1C(=O)O']	['CCCCCCCCCCC/C=C/CCCCc1cccc(O)c1C(=O)O', 'CCCCCC/C=C/CCCCCCCCCc1cccc(O)c1C(=O)O', 'CCCCCCCC/C=C/CCCCCCCc1cccc(O)c1C(=O)O', 'CCCCCCCCCC/C=C/CCCCCc1cccc(O)c1C(=O)O', 'CCCCCCC/C=C/CCCCCCCCc1cccc(O)c1C(=O)O', 'CCCCCCCCC/C=C/CCCCCCc1cccc(O)c1C(=O)O', 'CCCCC/C=C/CCCCCCCCCCc1cccc(O)c1C(=O)O']	['CCCCCCCCCCC/C=C/CCCCc1cccc(O)c1C(=O)O', 'CCCCCC/C=C/CCCCCCCCCc1cccc(O)c1C(=O)O', 'CCCCCCCC/C=C/CCCCCCCc1cccc(O)c1C(=O)O', 'CCCCCCCCCC/C=C/CCCCCc1cccc(O)c1C(=O)O', 'CCCCCCC/C=C/CCCCCCCCc1cccc(O)c1C(=O)O', 'CCCCCCCCC/C=C/CCCCCCc1cccc(O)c1C(=O)O', 'CCCCC/C=C/CCCCCCCCCCc1cccc(O)c1C(=O)O']
MNXM1126403	C[C@@H](O)[C@H](N)C(=O)N[C@@H](CCC(N)=O)C(=O)N[C@@H](CCC(N)=O)C(=O)O	['C[C@@H](O)[C@H](N)C(=O)N[C@@H](CCC(N)=O)C(=O)N[C@@H](CCC(N)=O)C(=O)O']	['C[C@@H](O)[C@H](N)C(=O)N[C@@H](CCC(N)=O)C(=O)N[C@@H](CCC(N)=O)C(=O)O']	['C[C@@H](O)[C@H](N)C(=O)N[C@@H](CCC(N)=O)C(=O)N[C@@H](CCC(N)=O)C(=O)O']	['C[C@@H](O)[C@H](N)C(=O)N[C@@H](CCC(N)=O)C(=O)N[C@@H](CCC(N)=O)C(=O)O']
MNXM115119	C[C@@H]1CC[C@]2(C(=O)O)CC[C@]3(C)C(=CC[C@@H]4[C@@]5(C)CC[C@H](O)C(C)(C)[C@@H]5[C@H](O)C[C@]43C)[C@@H]2[C@]1(C)O	['C[C@@H]1CC[C@]2(C)[C@H]3CC=C4[C@@H]([C@@]5(C(=O)O)CC[C@H](O)C(C)(C)[C@@H]2[C@H](O)C[C@@]3(C)[C@]4(C)CC5)[C@]1(C)O', 'C[C@@H]1CC[C@]2(C(=O)O)CC[C@]3(C)C(=CC[C@@H]4[C@@]5(C)CC[C@H](O)C(C)(C)[C@@H]5[C@H](O)C[C@]43C)[C@@H]2[C@]1(C)O', 'C[C@@H]1CC[C@]2(C)[C@H]3CC=C4[C@@H]([C@]5(C(=O)O)CC[C@H](O)C(C)(C)[C@@H]2[C@H](O)C[C@@]3(C)[C@]4(C)CC5)[C@]1(C)O', 'C[C@@H]1CC[C@@]2(C(=O)O)CC[C@]3(C)C(=CC[C@@H]4[C@…	[]	[]	['C[C@@H]1CC[C@]2(C(=O)O)CC[C@]3(C)C(=CC[C@@H]4[C@@]5(C)CC[C@H](O)C(C)(C)[C@@H]5[C@H](O)C[C@]43C)[C@@H]2[C@]1(C)O']
MNXM507375	O=C(COC(=O)C1CC1)Nc1ccc(Oc2ccccc2)cc1	['O=C(COC(=O)C1CC1)Nc1ccc(Oc2ccccc2)cc1']	['O=C(COC(=O)C1CC1)Nc1ccc(Oc2ccccc2)cc1']	['O=C(COC(=O)C1CC1)Nc1ccc(Oc2ccccc2)cc1']	['O=C(COC(=O)C1CC1)Nc1ccc(Oc2ccccc2)cc1']
MNXM1343668	O=C1[C@H](O)[C@@H]2C[C@]1(O)[C@@H]1[C@@H]2[C@@H]2C[C@]1(Cl)C(Cl)=C2Cl	['O=C1[C@H](O)[C@@H]2C[C@]1(O)[C@@H]1[C@@H]2[C@@H]2C[C@]1(Cl)C(Cl)=C2Cl']	['O=C1[C@H](O)[C@@H]2C[C@]1(O)[C@@H]1[C@@H]2[C@@H]2C[C@]1(Cl)C(Cl)=C2Cl']	['O=C1[C@H](O)[C@@H]2C[C@]1(O)[C@@H]1[C@@H]2[C@@H]2C[C@]1(Cl)C(Cl)=C2Cl']	['O=C1[C@H](O)[C@@H]2C[C@]1(O)[C@@H]1[C@@H]2[C@@H]2C[C@]1(Cl)C(Cl)=C2Cl']
MNXM1256992	C[C@H](C(=O)[O-])[C@@H]1C[C@H](O)[C@@H]2[C@@H]3[C@H](O)[C@H](CCO)[C@@H]4C[C@@H](O)C[C@H](O)[C@]4(C)[C@@H]3CC[C@]21C	['C[C@H](C(=O)[O-])[C@@H]1C[C@H](O)[C@@H]2[C@@H]3[C@H](O)[C@H](CCO)[C@@H]4C[C@H](O)C[C@H](O)[C@]4(C)[C@@H]3CC[C@]21C', 'C[C@H](C(=O)[O-])[C@@H]1C[C@H](O)[C@@H]2[C@@H]3[C@H](O)[C@H](CCO)[C@@H]4C[C@@H](O)C[C@H](O)[C@]4(C)[C@@H]3CC[C@]21C']	[]	[]	['C[C@H](C(=O)[O-])[C@@H]1C[C@H](O)[C@@H]2[C@@H]3[C@H](O)[C@H](CCO)[C@@H]4C[C@H](O)C[C@H](O)[C@]4(C)[C@@H]3CC[C@]21C', 'C[C@H](C(=O)[O-])[C@@H]1C[C@H](O)[C@@H]2[C@@H]3[C@H](O)[C@H](CCO)[C@@H]4C[C@@H](O)C[C@H](O)[C@]4(C)[C@@H]3CC[C@]21C']
MNXM1124644	NC(=O)CC[C@H](N)C(=O)N[C@@H](CS)C(=O)N[C@@H](CO)C(=O)O	['NC(=O)CC[C@H](N)C(=O)N[C@@H](CS)C(=O)N[C@@H](CO)C(=O)O']	['NC(=O)CC[C@H](N)C(=O)N[C@@H](CS)C(=O)N[C@@H](CO)C(=O)O']	['NC(=O)CC[C@H](N)C(=O)N[C@@H](CS)C(=O)N[C@@H](CO)C(=O)O']	['NC(=O)CC[C@H](N)C(=O)N[C@@H](CS)C(=O)N[C@@H](CO)C(=O)O']
MNXM101058	C=C[C@H](O)C#CC#C/C=C/[C@@H](O)CCCCCCC	['C=C[C@H](O)C#CC#C/C=C/[C@@H](O)CCCCCCC']	[]	['C=C[C@H](O)C#CC#C/C=C/[C@@H](O)CCCCCCC']	['C=C[C@H](O)C#CC#C/C=C/[C@@H](O)CCCCCCC']
MNXM1289171	O[C@@H]1[C@@H]2C[C@](O)([C@@H]1O)[C@]1(O)[C@@H]2[C@]2(O)C=C(Cl)[C@]1(Cl)C2	['O[C@@H]1[C@@H]2C[C@](O)([C@@H]1O)[C@]1(O)[C@@H]2[C@]2(O)C=C(Cl)[C@]1(Cl)C2']	['O[C@@H]1[C@@H]2C[C@](O)([C@@H]1O)[C@]1(O)[C@@H]2[C@]2(O)C=C(Cl)[C@]1(Cl)C2']	['O[C@@H]1[C@@H]2C[C@](O)([C@@H]1O)[C@]1(O)[C@@H]2[C@]2(O)C=C(Cl)[C@]1(Cl)C2']	['O[C@@H]1[C@@H]2C[C@](O)([C@@H]1O)[C@]1(O)[C@@H]2[C@]2(O)C=C(Cl)[C@]1(Cl)C2']
MNXM818362	O=C1O[C@H]([C@H](Cl)C(=O)[O-])C=C1Cl	['O=C1O[C@H]([C@H](Cl)C(=O)[O-])C=C1Cl']	[]	['O=C1O[C@H]([C@H](Cl)C(=O)[O-])C=C1Cl']	['O=C1O[C@H]([C@H](Cl)C(=O)[O-])C=C1Cl']
MNXM1171412	CC(=O)Cc1ccc(N=C=O)cc1	['CC(=O)Cc1ccc(N=C=O)cc1']	['CC(=O)Cc1ccc(N=C=O)cc1']	['CC(=O)Cc1ccc(N=C=O)cc1']	['CC(=O)Cc1ccc(N=C=O)cc1']
MNXM51565	COc1ccc([C@@H]2CC(=O)c3ccc4c(c3O2)C=CC(C)(C)O4)cc1	['COc1ccc([C@@H]2CC(=O)c3ccc4c(c3O2)C=CC(C)(C)O4)cc1']	['COc1ccc([C@@H]2CC(=O)c3ccc4c(c3O2)C=CC(C)(C)O4)cc1']	['COc1ccc([C@@H]2CC(=O)c3ccc4c(c3O2)C=CC(C)(C)O4)cc1']	['COc1ccc([C@@H]2CC(=O)c3ccc4c(c3O2)C=CC(C)(C)O4)cc1']
MNXM1248580	CC1=C(/N=C/N(C)C)C(=O)OC[C@H](Cl)C1=O	['CC1=C(/N=C/N(C)C)C(=O)OC[C@H](Cl)C1=O']	[]	['CC1=C(/N=C/N(C)C)C(=O)OC[C@H](Cl)C1=O']	['CC1=C(/N=C/N(C)C)C(=O)OC[C@H](Cl)C1=O']
MNXM1187498	CC[C@H]([C@H](C)C(=O)C(=O)[O-])N(C(=O)COC)[C@H](C)C(=O)OC	['CC[C@H]([C@H](C)C(=O)C(=O)[O-])N(C(=O)COC)[C@H](C)C(=O)OC']	[]	[]	[]
MNXM806530	COc1c2c(cc(O)c1-c1coc3c(O)c(O)ccc3c1=O)OC(C)(C)CC2	['COc1c2c(cc(O)c1-c1coc3c(O)c(O)ccc3c1=O)OC(C)(C)CC2']	['COc1c2c(cc(O)c1-c1coc3c(O)c(O)ccc3c1=O)OC(C)(C)CC2']	['COc1c2c(cc(O)c1-c1coc3c(O)c(O)ccc3c1=O)OC(C)(C)CC2']	['COc1c2c(cc(O)c1-c1coc3c(O)c(O)ccc3c1=O)OC(C)(C)CC2']
MNXM1354836	CC(=O)C(=O)C(O)(c1ccccc1)c1ccccc1	['CC(=O)C(=O)C(O)(c1ccccc1)c1ccccc1']	['CC(=O)C(=O)C(O)(c1ccccc1)c1ccccc1']	['CC(=O)C(=O)C(O)(c1ccccc1)c1ccccc1']	['CC(=O)C(=O)C(O)(c1ccccc1)c1ccccc1']
MNXM45184	CCN(CC)C(=O)n1cnc(S(=O)(=O)c2c(C)cc(C)cc2C)n1	['CCN(CC)C(=O)n1cnc(S(=O)(=O)c2c(C)cc(C)cc2C)n1']	[]	['CCN(CC)C(=O)n1cnc(S(=O)(=O)c2c(C)cc(C)cc2C)n1']	['CCN(CC)C(=O)n1cnc(S(=O)(=O)c2c(C)cc(C)cc2C)n1']
MNXM724951	CC1(C)CC[C@H](Cc2ccc(Cl)cc2)[C@]1(O)Cn1cncn1	['CC1(C)CC[C@H](Cc2ccc(Cl)cc2)[C@]1(O)Cn1cncn1']	['CC1(C)CC[C@H](Cc2ccc(Cl)cc2)[C@]1(O)Cn1cncn1']	['CC1(C)CC[C@H](Cc2ccc(Cl)cc2)[C@]1(O)Cn1cncn1']	['CC1(C)CC[C@H](Cc2ccc(Cl)cc2)[C@]1(O)Cn1cncn1']
MNXM1346218	C/C=C(\N=C(/O)CN(CC)[C@H](C)O)[C@H](O)C(=O)C(=O)[O-]	['C/C=C(\\N=C(/O)CN(CC)[C@H](C)O)[C@H](O)C(=O)C(=O)[O-]']	['C/C=C(\\N=C(/O)CN(CC)[C@H](C)O)[C@H](O)C(=O)C(=O)[O-]']	['C/C=C(\\N=C(/O)CN(CC)[C@H](C)O)[C@H](O)C(=O)C(=O)[O-]']	['C/C=C(\\N=C(/O)CN(CC)[C@H](C)O)[C@H](O)C(=O)C(=O)[O-]']
MNXM474291	CN(C)CC(=O)Nc1ccc2c(c1)[C@H]1C[C@H](CC(=O)NCc3cccc(F)c3)O[C@H](CO)[C@H]1O2	['CN(C)CC(=O)Nc1ccc2c(c1)[C@H]1C[C@H](CC(=O)NCc3cccc(F)c3)O[C@H](CO)[C@H]1O2']	['CN(C)CC(=O)Nc1ccc2c(c1)[C@H]1C[C@H](CC(=O)NCc3cccc(F)c3)O[C@H](CO)[C@H]1O2']	['CN(C)CC(=O)Nc1ccc2c(c1)[C@H]1C[C@H](CC(=O)NCc3cccc(F)c3)O[C@H](CO)[C@H]1O2']	['CN(C)CC(=O)Nc1ccc2c(c1)[C@H]1C[C@H](CC(=O)NCc3cccc(F)c3)O[C@H](CO)[C@H]1O2']
MNXM104229	COc1cc2c([nH]c3ccc(O)cc32)c(C(=O)c2ccc(O)cc2)n1	['COc1cc2c([nH]c3ccc(O)cc32)c(C(=O)c2ccc(O)cc2)n1']	[]	['COc1cc2c([nH]c3ccc(O)cc32)c(C(=O)c2ccc(O)cc2)n1']	['COc1cc2c([nH]c3ccc(O)cc32)c(C(=O)c2ccc(O)cc2)n1']
MNXM1161596	O=C1O[C@H](O)[C@]2(O)C[C@@H]1[C@@H]1[C@@H]3C=C[C@](Cl)([C@@H]3Cl)[C@H]12	['O=C1O[C@H](O)[C@]2(O)C[C@@H]1[C@@H]1[C@@H]3C=C[C@](Cl)([C@@H]3Cl)[C@H]12']	['O=C1O[C@H](O)[C@]2(O)C[C@@H]1[C@@H]1[C@@H]3C=C[C@](Cl)([C@@H]3Cl)[C@H]12']	['O=C1O[C@H](O)[C@]2(O)C[C@@H]1[C@@H]1[C@@H]3C=C[C@](Cl)([C@@H]3Cl)[C@H]12']	['O=C1O[C@H](O)[C@]2(O)C[C@@H]1[C@@H]1[C@@H]3C=C[C@](Cl)([C@@H]3Cl)[C@H]12']
MNXM1141407	CN[C@H](C)C(=O)C(C(=O)[C@H](O)C(=O)[O-])(c1ccccc1)c1ccccc1	['CN[C@H](C)C(=O)C(C(=O)[C@H](O)C(=O)[O-])(c1ccccc1)c1ccccc1']	['CN[C@H](C)C(=O)C(C(=O)[C@H](O)C(=O)[O-])(c1ccccc1)c1ccccc1']	['CN[C@H](C)C(=O)C(C(=O)[C@H](O)C(=O)[O-])(c1ccccc1)c1ccccc1']	['CN[C@H](C)C(=O)C(C(=O)[C@H](O)C(=O)[O-])(c1ccccc1)c1ccccc1']
MNXM60170	COc1cc2ncnc(Nc3ccc(F)c(Cl)c3)c2cc1OCCCN	['COc1cc2c(Nc3ccc(F)c(Cl)c3)ncnc2cc1OCCCN', 'COc1cc2ncnc(Nc3ccc(F)c(Cl)c3)c2cc1OCCCN']	['COc1cc2ncnc(Nc3ccc(F)c(Cl)c3)c2cc1OCCCN']	['COc1cc2c(Nc3ccc(F)c(Cl)c3)ncnc2cc1OCCCN', 'COc1cc2ncnc(Nc3ccc(F)c(Cl)c3)c2cc1OCCCN']	['COc1cc2c(Nc3ccc(F)c(Cl)c3)ncnc2cc1OCCCN', 'COc1cc2ncnc(Nc3ccc(F)c(Cl)c3)c2cc1OCCCN']
MNXM1180951	CCCCC(=O)C(=O)C[C@@H]1O[C@@H]1CCCCCCCC(=O)OC[C@H](O)CO	['CCCCC(=O)C(=O)C[C@@H]1O[C@@H]1CCCCCCCC(=O)OC[C@H](O)CO']	['CCCCC(=O)C(=O)C[C@@H]1O[C@@H]1CCCCCCCC(=O)OC[C@H](O)CO']	['CCCCC(=O)C(=O)C[C@@H]1O[C@@H]1CCCCCCCC(=O)OC[C@H](O)CO']	['CCCCC(=O)C(=O)C[C@@H]1O[C@@H]1CCCCCCCC(=O)OC[C@H](O)CO']
MNXM4150	CC(C)[C@@H]1CC[C@@H](C)C[C@H]1O[C@@H]1O[C@H](CO)[C@@H](O)[C@H](O)[C@H]1O	['CC(C)[C@@H]1CC[C@@H](C)C[C@H]1O[C@@H]1O[C@H](CO)[C@@H](O)[C@H](O)[C@H]1O', 'CC(C)[C@@H]1CC[C@@H](C)C[C@H]1O[C@@H]1O[C@H](CO)[C@@H](O)[C@@H](O)[C@H]1O']	['CC(C)[C@@H]1CC[C@@H](C)C[C@H]1O[C@@H]1O[C@H](CO)[C@@H](O)[C@H](O)[C@H]1O']	['CC(C)[C@@H]1CC[C@@H](C)C[C@H]1O[C@@H]1O[C@H](CO)[C@@H](O)[C@H](O)[C@H]1O', 'CC(C)[C@@H]1CC[C@@H](C)C[C@H]1O[C@@H]1O[C@H](CO)[C@@H](O)[C@@H](O)[C@H]1O']	['CC(C)[C@@H]1CC[C@@H](C)C[C@H]1O[C@@H]1O[C@H](CO)[C@@H](O)C(O)[C@H]1O', 'CC(C)[C@@H]1CC[C@@H](C)C[C@H]1O[C@@H]1O[C@H](CO)[C@@H](O)[C@H](O)[C@H]1O', 'CC(C)[C@@H]1CC[C@@H](C)C[C@H]1O[C@@H]1O[C@H](CO)[C@@H](O)[C@@H](O)[C@H]1O']
MNXM1122525	NCCCC[C@H](NC(=O)[C@@H](N)CC(N)=O)C(=O)N[C@@H](CC(N)=O)C(=O)O	['NCCCC[C@H](NC(=O)[C@@H](N)CC(N)=O)C(=O)N[C@@H](CC(N)=O)C(=O)O']	['NCCCC[C@H](NC(=O)[C@@H](N)CC(N)=O)C(=O)N[C@@H](CC(N)=O)C(=O)O']	['NCCCC[C@H](NC(=O)[C@@H](N)CC(N)=O)C(=O)N[C@@H](CC(N)=O)C(=O)O']	['NCCCC[C@H](NC(=O)[C@@H](N)CC(N)=O)C(=O)N[C@@H](CC(N)=O)C(=O)O']
MNXM1310064	O=C1O[C@]2(O)C[C@H](C1=O)[C@@H]1[C@@H]2[C@]2(Cl)C(Cl)=C(Cl)[C@]1(O)[C@@H]2Cl	['O=C1O[C@]2(O)C[C@H](C1=O)[C@@H]1[C@@H]2[C@]2(Cl)C(Cl)=C(Cl)[C@]1(O)[C@@H]2Cl']	['O=C1O[C@]2(O)C[C@H](C1=O)[C@@H]1[C@@H]2[C@]2(Cl)C(Cl)=C(Cl)[C@]1(O)[C@@H]2Cl']	['O=C1O[C@]2(O)C[C@H](C1=O)[C@@H]1[C@@H]2[C@]2(Cl)C(Cl)=C(Cl)[C@]1(O)[C@@H]2Cl']	['O=C1O[C@]2(O)C[C@H](C1=O)[C@@H]1[C@@H]2[C@]2(Cl)C(Cl)=C(Cl)[C@]1(O)[C@@H]2Cl']
MNXM483056	N#Cc1cccc(-c2ccc3c(c2)[C@@H]2[C@@H](CCN2Cc2ccc4c(c2)OCO4)[C@@H](CO)N3)c1	['N#Cc1cccc(-c2ccc3c(c2)[C@@H]2[C@@H](CCN2Cc2ccc4c(c2)OCO4)[C@@H](CO)N3)c1']	['N#Cc1cccc(-c2ccc3c(c2)[C@@H]2[C@@H](CCN2Cc2ccc4c(c2)OCO4)[C@@H](CO)N3)c1']	['N#Cc1cccc(-c2ccc3c(c2)[C@@H]2[C@@H](CCN2Cc2ccc4c(c2)OCO4)[C@@H](CO)N3)c1']	['N#Cc1cccc(-c2ccc3c(c2)[C@@H]2[C@@H](CCN2Cc2ccc4c(c2)OCO4)[C@@H](CO)N3)c1']
MNXM454327	CC(C)(C)NC(=S)NNC(=O)c1ccccc1Cl	['CC(C)(C)NC(=S)NNC(=O)c1ccccc1Cl']	['CC(C)(C)NC(=S)NNC(=O)c1ccccc1Cl']	['CC(C)(C)NC(=S)NNC(=O)c1ccccc1Cl']	['CC(C)(C)NC(=S)NNC(=O)c1ccccc1Cl']
MNXM118044	Cc1cccc(O)c1C(=O)O[C@@H]1C(=O)C(CO)=C[C@H](O)[C@@H]1O	['Cc1cccc(O)c1C(=O)O[C@@H]1C(=O)C(CO)=C[C@H](O)[C@@H]1O']	[]	['Cc1cccc(O)c1C(=O)O[C@@H]1C(=O)C(CO)=C[C@H](O)[C@@H]1O']	['Cc1cccc(O)c1C(=O)O[C@@H]1C(=O)C(CO)=C[C@H](O)[C@@H]1O']
MNXM1347516	CC1(C)S[C@@H]2[C@H](NC(=O)[C@H](N)c3ccccc3O)C(=O)N2[C@H]1C(=O)[O-]	['CC1(C)S[C@@H]2[C@H](NC(=O)[C@H](N)c3ccccc3O)C(=O)N2[C@H]1C(=O)[O-]']	['CC1(C)S[C@@H]2[C@H](NC(=O)[C@H](N)c3ccccc3O)C(=O)N2[C@H]1C(=O)[O-]']	['CC1(C)S[C@@H]2[C@H](NC(=O)[C@H](N)c3ccccc3O)C(=O)N2[C@H]1C(=O)[O-]']	['CC1(C)S[C@@H]2[C@H](NC(=O)[C@H](N)c3ccccc3O)C(=O)N2[C@H]1C(=O)[O-]']
MNXM1169598	CC(=O)/C=C/C=C1\C=C[C@@H]2CCN=C3N=CC(=O)[C@@H]1[C@@H]32	['CC(=O)/C=C/C=C1\\C=C[C@@H]2CCN=C3N=CC(=O)[C@@H]1[C@@H]32']	['CC(=O)/C=C/C=C1\\C=C[C@@H]2CCN=C3N=CC(=O)[C@@H]1[C@@H]32']	['CC(=O)/C=C/C=C1\\C=C[C@@H]2CCN=C3N=CC(=O)[C@@H]1[C@@H]32']	['CC(=O)/C=C/C=C1\\C=C[C@@H]2CCN=C3N=CC(=O)[C@@H]1[C@@H]32']
MNXM1124049	CC[C@H](C)[C@H](NC(=O)[C@@H](N)CS)C(=O)N[C@@H](CO)C(=O)O	['CC[C@H](C)[C@H](NC(=O)[C@@H](N)CS)C(=O)N[C@@H](CO)C(=O)O']	['CC[C@H](C)[C@H](NC(=O)[C@@H](N)CS)C(=O)N[C@@H](CO)C(=O)O']	['CC[C@H](C)[C@H](NC(=O)[C@@H](N)CS)C(=O)N[C@@H](CO)C(=O)O']	['CC[C@H](C)[C@H](NC(=O)[C@@H](N)CS)C(=O)N[C@@H](CO)C(=O)O']
MNXM1274912	C[C@H](C=O)c1cc(C=O)cc(C(C)(C)CO)c1O	['C[C@H](C=O)c1cc(C=O)cc(C(C)(C)CO)c1O']	['C[C@H](C=O)c1cc(C=O)cc(C(C)(C)CO)c1O']	['C[C@H](C=O)c1cc(C=O)cc(C(C)(C)CO)c1O']	['C[C@H](C=O)c1cc(C=O)cc(C(C)(C)CO)c1O']
MNXM1307299	C[N+](C)(C)[C@H](O)[C@H](O)C=O	['C[N+](C)(C)[C@H](O)[C@H](O)C=O']	['C[N+](C)(C)[C@H](O)[C@H](O)C=O']	['C[N+](C)(C)[C@H](O)[C@H](O)C=O']	['C[N+](C)(C)[C@H](O)[C@H](O)C=O']
MNXM1123539	CSCC[C@H](NC(=O)[C@@H](N)CCSC)C(=O)NCC(=O)O	['CSCC[C@H](NC(=O)[C@@H](N)CCSC)C(=O)NCC(=O)O']	['CSCC[C@H](NC(=O)[C@@H](N)CCSC)C(=O)NCC(=O)O']	['CSCC[C@H](NC(=O)[C@@H](N)CCSC)C(=O)NCC(=O)O']	['CSCC[C@H](NC(=O)[C@@H](N)CCSC)C(=O)NCC(=O)O']
MNXM1303198	O=C1[C@H](Cl)[C@@]2(Cl)[C@@H]3[C@@H]4C[C@H]([C@@H](O)[C@H]4O)[C@@]3(O)[C@@]1(Cl)[C@H]2Cl	['O=C1[C@H](Cl)[C@@]2(Cl)[C@@H]3[C@@H]4C[C@H]([C@@H](O)[C@H]4O)[C@@]3(O)[C@@]1(Cl)[C@H]2Cl']	['O=C1[C@H](Cl)[C@@]2(Cl)[C@@H]3[C@@H]4C[C@H]([C@@H](O)[C@H]4O)[C@@]3(O)[C@@]1(Cl)[C@H]2Cl']	['O=C1[C@H](Cl)[C@@]2(Cl)[C@@H]3[C@@H]4C[C@H]([C@@H](O)[C@H]4O)[C@@]3(O)[C@@]1(Cl)[C@H]2Cl']	['O=C1[C@H](Cl)[C@@]2(Cl)[C@@H]3[C@@H]4C[C@H]([C@@H](O)[C@H]4O)[C@@]3(O)[C@@]1(Cl)[C@H]2Cl']
MNXM1216306	CCC[C@H](O)CCC(=O)[C@@H]1O[C@@H]1CCCCCCCC(=O)[O-]	['CCC[C@@H](O)CCC(=O)[C@@H]1O[C@@H]1CCCCCCCC(=O)[O-]', 'CCC[C@H](O)CCC(=O)[C@@H]1O[C@@H]1CCCCCCCC(=O)[O-]']	['CCC[C@H](O)CCC(=O)[C@@H]1O[C@@H]1CCCCCCCC(=O)[O-]']	['CCC[C@@H](O)CCC(=O)[C@@H]1O[C@@H]1CCCCCCCC(=O)[O-]', 'CCC[C@H](O)CCC(=O)[C@@H]1O[C@@H]1CCCCCCCC(=O)[O-]']	['CCC[C@@H](O)CCC(=O)[C@@H]1O[C@@H]1CCCCCCCC(=O)[O-]', 'CCC[C@H](O)CCC(=O)[C@@H]1O[C@@H]1CCCCCCCC(=O)[O-]']
MNXM585163	O=C(Nc1nnc(COc2ccc(Cl)cc2)s1)c1cccs1	['O=C(Nc1nnc(COc2ccc(Cl)cc2)s1)c1cccs1']	['O=C(Nc1nnc(COc2ccc(Cl)cc2)s1)c1cccs1']	['O=C(Nc1nnc(COc2ccc(Cl)cc2)s1)c1cccs1']	['O=C(Nc1nnc(COc2ccc(Cl)cc2)s1)c1cccs1']
MNXM1241125	O=C([O-])C1(CCCCCCCCO)CCCCC1	['O=C([O-])C1(CCCCCCCCO)CCCCC1']	['O=C([O-])C1(CCCCCCCCO)CCCCC1']	['O=C([O-])C1(CCCCCCCCO)CCCCC1']	['O=C([O-])C1(CCCCCCCCO)CCCCC1']
MNXM57920	C/C=C/c1cc(OC)c(OC)c(OC)c1	['C/C=C/c1cc(OC)c(OC)c(OC)c1']	['C/C=C/c1cc(OC)c(OC)c(OC)c1']	['C/C=C/c1cc(OC)c(OC)c(OC)c1']	['C/C=C/c1cc(OC)c(OC)c(OC)c1']
MNXM1156761	O=C([O-])C(=O)[C@@H]1C[C@H](O)[C@H]2[C@]1(O)[C@@]1(Cl)C(Cl)=C(Cl)[C@]2(O)C1(Cl)Cl	['O=C([O-])C(=O)[C@@H]1C[C@H](O)[C@H]2[C@]1(O)[C@@]1(Cl)C(Cl)=C(Cl)[C@]2(O)C1(Cl)Cl']	[]	['O=C([O-])C(=O)[C@@H]1C[C@H](O)[C@H]2[C@]1(O)[C@@]1(Cl)C(Cl)=C(Cl)[C@]2(O)C1(Cl)Cl']	['O=C([O-])C(=O)[C@@H]1C[C@H](O)[C@H]2[C@]1(O)[C@@]1(Cl)C(Cl)=C(Cl)[C@]2(O)C1(Cl)Cl']
MNXM1300861	O=C1O[C@@H]([C@H]2CCC(=O)[C@H]2O)[C@@]2(Cl)[C@H](Cl)[C@H]1[C@H](Cl)[C@@H]2Cl	['O=C1O[C@@H]([C@H]2CCC(=O)[C@H]2O)[C@@]2(Cl)[C@H](Cl)[C@H]1[C@H](Cl)[C@@H]2Cl']	['O=C1O[C@@H]([C@H]2CCC(=O)[C@H]2O)[C@@]2(Cl)[C@H](Cl)[C@H]1[C@H](Cl)[C@@H]2Cl']	['O=C1O[C@@H]([C@H]2CCC(=O)[C@H]2O)[C@@]2(Cl)[C@H](Cl)[C@H]1[C@H](Cl)[C@@H]2Cl']	['O=C1O[C@@H]([C@H]2CCC(=O)[C@H]2O)[C@@]2(Cl)[C@H](Cl)[C@H]1[C@H](Cl)[C@@H]2Cl']
MNXM88736	C[C@@H]1COC(Nc2ccc3ncnc(Nc4ccc(OCc5nccs5)c(Cl)c4)c3c2)=N1	['C[C@@H]1COC(Nc2ccc3ncnc(Nc4ccc(OCc5nccs5)c(Cl)c4)c3c2)=N1']	[]	['C[C@@H]1COC(Nc2ccc3ncnc(Nc4ccc(OCc5nccs5)c(Cl)c4)c3c2)=N1']	['C[C@@H]1COC(Nc2ccc3ncnc(Nc4ccc(OCc5nccs5)c(Cl)c4)c3c2)=N1']
MNXM473969	CC[C@H](C)SSc1ncc[nH]1	['CC[C@H](C)SSc1ncc[nH]1']	['CC[C@H](C)SSc1ncc[nH]1']	['CC[C@H](C)SSc1ncc[nH]1']	['CC[C@H](C)SSc1ncc[nH]1']
MNXM1332961	CCOC(=O)NC(=O)[O-]	['CCOC(=O)NC(=O)[O-]']	['CCOC(=O)NC(=O)[O-]']	['CCOC(=O)NC(=O)[O-]']	['CCOC(=O)NC(=O)[O-]']
MNXM503239	CCCCC[C@@H](O)/C=C/[C@@H]1[C@@H](C/C=C/CC[C@H](O)C(=O)[O-])[C@@H](O)C[C@H]1O	['CCCCC[C@@H](O)/C=C/[C@@H]1[C@@H](C/C=C/CC[C@H](O)C(=O)[O-])[C@@H](O)C[C@H]1O']	['CCCCC[C@@H](O)/C=C/[C@@H]1[C@@H](C/C=C/CC[C@H](O)C(=O)[O-])[C@@H](O)C[C@H]1O']	['CCCCC[C@@H](O)/C=C/[C@@H]1[C@@H](C/C=C/CC[C@H](O)C(=O)[O-])[C@@H](O)C[C@H]1O']	['CCCCC[C@@H](O)/C=C/[C@@H]1[C@@H](C/C=C/CC[C@H](O)C(=O)[O-])[C@@H](O)C[C@H]1O']
MNXM810729	O=C(Cc1cc(O)c(O)cc1O)O[C@@H]1O[C@H](C(=O)O)[C@H](O)[C@H](O)[C@@H]1O	['O=C(Cc1cc(O)c(O)cc1O)O[C@@H]1O[C@H](C(=O)O)[C@H](O)[C@H](O)[C@@H]1O', 'O=C(Cc1cc(O)c(O)cc1O)O[C@@H]1O[C@H](C(=O)O)[C@H](O)[C@@H](O)[C@@H]1O']	['O=C(Cc1cc(O)c(O)cc1O)O[C@@H]1O[C@H](C(=O)O)[C@H](O)[C@H](O)[C@@H]1O']	['O=C(Cc1cc(O)c(O)cc1O)O[C@@H]1O[C@H](C(=O)O)[C@H](O)[C@H](O)[C@@H]1O', 'O=C(Cc1cc(O)c(O)cc1O)O[C@@H]1O[C@H](C(=O)O)[C@H](O)C(O)[C@@H]1O']	['O=C(Cc1cc(O)c(O)cc1O)O[C@@H]1O[C@H](C(=O)O)[C@H](O)[C@H](O)[C@@H]1O', 'O=C(Cc1cc(O)c(O)cc1O)O[C@@H]1O[C@H](C(=O)O)[C@H](O)[C@@H](O)[C@@H]1O', 'O=C(Cc1cc(O)c(O)cc1O)O[C@@H]1O[C@H](C(=O)O)[C@H](O)C(O)[C@@H]1O']
MNXM1183882	CC[C@H](O)[C@H](O)C(=O)N(Cc1ccc(-c2cc(O)c(O)cc2-c2nn[nH]n2)cc1)CC(C)C	['CC[C@H](O)[C@H](O)C(=O)N(Cc1ccc(-c2cc(O)c(O)cc2-c2nn[nH]n2)cc1)CC(C)C']	['CC[C@H](O)[C@H](O)C(=O)N(Cc1ccc(-c2cc(O)c(O)cc2-c2nn[nH]n2)cc1)CC(C)C']	['CC[C@H](O)[C@H](O)C(=O)N(Cc1ccc(-c2cc(O)c(O)cc2-c2nn[nH]n2)cc1)CC(C)C']	['CC[C@H](O)[C@H](O)C(=O)N(Cc1ccc(-c2cc(O)c(O)cc2-c2nn[nH]n2)cc1)CC(C)C']
MNXM1233306	COc1c(O)c(O)c(O)c(O)c1Cl	['COc1c(O)c(O)c(O)c(O)c1Cl']	[]	['COc1c(O)c(O)c(O)c(O)c1Cl']	['COc1c(O)c(O)c(O)c(O)c1Cl']
MNXM118799	C/C(=C\COc1ccc(CCNC(=O)c2ccccc2)cc1)[C@H](O)C[C@@H]1OC1(C)C	['C/C(=C\\COc1ccc(CCNC(=O)c2ccccc2)cc1)[C@H](O)C[C@@H]1OC1(C)C']	['C/C(=C\\COc1ccc(CCNC(=O)c2ccccc2)cc1)[C@H](O)C[C@@H]1OC1(C)C']	['C/C(=C\\COc1ccc(CCNC(=O)c2ccccc2)cc1)[C@H](O)C[C@@H]1OC1(C)C']	['C/C(=C\\COc1ccc(CCNC(=O)c2ccccc2)cc1)[C@H](O)C[C@@H]1OC1(C)C']
MNXM1196289	C/C=C(CC(=O)C(=O)[O-])/N=C/[C@H](O)N(CC)CCO	['C/C=C(CC(=O)C(=O)[O-])/N=C/[C@H](O)N(CC)CCO']	['C/C=C(CC(=O)C(=O)[O-])/N=C/[C@H](O)N(CC)CCO']	['C/C=C(CC(=O)C(=O)[O-])/N=C/[C@H](O)N(CC)CCO']	['C/C=C(CC(=O)C(=O)[O-])/N=C/[C@H](O)N(CC)CCO']
MNXM1336624	O=CCC1=CN[C@H](CC(=O)[O-])[C@@H]1CC(=O)[O-]	['O=CCC1=CN[C@H](CC(=O)[O-])[C@@H]1CC(=O)[O-]']	['O=CCC1=CN[C@H](CC(=O)[O-])[C@@H]1CC(=O)[O-]']	['O=CCC1=CN[C@H](CC(=O)[O-])[C@@H]1CC(=O)[O-]']	['O=CCC1=CN[C@H](CC(=O)[O-])[C@@H]1CC(=O)[O-]']
MNXM1113653	C[C@@H]1O[C@H](O[C@@H]2[C@@H](O)[C@@H](O)O[C@H](CO)[C@@H]2O)[C@@H](O)[C@H](O)[C@@H]1O	['C[C@@H]1O[C@H](O[C@H]2[C@@H](O)[C@@H](O)O[C@H](CO)[C@@H]2O)[C@@H](O)[C@@H](O)[C@@H]1O', 'C[C@@H]1O[C@H](O[C@@H]2[C@@H](O)[C@@H](O)O[C@H](CO)[C@@H]2O)[C@@H](O)[C@@H](O)[C@@H]1O', 'C[C@@H]1O[C@H](O[C@@H]2[C@@H](O)[C@@H](O)O[C@H](CO)[C@@H]2O)[C@@H](O)[C@H](O)[C@@H]1O', 'C[C@@H]1O[C@H](O[C@H]2[C@@H](O)[C@@H](O)O[C@H](CO)[C@@H]2O)[C@@H](O)[C@H](O)[C@@H]1O']	[]	['C[C@@H]1O[C@H](O[C@@H]2[C@@H](O)[C@@H](O)O[C@H](CO)[C@@H]2O)[C@@H](O)[C@H](O)[C@@H]1O']	['C[C@@H]1O[C@H](O[C@@H]2[C@@H](O)[C@@H](O)O[C@H](CO)[C@@H]2O)[C@@H](O)[C@H](O)[C@@H]1O', 'C[C@@H]1O[C@H](O[C@H]2[C@@H](O)[C@@H](O)O[C@H](CO)[C@@H]2O)[C@@H](O)[C@H](O)[C@@H]1O']
MNXM1197656	C=C(C)[C@H]1CC[C@@H](C)CC1	['C=C(C)[C@H]1CC[C@@H](C)CC1', 'C=C(C)[C@H]1CC[C@H](C)CC1']	['C=C(C)[C@H]1CC[C@@H](C)CC1']	['C=C(C)[C@H]1CC[C@@H](C)CC1', 'C=C(C)[C@H]1CC[C@H](C)CC1', 'C=C(C)C1CCC(C)CC1']	['C=C(C)[C@H]1CC[C@@H](C)CC1', 'C=C(C)[C@H]1CC[C@H](C)CC1', 'C=C(C)C1CCC(C)CC1']
MNXM78015	CC(C)NC[C@H](O)COc1ccc(O)cc1	['CC(C)NC[C@H](O)COc1ccc(O)cc1']	['CC(C)NC[C@H](O)COc1ccc(O)cc1']	['CC(C)NC[C@H](O)COc1ccc(O)cc1']	['CC(C)NC[C@H](O)COc1ccc(O)cc1']
MNXM1288421	CC(C)[C@H]1C[C@H]2CC[C@H]3[C@](C)(CCC[C@@]3(C)C=O)[C@@H]2[C@@H](O)C1	['CC(C)[C@H]1C[C@H]2CC[C@H]3[C@](C)(CCC[C@@]3(C)C=O)[C@@H]2[C@@H](O)C1', 'CC(C)[C@@H]1C[C@H]2CC[C@H]3[C@](C)(CCC[C@@]3(C)C=O)[C@@H]2[C@@H](O)C1']	[]	['CC(C)[C@H]1C[C@H]2CC[C@H]3[C@](C)(CCC[C@@]3(C)C=O)[C@@H]2[C@@H](O)C1']	['CC(C)[C@H]1C[C@H]2CC[C@H]3[C@](C)(CCC[C@@]3(C)C=O)[C@@H]2[C@@H](O)C1', 'CC(C)[C@@H]1C[C@H]2CC[C@H]3[C@](C)(CCC[C@@]3(C)C=O)[C@@H]2[C@@H](O)C1']
MNXM94801	CNCCCN1c2ccccc2CCc2ccccc21	['CNCCCN1c2ccccc2CCc2ccccc21']	['CNCCCN1c2ccccc2CCc2ccccc21']	['CNCCCN1c2ccccc2CCc2ccccc21']	['CNCCCN1c2ccccc2CCc2ccccc21']
MNXM1336230	O=C1C[C@](O)(C(=O)CO)[C@@H]2[C@@H]3C(Cl)=C(Cl)[C@](Cl)([C@@H]3Cl)[C@H]12	['O=C1C[C@](O)(C(=O)CO)[C@@H]2[C@@H]3C(Cl)=C(Cl)[C@](Cl)([C@@H]3Cl)[C@H]12']	[]	['O=C1C[C@](O)(C(=O)CO)[C@@H]2[C@@H]3C(Cl)=C(Cl)[C@](Cl)([C@@H]3Cl)[C@H]12']	['O=C1C[C@](O)(C(=O)CO)[C@@H]2[C@@H]3C(Cl)=C(Cl)[C@](Cl)([C@@H]3Cl)[C@H]12']
MNXM580580	CCC(=O)N[C@H]1CC[C@@H](CCNC(=O)Nc2ccc(C(F)(F)F)cc2)O[C@@H]1CO	['CCC(=O)N[C@H]1CC[C@@H](CCNC(=O)Nc2ccc(C(F)(F)F)cc2)O[C@@H]1CO']	['CCC(=O)N[C@H]1CC[C@@H](CCNC(=O)Nc2ccc(C(F)(F)F)cc2)O[C@@H]1CO']	['CCC(=O)N[C@H]1CC[C@@H](CCNC(=O)Nc2ccc(C(F)(F)F)cc2)O[C@@H]1CO']	['CCC(=O)N[C@H]1CC[C@@H](CCNC(=O)Nc2ccc(C(F)(F)F)cc2)O[C@@H]1CO']
MNXM777922	CCCCCCCCCC(=O)OC[C@H](CO)OC(=O)CCCCCCCCC(C)C	['CCCCCCCCC(=O)O[C@@H](CO)COC(=O)CCCCCCCCCC(C)C', 'CCCCCCCCCCCC(=O)OC[C@H](CO)OC(=O)CCCCCCC(C)C', 'CCCCCCCCCC(=O)O[C@@H](CO)COC(=O)CCCCCCCCC(C)C', 'CCCCCCCCCCCC(=O)O[C@@H](CO)COC(=O)CCCCCCC(C)C', 'CCCCCCCCCC(=O)OC[C@H](CO)OC(=O)CCCCCCCCC(C)C', 'CCCCCCCCCCC(=O)O[C@@H](CO)COC(=O)CCCCCCCC(C)C', 'CCCCCCCC(=O)O[C@@H](CO)COC(=O)CCCCCCCCCCC(C)C', 'CCCCCCC(=O)O[C@@H](CO)COC(=O)CCCCCCCCCCCC(C)C', 'CCCCCCC…	['CCCCCCCC(=O)OC[C@H](CO)OC(=O)CCCCCCCCCCC(C)C']	['CCCCCCCCC(=O)O[C@@H](CO)COC(=O)CCCCCCCCCC(C)C', 'CCCCCCCCCC(=O)O[C@@H](CO)COC(=O)CCCCCCCCC(C)C', 'CCCCCCCCCCCC(=O)O[C@@H](CO)COC(=O)CCCCCCC(C)C', 'CCCCCCCCCC(=O)OC[C@H](CO)OC(=O)CCCCCCCCC(C)C', 'CCCCCCCCCCC(=O)O[C@@H](CO)COC(=O)CCCCCCCC(C)C', 'CCCCCCCC(=O)O[C@@H](CO)COC(=O)CCCCCCCCCCC(C)C', 'CCCCCCCCC(=O)OC[C@H](CO)OC(=O)CCCCCCCCCC(C)C', 'CCCCCC(=O)OC[C@H](CO)OC(=O)CCCCCCCCCCCCC(C)C', 'CCCCCCCC…	['CCCCCCCCC(=O)O[C@@H](CO)COC(=O)CCCCCCCCCC(C)C', 'CCCCCCCCCC(=O)O[C@@H](CO)COC(=O)CCCCCCCCC(C)C', 'CCCCCCCCCCCC(=O)OC[C@H](CO)OC(=O)CCCCCCC(C)C', 'CCCCCCCCCCCCCC(=O)O[C@@H](CO)COC(=O)CCCCC(C)C', 'CCCCCCCCCCCC(=O)O[C@@H](CO)COC(=O)CCCCCCC(C)C', 'CCCCCCCCCC(=O)OC[C@H](CO)OC(=O)CCCCCCCCC(C)C', 'CCCCCCCCCCCCCC(=O)OC[C@H](CO)OC(=O)CCCCC(C)C', 'CCCCCCCCCCC(=O)O[C@@H](CO)COC(=O)CCCCCCCC(C)C', 'CCCCCCCC…
MNXM1240320	C[N+](C)(CCCCCCCCCC[C@H](O)C=O)Cc1ccccc1	['C[N+](C)(CCCCCCCCCC[C@H](O)C=O)Cc1ccccc1']	['C[N+](C)(CCCCCCCCCC[C@H](O)C=O)Cc1ccccc1']	['C[N+](C)(CCCCCCCCCC[C@H](O)C=O)Cc1ccccc1']	['C[N+](C)(CCCCCCCCCC[C@H](O)C=O)Cc1ccccc1']
MNXM1251230	O=C1O[C@H](O)[C@](O)([C@@H]2C(=O)[C@@H]3C(Cl)=C(Cl)[C@]2(Cl)C3(Cl)Cl)C[C@@H]1O	['O=C1O[C@H](O)[C@](O)([C@@H]2C(=O)[C@@H]3C(Cl)=C(Cl)[C@]2(Cl)C3(Cl)Cl)C[C@@H]1O']	['O=C1O[C@H](O)[C@](O)([C@@H]2C(=O)[C@@H]3C(Cl)=C(Cl)[C@]2(Cl)C3(Cl)Cl)C[C@@H]1O']	['O=C1O[C@H](O)[C@](O)([C@@H]2C(=O)[C@@H]3C(Cl)=C(Cl)[C@]2(Cl)C3(Cl)Cl)C[C@@H]1O']	['O=C1O[C@H](O)[C@](O)([C@@H]2C(=O)[C@@H]3C(Cl)=C(Cl)[C@]2(Cl)C3(Cl)Cl)C[C@@H]1O']
MNXM1186242	O=C([O-])CCCOC(=O)Nc1cccc(Cc2cccc(NC(=O)OCCCCO)c2)c1	['O=C([O-])CCCOC(=O)Nc1cccc(Cc2cccc(NC(=O)OCCCCO)c2)c1']	['O=C([O-])CCCOC(=O)Nc1cccc(Cc2cccc(NC(=O)OCCCCO)c2)c1']	['O=C([O-])CCCOC(=O)Nc1cccc(Cc2cccc(NC(=O)OCCCCO)c2)c1']	['O=C([O-])CCCOC(=O)Nc1cccc(Cc2cccc(NC(=O)OCCCCO)c2)c1']
MNXM680620	NNc1nnc(Cc2ccncc2)c2ccccc12	['NNc1nnc(Cc2ccncc2)c2ccccc12']	['NNc1nnc(Cc2ccncc2)c2ccccc12']	['NNc1nnc(Cc2ccncc2)c2ccccc12']	['NNc1nnc(Cc2ccncc2)c2ccccc12']
MNXM1159627	CC(=O)Nc1ccc(I)c(NC(C)=O)c1O	['CC(=O)Nc1ccc(I)c(NC(C)=O)c1O']	['CC(=O)Nc1ccc(I)c(NC(C)=O)c1O']	['CC(=O)Nc1ccc(I)c(NC(C)=O)c1O']	['CC(=O)Nc1ccc(I)c(NC(C)=O)c1O']
MNXM1318339	C/C=C(\N=C\C(=O)[O-])[C@H](C)O	['C/C=C(\\N=C\\C(=O)[O-])[C@H](C)O']	['C/C=C(\\N=C\\C(=O)[O-])[C@H](C)O']	['C/C=C(\\N=C\\C(=O)[O-])[C@H](C)O']	['C/C=C(\\N=C\\C(=O)[O-])[C@H](C)O']
MNXM1123233	CC[C@H](C)[C@H](NC(=O)[C@@H](N)CC(=O)O)C(=O)N[C@@H](CC(N)=O)C(=O)O	['CC[C@H](C)[C@H](NC(=O)[C@@H](N)CC(=O)O)C(=O)N[C@@H](CC(N)=O)C(=O)O']	['CC[C@H](C)[C@H](NC(=O)[C@@H](N)CC(=O)O)C(=O)N[C@@H](CC(N)=O)C(=O)O']	['CC[C@H](C)[C@H](NC(=O)[C@@H](N)CC(=O)O)C(=O)N[C@@H](CC(N)=O)C(=O)O']	['CC[C@H](C)[C@H](NC(=O)[C@@H](N)CC(=O)O)C(=O)N[C@@H](CC(N)=O)C(=O)O']
MNXM159482	NC(=O)c1cnc2[nH]ccc2c1N[C@H]1[C@@H]2C[C@H]3C[C@H]1C[C@@](O)(C3)C2	['NC(=O)c1cnc2[nH]ccc2c1N[C@@H]1[C@@H]2C[C@@H]3C[C@H]1C[C@@](O)(C3)C2', 'NC(=O)c1cnc2[nH]ccc2c1N[C@@H]1[C@@H]2C[C@H]3C[C@H]1C[C@](O)(C3)C2', 'NC(=O)c1cnc2[nH]ccc2c1N[C@H]1[C@@H]2C[C@H]3C[C@H]1C[C@@](O)(C3)C2', 'NC(=O)c1cnc2[nH]ccc2c1N[C@@H]1[C@@H]2C[C@@H]3C[C@H]1C[C@](O)(C3)C2', 'NC(=O)c1cnc2[nH]ccc2c1N[C@@H]1[C@@H]2C[C@H]3C[C@H]1C[C@@](O)(C3)C2', 'NC(=O)c1cnc2[nH]ccc2c1N[C@H]1[C@@H]2C[C@@H]3C[C@…	[]	['NC(=O)c1cnc2[nH]ccc2c1N[C@@H]1[C@@H]2C[C@@H]3C[C@H]1C[C@](O)(C3)C2']	['NC(=O)c1cnc2[nH]ccc2c1N[C@H]1[C@@H]2C[C@@H]3C[C@H]1C[C@@](O)(C3)C2', 'NC(=O)c1cnc2[nH]ccc2c1N[C@@H]1[C@@H]2C[C@@H]3C[C@H]1C[C@@](O)(C3)C2', 'NC(=O)c1cnc2[nH]ccc2c1N[C@@H]1[C@@H]2C[C@@H]3C[C@H]1C[C@](O)(C3)C2', 'NC(=O)c1cnc2[nH]ccc2c1N[C@H]1[C@@H]2C[C@@H]3C[C@H]1C[C@](O)(C3)C2']
MNXM1224133	O=C1[C@@H](O)[C@@]2(O)C[C@@H]1[C@@H]1[C@@]3(Cl)[C@@H](Cl)[C@@H](Cl)[C@H](C3(Cl)Cl)[C@]12O	['O=C1[C@@H](O)[C@@]2(O)C[C@@H]1[C@@H]1[C@@]3(Cl)[C@@H](Cl)[C@@H](Cl)[C@H](C3(Cl)Cl)[C@]12O', 'O=C1[C@@H](O)[C@@]2(O)C[C@@H]1[C@@H]1[C@@]3(Cl)[C@@H](Cl)[C@@H](Cl)[C@H](C3(Cl)Cl)[C@@]12O']	[]	['O=C1[C@@H](O)[C@@]2(O)C[C@@H]1[C@@H]1[C@@]3(Cl)[C@@H](Cl)[C@@H](Cl)[C@H](C3(Cl)Cl)[C@]12O']	['O=C1[C@@H](O)[C@@]2(O)C[C@@H]1[C@@H]1[C@@]3(Cl)[C@@H](Cl)[C@@H](Cl)[C@H](C3(Cl)Cl)[C@]12O', 'O=C1[C@@H](O)[C@@]2(O)C[C@@H]1[C@@H]1[C@@]3(Cl)[C@@H](Cl)[C@@H](Cl)[C@H](C3(Cl)Cl)[C@@]12O']
MNXM1209740	C[C@H](NC(=O)c1cn(C)nc1[C@H](O)F)C(=O)c1c(Cl)cccc1Cl	['C[C@H](NC(=O)c1cn(C)nc1[C@H](O)F)C(=O)c1c(Cl)cccc1Cl']	['C[C@H](NC(=O)c1cn(C)nc1[C@H](O)F)C(=O)c1c(Cl)cccc1Cl']	['C[C@H](NC(=O)c1cn(C)nc1[C@H](O)F)C(=O)c1c(Cl)cccc1Cl']	['C[C@H](NC(=O)c1cn(C)nc1[C@H](O)F)C(=O)c1c(Cl)cccc1Cl']
MNXM149421	O=C(O)C[C@H](O)CCCCCCCCCCO	['O=C(O)C[C@H](O)CCCCCCCCCCO']	['O=C(O)C[C@H](O)CCCCCCCCCCO']	['O=C(O)C[C@H](O)CCCCCCCCCCO']	['O=C(O)C[C@H](O)CCCCCCCCCCO']
MNXM1298577	O[C@@H]1C[C@H](Cl)C[C@H](O)[C@@H]1[C@H]([C@H]1CC[C@@H](Cl)CC1)C(Cl)(Cl)Cl	['O[C@@H]1C[C@@H](Cl)C[C@H](O)[C@@H]1[C@H]([C@H]1CC[C@H](Cl)CC1)C(Cl)(Cl)Cl', 'O[C@@H]1C[C@@H](Cl)C[C@H](O)[C@@H]1[C@H]([C@H]1CC[C@@H](Cl)CC1)C(Cl)(Cl)Cl', 'O[C@@H]1C[C@H](Cl)C[C@H](O)[C@@H]1[C@H]([C@H]1CC[C@@H](Cl)CC1)C(Cl)(Cl)Cl', 'O[C@@H]1C[C@H](Cl)C[C@H](O)[C@@H]1[C@H]([C@H]1CC[C@H](Cl)CC1)C(Cl)(Cl)Cl']	['O[C@@H]1C[C@H](Cl)C[C@H](O)[C@@H]1[C@H]([C@H]1CC[C@@H](Cl)CC1)C(Cl)(Cl)Cl']	['O[C@@H]1C[C@H](Cl)C[C@H](O)[C@@H]1[C@H]([C@H]1CC[C@@H](Cl)CC1)C(Cl)(Cl)Cl']	['O[C@@H]1C[C@@H](Cl)C[C@H](O)[C@@H]1[C@H]([C@H]1CC[C@@H](Cl)CC1)C(Cl)(Cl)Cl', 'O[C@@H]1C[C@H](Cl)C[C@H](O)[C@@H]1[C@H]([C@H]1CC[C@@H](Cl)CC1)C(Cl)(Cl)Cl', 'O[C@@H]1C[C@H](Cl)C[C@H](O)[C@@H]1[C@H]([C@H]1CC[C@H](Cl)CC1)C(Cl)(Cl)Cl']
MNXM1273089	O=C1O[C@]2(O)C[C@](O)([C@@H]1O)[C@H]1[C@@]2(O)[C@]2(Cl)C=C[C@]1(Cl)C2(Cl)Cl	['O=C1O[C@]2(O)C[C@](O)([C@@H]1O)[C@H]1[C@@]2(O)[C@]2(Cl)C=C[C@]1(Cl)C2(Cl)Cl']	['O=C1O[C@]2(O)C[C@](O)([C@@H]1O)[C@H]1[C@@]2(O)[C@]2(Cl)C=C[C@]1(Cl)C2(Cl)Cl']	['O=C1O[C@]2(O)C[C@](O)([C@@H]1O)[C@H]1[C@@]2(O)[C@]2(Cl)C=C[C@]1(Cl)C2(Cl)Cl']	['O=C1O[C@]2(O)C[C@](O)([C@@H]1O)[C@H]1[C@@]2(O)[C@]2(Cl)C=C[C@]1(Cl)C2(Cl)Cl']
MNXM1227529	C/C=C(\N=C(/O)CN(CC)CC)[C@H](O)C(=O)[O-]	['C/C=C(\\N=C(/O)CN(CC)CC)[C@H](O)C(=O)[O-]']	['C/C=C(\\N=C(/O)CN(CC)CC)[C@H](O)C(=O)[O-]']	['C/C=C(\\N=C(/O)CN(CC)CC)[C@H](O)C(=O)[O-]']	['C/C=C(\\N=C(/O)CN(CC)CC)[C@H](O)C(=O)[O-]']
MNXM1224470	O=C1O[C@@H]2C[C@H]([C@@H]1O)[C@@H]1[C@]3(Cl)C[C@H](Cl)[C@H]([C@@H]3Cl)[C@]12O	['O=C1O[C@@H]2C[C@H]([C@@H]1O)[C@@H]1[C@]3(Cl)C[C@H](Cl)[C@H]([C@@H]3Cl)[C@]12O']	['O=C1O[C@@H]2C[C@H]([C@@H]1O)[C@@H]1[C@]3(Cl)C[C@H](Cl)[C@H]([C@@H]3Cl)[C@]12O']	['O=C1O[C@@H]2C[C@H]([C@@H]1O)[C@@H]1[C@]3(Cl)C[C@H](Cl)[C@H]([C@@H]3Cl)[C@]12O']	['O=C1O[C@@H]2C[C@H]([C@@H]1O)[C@@H]1[C@]3(Cl)C[C@H](Cl)[C@H]([C@@H]3Cl)[C@]12O']
MNXM1108437	CC1=C[C@H]2O[C@@H]3[C@H](O)C[C@](C)([C@@]2(CO)[C@H](O)C1=O)[C@@]31CO1	['CC1=C[C@H]2O[C@@H]3[C@H](O)C[C@](C)([C@@]2(CO)[C@H](O)C1=O)[C@@]31CO1']	['CC1=C[C@H]2O[C@@H]3[C@H](O)C[C@](C)([C@@]2(CO)[C@H](O)C1=O)[C@@]31CO1']	['CC1=C[C@H]2O[C@@H]3[C@H](O)C[C@](C)([C@@]2(CO)[C@H](O)C1=O)[C@@]31CO1']	['CC1=C[C@H]2O[C@@H]3[C@H](O)C[C@](C)([C@@]2(CO)[C@H](O)C1=O)[C@@]31CO1']
MNXM574690	C[C@H](Sc1nnnn1-c1ccccc1)C(=O)Nc1ccc(Cl)cn1	['C[C@H](Sc1nnnn1-c1ccccc1)C(=O)Nc1ccc(Cl)cn1']	['C[C@H](Sc1nnnn1-c1ccccc1)C(=O)Nc1ccc(Cl)cn1']	['C[C@H](Sc1nnnn1-c1ccccc1)C(=O)Nc1ccc(Cl)cn1']	['C[C@H](Sc1nnnn1-c1ccccc1)C(=O)Nc1ccc(Cl)cn1']
MNXM1205872	O[C@H](c1ccccc1Cl)[C@](O)([C@H](O)n1nc[nH]c1=S)C1(Cl)CC1	['O[C@H](c1ccccc1Cl)[C@](O)([C@H](O)n1nc[nH]c1=S)C1(Cl)CC1']	['O[C@H](c1ccccc1Cl)[C@](O)([C@H](O)n1nc[nH]c1=S)C1(Cl)CC1']	['O[C@H](c1ccccc1Cl)[C@](O)([C@H](O)n1nc[nH]c1=S)C1(Cl)CC1']	['O[C@H](c1ccccc1Cl)[C@](O)([C@H](O)n1nc[nH]c1=S)C1(Cl)CC1']
MNXM1328105	CON1CCC2(CC1)[C@H](O)[C@H](c1ccc(Cl)cc1C)C(=O)N2C	['CON1CCC2(CC1)[C@H](O)[C@H](c1ccc(Cl)cc1C)C(=O)N2C']	['CON1CCC2(CC1)[C@H](O)[C@H](c1ccc(Cl)cc1C)C(=O)N2C']	['CON1CCC2(CC1)[C@H](O)[C@H](c1ccc(Cl)cc1C)C(=O)N2C']	['CON1CCC2(CC1)[C@H](O)[C@H](c1ccc(Cl)cc1C)C(=O)N2C']
MNXM1286168	O=C([O-])NC(=O)OC[C@H](O)CCOC(=O)Nc1ccc([C@H](O)c2ccc(NC(=O)[O-])cc2)cc1	['O=C([O-])NC(=O)OC[C@H](O)CCOC(=O)Nc1ccc([C@H](O)c2ccc(NC(=O)[O-])cc2)cc1', 'O=C([O-])NC(=O)OCC[C@@H](O)COC(=O)Nc1ccc([C@H](O)c2ccc(NC(=O)[O-])cc2)cc1', 'O=C([O-])NC(=O)OC[C@H](O)CCOC(=O)Nc1ccc([C@@H](O)c2ccc(NC(=O)[O-])cc2)cc1', 'O=C([O-])NC(=O)OCC[C@@H](O)COC(=O)Nc1ccc([C@@H](O)c2ccc(NC(=O)[O-])cc2)cc1']	['O=C([O-])NC(=O)OC[C@H](O)CCOC(=O)Nc1ccc([C@H](O)c2ccc(NC(=O)[O-])cc2)cc1']	['O=C([O-])NC(=O)OC[C@H](O)CCOC(=O)Nc1ccc(C(O)c2ccc(NC(=O)[O-])cc2)cc1', 'O=C([O-])NC(=O)OC[C@H](O)CCOC(=O)Nc1ccc([C@H](O)c2ccc(NC(=O)[O-])cc2)cc1', 'O=C([O-])NC(=O)OC[C@H](O)CCOC(=O)Nc1ccc([C@@H](O)c2ccc(NC(=O)[O-])cc2)cc1']	['O=C([O-])NC(=O)OC[C@H](O)CCOC(=O)Nc1ccc(C(O)c2ccc(NC(=O)[O-])cc2)cc1', 'O=C([O-])NC(=O)OC[C@H](O)CCOC(=O)Nc1ccc([C@@H](O)c2ccc(NC(=O)[O-])cc2)cc1', 'O=C([O-])NC(=O)OC[C@H](O)CCOC(=O)Nc1ccc([C@H](O)c2ccc(NC(=O)[O-])cc2)cc1', 'O=C([O-])NC(=O)OCC[C@@H](O)COC(=O)Nc1ccc([C@@H](O)c2ccc(NC(=O)[O-])cc2)cc1']
MNXM1258060	CC(C)(CCCCCCO)[C@H](O)C=O	['CC(C)(CCCCCCO)[C@H](O)C=O']	['CC(C)(CCCCCCO)[C@H](O)C=O']	['CC(C)(CCCCCCO)[C@H](O)C=O']	['CC(C)(CCCCCCO)[C@H](O)C=O']
MNXM1138003	CC(=O)[C@]1(O)CC=C2C=C[C@@H]3C=CN=C4N=C[C@]1(O)[C@@H]2[C@@H]43	['CC(=O)[C@]1(O)CC=C2C=C[C@@H]3C=CN=C4N=C[C@]1(O)[C@@H]2[C@@H]43', 'CC(=O)[C@]1(O)CC=C2C=C[C@H]3C=CN=C4N=C[C@]1(O)[C@@H]2[C@@H]43']	['CC(=O)[C@]1(O)CC=C2C=C[C@@H]3C=CN=C4N=C[C@]1(O)[C@@H]2[C@@H]43']	['CC(=O)[C@]1(O)CC=C2C=C[C@@H]3C=CN=C4N=C[C@]1(O)[C@@H]2[C@@H]43']	['CC(=O)[C@]1(O)CC=C2C=C[C@@H]3C=CN=C4N=C[C@]1(O)[C@@H]2[C@@H]43', 'CC(=O)[C@]1(O)CC=C2C=C[C@H]3C=CN=C4N=C[C@]1(O)[C@@H]2[C@@H]43']
MNXM819212	CCCCCCOS(=O)(=O)[O-]	['CCCCCCOS(=O)(=O)[O-]']	['CCCCCCOS(=O)(=O)[O-]']	['CCCCCCOS(=O)(=O)[O-]']	['CCCCCCOS(=O)(=O)[O-]']
MNXM1258343	CCc1cccc(C)c1N(C(=O)CO)[C@H](C)C(=O)[O-]	['CCc1cccc(C)c1N(C(=O)CO)[C@H](C)C(=O)[O-]']	['CCc1cccc(C)c1N(C(=O)CO)[C@H](C)C(=O)[O-]']	['CCc1cccc(C)c1N(C(=O)CO)[C@H](C)C(=O)[O-]']	['CCc1cccc(C)c1N(C(=O)CO)[C@H](C)C(=O)[O-]']
MNXM1299428	C[C@H](CC(=O)C(=O)[O-])C[C@H](C(=O)[O-])[C@@H]1CO1	['C[C@H](CC(=O)C(=O)[O-])C[C@H](C(=O)[O-])[C@@H]1CO1']	['C[C@H](CC(=O)C(=O)[O-])C[C@H](C(=O)[O-])[C@@H]1CO1']	['C[C@H](CC(=O)C(=O)[O-])C[C@H](C(=O)[O-])[C@@H]1CO1']	['C[C@H](CC(=O)C(=O)[O-])C[C@H](C(=O)[O-])[C@@H]1CO1']
MNXM52842	C#C[C@]1(OC(C)=O)CC[C@H]2[C@@H]3CCC4=C[C@@H](OC(C)=O)CC[C@@H]4[C@H]3CC[C@@]21C	['C#C[C@]1(OC(C)=O)CC[C@H]2[C@@H]([C@@H]3CCC4=C[C@@H](OC(C)=O)CC[C@@H]43)CC[C@@]21C', 'C#C[C@]1(OC(C)=O)CC[C@H]2[C@@H](CCC3=C[C@@H](OC(C)=O)CC[C@@H]32)[C@@H]2CC[C@@]21C', 'C#C[C@]1(OC(C)=O)CC[C@H]([C@@H]2CCC3=C[C@@H](OC(C)=O)CC[C@@H]32)[C@@H]2CC[C@@]21C', 'C#C[C@]1(OC(C)=O)CC[C@H]2[C@@H]3CCC4=C[C@@H](OC(C)=O)CC[C@@H]4[C@H]3CC[C@@]21C']	['C#C[C@]1(OC(C)=O)CC[C@H]2[C@@H]3CCC4=C[C@@H](OC(C)=O)CC[C@@H]4[C@H]3CC[C@@]21C']	['C#C[C@]1(OC(C)=O)CC[C@H]2[C@@H]3CCC4=C[C@@H](OC(C)=O)CC[C@@H]4[C@H]3CC[C@@]21C']	['C#C[C@]1(OC(C)=O)CC[C@H]2[C@@H]3CCC4=C[C@@H](OC(C)=O)CC[C@@H]4[C@H]3CC[C@@]21C']
MNXM29535	C[C@H](Br)CC(=O)O	['C[C@H](Br)CC(=O)O']	['C[C@H](Br)CC(=O)O']	['C[C@H](Br)CC(=O)O']	['C[C@H](Br)CC(=O)O']
MNXM1328863	NCCc1c[nH]cc1C(=O)[O-]	['NCCc1c[nH]cc1C(=O)[O-]']	['NCCc1c[nH]cc1C(=O)[O-]']	['NCCc1c[nH]cc1C(=O)[O-]']	['NCCc1c[nH]cc1C(=O)[O-]']
MNXM584485	CC(=O)N[C@H]1CC[C@@H](CCNC(=O)C2CC2)O[C@@H]1CO	['CC(=O)N[C@H]1CC[C@@H](CCNC(=O)C2CC2)O[C@@H]1CO']	['CC(=O)N[C@H]1CC[C@@H](CCNC(=O)C2CC2)O[C@@H]1CO']	['CC(=O)N[C@H]1CC[C@@H](CCNC(=O)C2CC2)O[C@@H]1CO']	['CC(=O)N[C@H]1CC[C@@H](CCNC(=O)C2CC2)O[C@@H]1CO']
MNXM37127	COc1cc(O)c(CC=C(C)C)c2c1[C@H](OC)[C@H](O)[C@@H](c1ccc(O)cc1)O2	['COc1cc(O)c(CC=C(C)C)c2c1[C@H](OC)[C@H](O)[C@@H](c1ccc(O)cc1)O2']	[]	['COc1cc(O)c(CC=C(C)C)c2c1[C@H](OC)[C@H](O)[C@@H](c1ccc(O)cc1)O2']	['COc1cc(O)c(CC=C(C)C)c2c1[C@H](OC)[C@H](O)[C@@H](c1ccc(O)cc1)O2']
MNXM128789	CC(=O)O[C@@H]1C(=O)C(C)=CC[C@]12[C@H]1[C@H](C)COC(=O)[C@H]1O[C@@]2(C)O	['CC(=O)O[C@@H]1C(=O)C(C)=CC[C@]12[C@H]1[C@H](C)COC(=O)[C@H]1O[C@@]2(C)O']	[]	[]	[]
MNXM1119412	N=C(N)NCCC[C@H](N)C(=O)N[C@@H](CC(=O)O)C(=O)N[C@@H](CC(=O)O)C(=O)O	['N=C(N)NCCC[C@H](N)C(=O)N[C@@H](CC(=O)O)C(=O)N[C@@H](CC(=O)O)C(=O)O']	['N=C(N)NCCC[C@H](N)C(=O)N[C@@H](CC(=O)O)C(=O)N[C@@H](CC(=O)O)C(=O)O']	['N=C(N)NCCC[C@H](N)C(=O)N[C@@H](CC(=O)O)C(=O)N[C@@H](CC(=O)O)C(=O)O']	['N=C(N)NCCC[C@H](N)C(=O)N[C@@H](CC(=O)O)C(=O)N[C@@H](CC(=O)O)C(=O)O']
MNXM1163430	N[C@H](O)[C@H](CC=O)/C(=C/C(=O)[O-])C(=O)C(=O)C(=O)[O-]	['N[C@H](O)[C@H](CC=O)/C(=C/C(=O)[O-])C(=O)C(=O)C(=O)[O-]']	['N[C@H](O)[C@H](CC=O)/C(=C/C(=O)[O-])C(=O)C(=O)C(=O)[O-]']	['N[C@H](O)[C@H](CC=O)/C(=C/C(=O)[O-])C(=O)C(=O)C(=O)[O-]']	['N[C@H](O)[C@H](CC=O)/C(=C/C(=O)[O-])C(=O)C(=O)C(=O)[O-]']
MNXM1248186	C[C@](O)(C(=O)[O-])[C@H](/N=C(\O)CNCCO)/C(C=O)=C\C(=O)[O-]	['C[C@](O)(C(=O)[O-])[C@H](/N=C(\\O)CNCCO)/C(C=O)=C\\C(=O)[O-]']	['C[C@](O)(C(=O)[O-])[C@H](/N=C(\\O)CNCCO)/C(C=O)=C\\C(=O)[O-]']	['C[C@](O)(C(=O)[O-])[C@H](/N=C(\\O)CNCCO)/C(C=O)=C\\C(=O)[O-]']	['C[C@](O)(C(=O)[O-])[C@H](/N=C(\\O)CNCCO)/C(C=O)=C\\C(=O)[O-]']
MNXM1197191	CC[C@@H]1[C@H](O)[C@@H]2[C@H]3C[C@H](O)[C@H]([C@H](C)CCC(=O)[O-])[C@]3(C)CC[C@]2(O)[C@]2(C)CCC(=O)C[C@]12O	['CC[C@@H]1[C@H](O)[C@@H]2[C@H]3C[C@H](O)[C@H]([C@H](C)CCC(=O)[O-])[C@]3(C)CC[C@]2(O)[C@]2(C)CCC(=O)C[C@]12O']	['CC[C@@H]1[C@H](O)[C@@H]2[C@H]3C[C@H](O)[C@H]([C@H](C)CCC(=O)[O-])[C@]3(C)CC[C@]2(O)[C@]2(C)CCC(=O)C[C@]12O']	['CC[C@@H]1[C@H](O)[C@@H]2[C@H]3C[C@H](O)[C@H]([C@H](C)CCC(=O)[O-])[C@]3(C)CC[C@]2(O)[C@]2(C)CCC(=O)C[C@]12O']	['CC[C@@H]1[C@H](O)[C@@H]2[C@H]3C[C@H](O)[C@H]([C@H](C)CCC(=O)[O-])[C@]3(C)CC[C@]2(O)[C@]2(C)CCC(=O)C[C@]12O']
MNXM482502	c1ccc2c(c1)CCCN2Cc1nnc2n1CCCCC2	['c1ccc2c(c1)CCCCCN2Cc1nnc2n1CCC2', 'c1ccc2c(c1)CCCN2Cc1nnc2n1CCCCC2']	['c1ccc2c(c1)CCCN2Cc1nnc2n1CCCCC2']	['c1ccc2c(c1)CCCN2Cc1nnc2n1CCCCC2']	['c1ccc2c(c1)CCCN2Cc1nnc2n1CCCCC2']
MNXM1250492	O=CC(=O)C1=CN[C@](O)(CC(=O)[O-])/C1=C\C(=O)[O-]	['O=CC(=O)C1=CN[C@](O)(CC(=O)[O-])/C1=C\\C(=O)[O-]']	['O=CC(=O)C1=CN[C@](O)(CC(=O)[O-])/C1=C\\C(=O)[O-]']	['O=CC(=O)C1=CN[C@](O)(CC(=O)[O-])/C1=C\\C(=O)[O-]']	['O=CC(=O)C1=CN[C@](O)(CC(=O)[O-])/C1=C\\C(=O)[O-]']
MNXM1123111	CC(C)[C@H](NC(=O)[C@H](CCC(N)=O)NC(=O)[C@@H](N)CC(=O)O)C(=O)O	['CC(C)[C@H](NC(=O)[C@H](CCC(N)=O)NC(=O)[C@@H](N)CC(=O)O)C(=O)O']	['CC(C)[C@H](NC(=O)[C@H](CCC(N)=O)NC(=O)[C@@H](N)CC(=O)O)C(=O)O']	['CC(C)[C@H](NC(=O)[C@H](CCC(N)=O)NC(=O)[C@@H](N)CC(=O)O)C(=O)O']	['CC(C)[C@H](NC(=O)[C@H](CCC(N)=O)NC(=O)[C@@H](N)CC(=O)O)C(=O)O']
MNXM1159781	O=C(OCCCC[C@@H](O)COc1ccc(OC(=O)[C@H]2CC[C@@H](C(=O)[O-])CC2)cc1)[C@@H]1CO1	['O=C(OCCCC[C@@H](O)COc1ccc(OC(=O)[C@H]2CC[C@@H](C(=O)[O-])CC2)cc1)[C@@H]1CO1', 'O=C(OCCCC[C@@H](O)COc1ccc(OC(=O)[C@H]2CC[C@H](C(=O)[O-])CC2)cc1)[C@@H]1CO1']	[]	['O=C(OCCCC[C@@H](O)COc1ccc(OC(=O)[C@H]2CC[C@@H](C(=O)[O-])CC2)cc1)[C@@H]1CO1']	['O=C(OCCCC[C@@H](O)COc1ccc(OC(=O)[C@H]2CC[C@@H](C(=O)[O-])CC2)cc1)[C@@H]1CO1']
MNXM487929	O=S(=O)(c1ccccc1)n1ccc(-c2cnc(-c3ccccc3)s2)n1	['O=S(=O)(c1ccccc1)n1ccc(-c2cnc(-c3ccccc3)s2)n1']	['O=S(=O)(c1ccccc1)n1ccc(-c2cnc(-c3ccccc3)s2)n1']	['O=S(=O)(c1ccccc1)n1ccc(-c2cnc(-c3ccccc3)s2)n1']	['O=S(=O)(c1ccccc1)n1ccc(-c2cnc(-c3ccccc3)s2)n1']
MNXM1350354	O=C([O-])C[C@H](O)[C@@H]1[C@H](O)[C@]2(Cl)C(Cl)=C(Cl)[C@]1(Cl)C2(Cl)Cl	['O=C([O-])C[C@H](O)[C@@H]1[C@H](O)[C@]2(Cl)C(Cl)=C(Cl)[C@]1(Cl)C2(Cl)Cl']	['O=C([O-])C[C@H](O)[C@@H]1[C@H](O)[C@]2(Cl)C(Cl)=C(Cl)[C@]1(Cl)C2(Cl)Cl']	['O=C([O-])C[C@H](O)[C@@H]1[C@H](O)[C@]2(Cl)C(Cl)=C(Cl)[C@]1(Cl)C2(Cl)Cl']	['O=C([O-])C[C@H](O)[C@@H]1[C@H](O)[C@]2(Cl)C(Cl)=C(Cl)[C@]1(Cl)C2(Cl)Cl']
MNXM1296311	O=C([O-])/C=C\C1=C(C(=O)[O-])C[C@H](C/C=C(/O)C(=O)[O-])C1=O	['O=C([O-])/C=C\\C1=C(C(=O)[O-])C[C@H](C/C=C(/O)C(=O)[O-])C1=O']	[]	['O=C([O-])/C=C\\C1=C(C(=O)[O-])C[C@H](C/C=C(/O)C(=O)[O-])C1=O']	['O=C([O-])/C=C\\C1=C(C(=O)[O-])C[C@H](C/C=C(/O)C(=O)[O-])C1=O']
MNXM746542	CC[C@H]1CN2CCc3c([nH]c4ccccc34)[C@@H]2C[C@@H]1C[C@H]1c2[nH]c3ccccc3c2CCN1C	['CC[C@H]1CN2CCc3c([nH]c4ccccc34)[C@@H]2C[C@@H]1C[C@H]1c2[nH]c3ccccc3c2CCN1C']	['CC[C@H]1CN2CCc3c([nH]c4ccccc34)[C@@H]2C[C@@H]1C[C@H]1c2[nH]c3ccccc3c2CCN1C']	['CC[C@H]1CN2CCc3c([nH]c4ccccc34)[C@@H]2C[C@@H]1C[C@H]1c2[nH]c3ccccc3c2CCN1C']	['CC[C@H]1CN2CCc3c([nH]c4ccccc34)[C@@H]2C[C@@H]1C[C@H]1c2[nH]c3ccccc3c2CCN1C']
MNXM1278032	O=S(=O)([O-])c1ccc(O)c2ccccc12	['O=S(=O)([O-])c1ccc(O)c2ccccc12']	['O=S(=O)([O-])c1ccc(O)c2ccccc12']	['O=S(=O)([O-])c1ccc(O)c2ccccc12']	['O=S(=O)([O-])c1ccc(O)c2ccccc12']
MNXM1351521	CCN(CCO)C/C(O)=N/c1c(C)cc(O)c(O)c1O	['CCN(CCO)C/C(O)=N/c1c(C)cc(O)c(O)c1O']	['CCN(CCO)C/C(O)=N/c1c(C)cc(O)c(O)c1O']	['CCN(CCO)C/C(O)=N/c1c(C)cc(O)c(O)c1O']	['CCN(CCO)C/C(O)=N/c1c(C)cc(O)c(O)c1O']
MNXM490779	O=C(c1ccncc1)N1CCN(c2cc(-c3ccccc3)nc3cc(-c4cccc(Cl)c4)nn23)CC1	['O=C(c1ccncc1)N1CCN(c2cc(-c3ccccc3)nc3cc(-c4cccc(Cl)c4)nn23)CC1', 'O=C(c1ccncc1)N1CCN(c2cc(-c3cccc(Cl)c3)nc3cc(-c4ccccc4)nn23)CC1']	['O=C(c1ccncc1)N1CCN(c2cc(-c3ccccc3)nc3cc(-c4cccc(Cl)c4)nn23)CC1']	['O=C(c1ccncc1)N1CCN(c2cc(-c3ccccc3)nc3cc(-c4cccc(Cl)c4)nn23)CC1', 'O=C(c1ccncc1)N1CCN(c2cc(-c3cccc(Cl)c3)nc3cc(-c4ccccc4)nn23)CC1']	['O=C(c1ccncc1)N1CCN(c2cc(-c3ccccc3)nc3cc(-c4cccc(Cl)c4)nn23)CC1', 'O=C(c1ccncc1)N1CCN(c2cc(-c3cccc(Cl)c3)nc3cc(-c4ccccc4)nn23)CC1']
MNXM30466	CC(C)=C[C@@H]1[C@@H](C(=O)O[C@H](C#N)c2cccc(Oc3ccccc3)c2)C1(C)C	['CC(C)=C[C@@H]1[C@@H](C(=O)O[C@H](C#N)c2cccc(Oc3ccccc3)c2)C1(C)C']	['CC(C)=C[C@@H]1[C@@H](C(=O)O[C@H](C#N)c2cccc(Oc3ccccc3)c2)C1(C)C']	['CC(C)=C[C@@H]1[C@@H](C(=O)O[C@H](C#N)c2cccc(Oc3ccccc3)c2)C1(C)C']	['CC(C)=C[C@@H]1[C@@H](C(=O)O[C@H](C#N)c2cccc(Oc3ccccc3)c2)C1(C)C']
MNXM116357	c1ccc(-c2nccnc2-c2ccccc2)cc1	['c1ccc(-c2nccnc2-c2ccccc2)cc1']	['c1ccc(-c2nccnc2-c2ccccc2)cc1']	['c1ccc(-c2nccnc2-c2ccccc2)cc1']	['c1ccc(-c2nccnc2-c2ccccc2)cc1']
MNXM1319957	C[C@H](CCCCCCCCC(N)=O)[C@](O)(C(=O)[O-])[C@H](O)C(=O)[O-]	['C[C@H](CCCCCCCCC(N)=O)[C@](O)(C(=O)[O-])[C@H](O)C(=O)[O-]']	['C[C@H](CCCCCCCCC(N)=O)[C@](O)(C(=O)[O-])[C@H](O)C(=O)[O-]']	['C[C@H](CCCCCCCCC(N)=O)[C@](O)(C(=O)[O-])[C@H](O)C(=O)[O-]']	['C[C@H](CCCCCCCCC(N)=O)[C@](O)(C(=O)[O-])[C@H](O)C(=O)[O-]']
MNXM480247	CC[N@+]1(C)CCC[C@H](OC(=O)C(O)(c2ccccc2)c2ccccc2)C1	['CC[N@+]1(C)CCC[C@H](OC(=O)C(O)(c2ccccc2)c2ccccc2)C1']	[]	[]	[]
MNXM1204090	CC(C)(O)CCC[C@H](O)[C@H](O)[C@H](O)C(=O)[O-]	['CC(C)(O)CCC[C@H](O)[C@H](O)[C@H](O)C(=O)[O-]']	['CC(C)(O)CCC[C@H](O)[C@H](O)[C@H](O)C(=O)[O-]']	['CC(C)(O)CCC[C@H](O)[C@H](O)[C@H](O)C(=O)[O-]']	['CC(C)(O)CCC[C@H](O)[C@H](O)[C@H](O)C(=O)[O-]']
MNXM1244184	C[C@@H]1O[C@H](O[C@@H]2[C@H](O)C[C@H](O[C@H](C(=O)CC=O)[C@H](O)CO)O[C@@H]2C)C[C@H](O)[C@@H]1O	['C[C@@H]1O[C@H](O[C@@H]2[C@H](O)C[C@H](O[C@H](C(=O)CC=O)[C@H](O)CO)O[C@@H]2C)C[C@H](O)[C@@H]1O']	['C[C@@H]1O[C@H](O[C@@H]2[C@H](O)C[C@H](O[C@H](C(=O)CC=O)[C@H](O)CO)O[C@@H]2C)C[C@H](O)[C@@H]1O']	['C[C@@H]1O[C@H](O[C@@H]2[C@H](O)C[C@H](O[C@H](C(=O)CC=O)[C@H](O)CO)O[C@@H]2C)C[C@H](O)[C@@H]1O']	['C[C@@H]1O[C@H](O[C@@H]2[C@H](O)C[C@H](O[C@H](C(=O)CC=O)[C@H](O)CO)O[C@@H]2C)C[C@H](O)[C@@H]1O']
MNXM1124722	NC(=O)CC[C@H](N)C(=O)N[C@@H](CCC(=O)O)C(=O)N[C@@H](CO)C(=O)O	['NC(=O)CC[C@H](N)C(=O)N[C@@H](CCC(=O)O)C(=O)N[C@@H](CO)C(=O)O', 'NC(=O)CC[C@H](NC(=O)[C@@H](N)CCC(=O)O)C(=O)N[C@@H](CO)C(=O)O']	['NC(=O)CC[C@H](NC(=O)[C@@H](N)CCC(=O)O)C(=O)N[C@@H](CO)C(=O)O']	['NC(=O)CC[C@H](N)C(=O)N[C@@H](CCC(=O)O)C(=O)N[C@@H](CO)C(=O)O', 'NC(=O)CC[C@H](NC(=O)[C@@H](N)CCC(=O)O)C(=O)N[C@@H](CO)C(=O)O']	['NC(=O)CC[C@H](N)C(=O)N[C@@H](CCC(=O)O)C(=O)N[C@@H](CO)C(=O)O', 'NC(=O)CC[C@H](NC(=O)[C@@H](N)CCC(=O)O)C(=O)N[C@@H](CO)C(=O)O']
MNXM728088	O=C(O)CC1=NCN=C1	['O=C(O)CC1=NCN=C1']	['O=C(O)CC1=NCN=C1']	['O=C(O)CC1=NCN=C1']	['O=C(O)CC1=NCN=C1']
MNXM1351306	CC(=O)c1cc(C)cc([C@](C)(C=O)CO)c1O	['CC(=O)c1cc(C)cc([C@](C)(C=O)CO)c1O']	['CC(=O)c1cc(C)cc([C@](C)(C=O)CO)c1O']	['CC(=O)c1cc(C)cc([C@](C)(C=O)CO)c1O']	['CC(=O)c1cc(C)cc([C@](C)(C=O)CO)c1O']
MNXM100474	O=C1CCCCCCCCCCCCCCCCCCCCCO1	['O=C1CCCCCCCCCCCCCCCCCCCCCO1']	[]	['O=C1CCCCCCCCCCCCCCCCCCCCCO1']	['O=C1CCCCCCCCCCCCCCCCCCCCCO1']
MNXM338787	O=C(c1ccc2c(c1)OCO2)N1C[C@H]2[C@@H](c3ccccc31)[C@H](CO)N2C(=O)CC1CC1	['O=C(c1ccc2c(c1)OCO2)N1C[C@H]2[C@@H](c3ccccc31)[C@H](CO)N2C(=O)CC1CC1']	['O=C(c1ccc2c(c1)OCO2)N1C[C@H]2[C@@H](c3ccccc31)[C@H](CO)N2C(=O)CC1CC1']	['O=C(c1ccc2c(c1)OCO2)N1C[C@H]2[C@@H](c3ccccc31)[C@H](CO)N2C(=O)CC1CC1']	['O=C(c1ccc2c(c1)OCO2)N1C[C@H]2[C@@H](c3ccccc31)[C@H](CO)N2C(=O)CC1CC1']
MNXM3796	C[C@]12CC[C@H](O)CC1=CC[C@@H]1[C@@H]2CC[C@@]2(C)[C@H]1CC[C@]2(O)C(=O)CO	['C[C@]12CC[C@H](O)CC1=CC[C@@H]1[C@@H]2CC[C@](O)(C(=O)CO)[C@@]2(C)CC[C@@H]12', 'C[C@]12CC[C@H]3[C@H]4CC=C1C[C@@H](O)CC[C@](O)(C(=O)CO)[C@@]3(C)CC[C@@H]42', 'C[C@]12CC[C@H](O)CC1=CC[C@H]1[C@@H]2CC[C@@]2(C)[C@H]1CC[C@]2(O)C(=O)CO', 'C[C@]12CC[C@H](O)CC1=CC[C@H]1[C@@H]2CC[C@](O)(C(=O)CO)[C@@]2(C)CC[C@@H]12', 'C[C@]12CC[C@H]3[C@H]4CC=C1C[C@@H](O)CC[C@]3(C)[C@@](O)(C(=O)CO)CC[C@@H]42', 'C[C@@]12CC[C@H…	['C[C@]12CC[C@H](O)CC1=CC[C@@H]1[C@@H]2CC[C@@]2(C)[C@H]1CC[C@]2(O)C(=O)CO']	['C[C@]12CC[C@H](O)CC1=CC[C@@H]1[C@@H]2CC[C@@]2(C)[C@H]1CC[C@]2(O)C(=O)CO']	['C[C@]12CC[C@H](O)CC1=CC[C@@H]1[C@@H]2CC[C@@]2(C)[C@H]1CC[C@]2(O)C(=O)CO', 'C[C@]12CC[C@H](O)CC1=CC[C@@H]1[C@@H]2CC[C@](O)(C(=O)CO)[C@@]2(C)CC[C@@H]12', 'C[C@]12CC[C@H](O)CC1=CC[C@H]1[C@@H]2CC[C@@]2(C)[C@H]1CC[C@]2(O)C(=O)CO']
MNXM587570	O=C(CCN1C(=O)c2cccnc2C1=O)NC1CCCCCC1	['O=C(CCN1C(=O)c2cccnc2C1=O)NC1CCCCCC1']	['O=C(CCN1C(=O)c2cccnc2C1=O)NC1CCCCCC1']	['O=C(CCN1C(=O)c2cccnc2C1=O)NC1CCCCCC1']	['O=C(CCN1C(=O)c2cccnc2C1=O)NC1CCCCCC1']
MNXM737599	C[Se]C[C@H](NC(=O)CC[C@H](N)C(=O)O)C(=O)O	['C[Se]C[C@H](NC(=O)CC[C@H](N)C(=O)O)C(=O)O']	[]	[]	[]
MNXM807026	COc1cc(CC(=O)C(=O)c2c(O)cc(O)cc2O)cc(O)c1O	['COc1cc(CC(=O)C(=O)c2c(O)cc(O)cc2O)cc(O)c1O']	['COc1cc(CC(=O)C(=O)c2c(O)cc(O)cc2O)cc(O)c1O']	['COc1cc(CC(=O)C(=O)c2c(O)cc(O)cc2O)cc(O)c1O']	['COc1cc(CC(=O)C(=O)c2c(O)cc(O)cc2O)cc(O)c1O']
MNXM78325	CCCSS/C(CCO)=C(/C)N(C=O)Cc1cnc(C)nc1N	['CCCSS/C(CCO)=C(/C)N(C=O)Cc1cnc(C)nc1N']	[]	['CCCSS/C(CCO)=C(/C)N(C=O)Cc1cnc(C)nc1N']	['CCCSS/C(CCO)=C(/C)N(C=O)Cc1cnc(C)nc1N']
MNXM580891	O=C(C[C@H]1C=C[C@H](NC(=O)CN2CCOCC2)[C@H](CO)O1)NCc1cccc(F)c1	['O=C(C[C@H]1C=C[C@H](NC(=O)CN2CCOCC2)[C@H](CO)O1)NCc1cccc(F)c1']	['O=C(C[C@H]1C=C[C@H](NC(=O)CN2CCOCC2)[C@H](CO)O1)NCc1cccc(F)c1']	['O=C(C[C@H]1C=C[C@H](NC(=O)CN2CCOCC2)[C@H](CO)O1)NCc1cccc(F)c1']	['O=C(C[C@H]1C=C[C@H](NC(=O)CN2CCOCC2)[C@H](CO)O1)NCc1cccc(F)c1']
MNXM1208154	O=C([O-])c1nc(S(=O)(=O)[O-])sc1C[C@H](O)C(=O)[O-]	['O=C([O-])c1nc(S(=O)(=O)[O-])sc1C[C@H](O)C(=O)[O-]']	['O=C([O-])c1nc(S(=O)(=O)[O-])sc1C[C@H](O)C(=O)[O-]']	['O=C([O-])c1nc(S(=O)(=O)[O-])sc1C[C@H](O)C(=O)[O-]']	['O=C([O-])c1nc(S(=O)(=O)[O-])sc1C[C@H](O)C(=O)[O-]']
MNXM1307021	CCCCC1=NC2(CCCC2)C(=O)N1Cc1ccc(/C(=C\c2nn[nH]n2)CC(=O)C(=O)[O-])cc1	['CCCCC1=NC2(CCCC2)C(=O)N1Cc1ccc(/C(=C\\c2nn[nH]n2)CC(=O)C(=O)[O-])cc1']	['CCCCC1=NC2(CCCC2)C(=O)N1Cc1ccc(/C(=C\\c2nn[nH]n2)CC(=O)C(=O)[O-])cc1']	['CCCCC1=NC2(CCCC2)C(=O)N1Cc1ccc(/C(=C\\c2nn[nH]n2)CC(=O)C(=O)[O-])cc1']	['CCCCC1=NC2(CCCC2)C(=O)N1Cc1ccc(/C(=C\\c2nn[nH]n2)CC(=O)C(=O)[O-])cc1']
MNXM1348414	C[C@H](CC(=O)C(=O)[O-])/C(=N/[C@H](O)C(=O)[O-])c1cc(Cl)ccc1N	['C[C@H](CC(=O)C(=O)[O-])/C(=N/[C@H](O)C(=O)[O-])c1cc(Cl)ccc1N']	['C[C@H](CC(=O)C(=O)[O-])/C(=N/[C@H](O)C(=O)[O-])c1cc(Cl)ccc1N']	['C[C@H](CC(=O)C(=O)[O-])/C(=N/[C@H](O)C(=O)[O-])c1cc(Cl)ccc1N']	['C[C@H](CC(=O)C(=O)[O-])/C(=N/[C@H](O)C(=O)[O-])c1cc(Cl)ccc1N']
MNXM1138309	O=C([O-])C(=O)C[C@]1(O)[C@H](OC[C@@H]2O[C@H](O)C(=O)[C@H](O)[C@@H]2O)O[C@H](O)[C@H](O)[C@@H]1O	['O=C([O-])C(=O)C[C@]1(O)[C@H](OC[C@@H]2O[C@H](O)C(=O)[C@H](O)[C@@H]2O)O[C@H](O)[C@H](O)[C@@H]1O']	['O=C([O-])C(=O)C[C@]1(O)[C@H](OC[C@@H]2O[C@H](O)C(=O)[C@H](O)[C@@H]2O)O[C@H](O)[C@H](O)[C@@H]1O']	['O=C([O-])C(=O)C[C@]1(O)[C@H](OC[C@@H]2O[C@H](O)C(=O)[C@H](O)[C@@H]2O)O[C@H](O)[C@H](O)[C@@H]1O']	['O=C([O-])C(=O)C[C@]1(O)[C@H](OC[C@@H]2O[C@H](O)C(=O)[C@H](O)[C@@H]2O)O[C@H](O)[C@H](O)[C@@H]1O']
MNXM57822	CC(C)CCCCCCCCCCCCCCCCCCC(=O)O	['CC(C)CCCCCCCCCCCCCCCCCCC(=O)O']	['CC(C)CCCCCCCCCCCCCCCCCCC(=O)O']	['CC(C)CCCCCCCCCCCCCCCCCCC(=O)O']	['CC(C)CCCCCCCCCCCCCCCCCCC(=O)O']
MNXM128731	COc1cc2c3c(c1O)-c1c(ccc(OC)c1OC)C[C@@H]3NCC2	['COc1cc2c3c(c1O)-c1c(ccc(OC)c1OC)C[C@@H]3NCC2']	[]	['COc1cc2c3c(c1O)-c1c(ccc(OC)c1OC)C[C@@H]3NCC2']	['COc1cc2c3c(c1O)-c1c(ccc(OC)c1OC)C[C@@H]3NCC2']
MNXM503950	NC(=O)[C@]1(NC(=O)[O-])O[C@H](CO)[C@H](O)[C@@H]1O	['NC(=O)[C@]1(NC(=O)[O-])O[C@H](CO)[C@H](O)[C@@H]1O']	['NC(=O)[C@]1(NC(=O)[O-])O[C@H](CO)[C@H](O)[C@@H]1O']	['NC(=O)[C@]1(NC(=O)[O-])O[C@H](CO)[C@H](O)[C@@H]1O']	['NC(=O)[C@]1(NC(=O)[O-])O[C@H](CO)[C@H](O)[C@@H]1O']
MNXM1278166	C#C[C@]1(O)CC[C@H]2[C@@H]3CCc4cc(O)c(O)cc4[C@@]3(O)CC[C@@]21C	['C#C[C@]1(O)CC[C@H]2[C@@H]3CCc4cc(O)c(O)cc4[C@@]2(O)CC[C@@]31C', 'C#C[C@]1(O)CC[C@H]2[C@@H]3CCc4cc(O)c(O)cc4[C@@]3(O)CC[C@@]21C']	['C#C[C@]1(O)CC[C@H]2[C@@H]3CCc4cc(O)c(O)cc4[C@@]3(O)CC[C@@]21C']	['C#C[C@]1(O)CC[C@H]2[C@@H]3CCc4cc(O)c(O)cc4[C@@]3(O)CC[C@@]21C']	['C#C[C@]1(O)CC[C@H]2[C@@H]3CCc4cc(O)c(O)cc4[C@@]3(O)CC[C@@]21C']
MNXM99541	CCCCCCCCCCCCCC[C@H](C)CCCCCCCCCC	['CCCCCCCCCCCCCCCC[C@H](C)CCCCCCCC', 'CCCCCCCCCCCCCCC[C@@H](C)CCCCCCCCC', 'CCCCCCCCCCCCCCCCCCC[C@H](C)CCCCC', 'CCCCCCCCCCCCC(C)CCCCCCCCCCCC', 'CCCCCCCCCCCCCCCCCCC[C@@H](C)CCCCC', 'CCCCCCCCCCCCCC[C@H](C)CCCCCCCCCC', 'CCCCCCCCCCCCCCCC[C@@H](C)CCCCCCCC', 'CCCCCCCCCCCCCC[C@@H](C)CCCCCCCCCC', 'CCCCCCCCCCCCCCC[C@H](C)CCCCCCCCC', 'CCCCCCCCCCCCC[C@H](C)CCCCCCCCCCC', 'CCCCCCCCCCCCCCCCC[C@@H](C)CCCCCCC', '…	['CCCCCCCCCCCCCCCCCC[C@H](C)CCCCCC']	['CCCCCCCCCCCCCCCC[C@H](C)CCCCCCCC', 'CCCCCCCCCCCCCCCCCCC[C@H](C)CCCCC', 'CCCCCCCCCCCCCC[C@H](C)CCCCCCCCCC', 'CCCCCCCCCCCCC(C)CCCCCCCCCCCC', 'CCCCCCCCCCCCCCC[C@H](C)CCCCCCCCC', 'CCCCCCCCCCCCC[C@H](C)CCCCCCCCCCC', 'CCCCCCCCCCCCCCCCC[C@H](C)CCCCCCC', 'CCCCCCCCCCCCCCCCCC[C@H](C)CCCCCC', 'CCCCCCCCCCCCC[C@@H](C)CCCCCCCCCCC']	['CCCCCCCCCCCCCCCCCC(C)CCCCCCC', 'CCCCCCCCCCCCCCCC[C@@H](C)CCCCCCCC', 'CCCCCCCCCCCCCCC[C@H](C)CCCCCCCCC', 'CCCCCCCCCCCCCC(C)CCCCCCCCCCC', 'CCCCCCCCCCCCCCCCC[C@H](C)CCCCCCC', 'CCCCCCCCCCCCCCCCC[C@@H](C)CCCCCCC', 'CCCCCCCCCCCCC(C)CCCCCCCCCCCC', 'CCCCCCCCCCCCCC[C@H](C)CCCCCCCCCC', 'CCCCCCCCCCCCCCCCCC[C@H](C)CCCCCC', 'CCCCCCCCCCCCCCCCCC[C@@H](C)CCCCCC', 'CCCCCCCCCCCCCCCC(C)CCCCCCCCC', 'CCCCCCCCCCCCCC…
MNXM116812	COc1ncc(C)nc1C	['COc1ncc(C)nc1C']	['COc1ncc(C)nc1C']	['COc1ncc(C)nc1C']	['COc1ncc(C)nc1C']
MNXM737881	CC(C)[C@H](C)[C@@H](O)[C@H](O)[C@@H](C)[C@H]1CC[C@@H]2[C@@H]3CCC4=CC(=O)CC[C@]4(C)[C@H]3CC[C@]12C	['CC(C)[C@H](C)[C@@H](O)[C@H](O)[C@@H](C)[C@H]1CC[C@@H]2[C@@H]3CCC4=CC(=O)CC[C@]4(C)[C@H]3CC[C@]12C']	['CC(C)[C@H](C)[C@@H](O)[C@H](O)[C@@H](C)[C@H]1CC[C@@H]2[C@@H]3CCC4=CC(=O)CC[C@]4(C)[C@H]3CC[C@]12C']	['CC(C)[C@H](C)[C@@H](O)[C@H](O)[C@@H](C)[C@H]1CC[C@@H]2[C@@H]3CCC4=CC(=O)CC[C@]4(C)[C@H]3CC[C@]12C']	['CC(C)[C@H](C)[C@@H](O)[C@H](O)[C@@H](C)[C@H]1CC[C@@H]2[C@@H]3CCC4=CC(=O)CC[C@]4(C)[C@H]3CC[C@]12C']
MNXM1270362	O[C@]12C(Cl)=C(Cl)[C@](O)([C@@H]3[C@@H]4C[C@H]([C@@H]5O[C@H]45)[C@@H]31)C2(Cl)Cl	['O[C@]12C(Cl)=C(Cl)[C@](O)([C@@H]3[C@@H]4C[C@H]([C@H]5O[C@@H]45)[C@@H]31)C2(Cl)Cl', 'O[C@]12C(Cl)=C(Cl)[C@](O)([C@@H]3[C@@H]4C[C@H]([C@@H]5O[C@H]45)[C@@H]31)C2(Cl)Cl']	['O[C@]12C(Cl)=C(Cl)[C@](O)([C@@H]3[C@@H]4C[C@H]([C@@H]5O[C@H]45)[C@@H]31)C2(Cl)Cl']	['O[C@]12C(Cl)=C(Cl)[C@](O)([C@@H]3[C@@H]4C[C@H]([C@H]5O[C@@H]45)[C@@H]31)C2(Cl)Cl', 'O[C@]12C(Cl)=C(Cl)[C@](O)([C@@H]3[C@@H]4C[C@H]([C@@H]5O[C@H]45)[C@@H]31)C2(Cl)Cl']	['O[C@]12C(Cl)=C(Cl)[C@](O)([C@@H]3[C@@H]4C[C@H]([C@H]5O[C@@H]45)[C@@H]31)C2(Cl)Cl', 'O[C@]12C(Cl)=C(Cl)[C@](O)([C@@H]3[C@@H]4C[C@H]([C@@H]5O[C@H]45)[C@@H]31)C2(Cl)Cl']
MNXM28143	CCCCCCCCCCCCCC[C@H](I)C(=O)O	['CCCCCCCCCCCCCC[C@H](I)C(=O)O']	['CCCCCCCCCCCCCC[C@H](I)C(=O)O']	['CCCCCCCCCCCCCC[C@H](I)C(=O)O']	['CCCCCCCCCCCCCC[C@H](I)C(=O)O']
MNXM1275561	O=C([O-])C(=O)/C=C\[C@@H]1C(=O)C(=O)N(S[C@@H]2CCCC[C@@H]2O)C1=O	['O=C([O-])C(=O)/C=C\\[C@@H]1C(=O)C(=O)N(S[C@@H]2CCCC[C@@H]2O)C1=O']	['O=C([O-])C(=O)/C=C\\[C@@H]1C(=O)C(=O)N(S[C@@H]2CCCC[C@@H]2O)C1=O']	['O=C([O-])C(=O)/C=C\\[C@@H]1C(=O)C(=O)N(S[C@@H]2CCCC[C@@H]2O)C1=O']	['O=C([O-])C(=O)/C=C\\[C@@H]1C(=O)C(=O)N(S[C@@H]2CCCC[C@@H]2O)C1=O']
MNXM57919	COc1ccc([C@@H]2COc3c(ccc(O)c3OC)C2)c(O)c1OC	['COc1ccc([C@@H]2COc3c(ccc(O)c3OC)C2)c(O)c1OC']	['COc1ccc([C@@H]2COc3c(ccc(O)c3OC)C2)c(O)c1OC']	['COc1ccc([C@@H]2COc3c(ccc(O)c3OC)C2)c(O)c1OC']	['COc1ccc([C@@H]2COc3c(ccc(O)c3OC)C2)c(O)c1OC']
MNXM1334171	COc1c(C)c(C(O)O)c(C(=O)[O-])c(O)c1C/C=C(\C)C(=O)[O-]	['COc1c(C)c(C(O)O)c(C(=O)[O-])c(O)c1C/C=C(\\C)C(=O)[O-]']	['COc1c(C)c(C(O)O)c(C(=O)[O-])c(O)c1C/C=C(\\C)C(=O)[O-]']	['COc1c(C)c(C(O)O)c(C(=O)[O-])c(O)c1C/C=C(\\C)C(=O)[O-]']	['COc1c(C)c(C(O)O)c(C(=O)[O-])c(O)c1C/C=C(\\C)C(=O)[O-]']
MNXM1285031	Cn1cc(C(=O)N[C@](O)(CO)Cc2ccc(Cl)cc2)c([C@H](O)F)n1	['Cn1cc(C(=O)N[C@](O)(CO)Cc2ccc(Cl)cc2)c([C@H](O)F)n1']	['Cn1cc(C(=O)N[C@](O)(CO)Cc2ccc(Cl)cc2)c([C@H](O)F)n1']	['Cn1cc(C(=O)N[C@](O)(CO)Cc2ccc(Cl)cc2)c([C@H](O)F)n1']	['Cn1cc(C(=O)N[C@](O)(CO)Cc2ccc(Cl)cc2)c([C@H](O)F)n1']
MNXM1330482	O=S(=O)([O-])c1ccc2nc(-c3c(O)ccc(O)c3O)[nH]c2c1	['O=S(=O)([O-])c1ccc2nc(-c3c(O)ccc(O)c3O)[nH]c2c1']	['O=S(=O)([O-])c1ccc2nc(-c3c(O)ccc(O)c3O)[nH]c2c1']	['O=S(=O)([O-])c1ccc2nc(-c3c(O)ccc(O)c3O)[nH]c2c1']	['O=S(=O)([O-])c1ccc2nc(-c3c(O)ccc(O)c3O)[nH]c2c1']
MNXM6399	CCCCC[C@H](O)/C=C/[C@@H]1[C@@H](C/C=C\CCCC(=O)NCCO)[C@@H]2C[C@H]1OO2	['CCCCC[C@H](O)/C=C/[C@@H]1[C@@H](C/C=C\\CCCC(=O)NCCO)[C@@H]2C[C@H]1OO2']	['CCCCC[C@H](O)/C=C/[C@@H]1[C@@H](C/C=C\\CCCC(=O)NCCO)[C@@H]2C[C@H]1OO2']	['CCCCC[C@H](O)/C=C/[C@@H]1[C@@H](C/C=C\\CCCC(=O)NCCO)[C@@H]2C[C@H]1OO2']	['CCCCC[C@H](O)/C=C/[C@@H]1[C@@H](C/C=C\\CCCC(=O)NCCO)[C@@H]2C[C@H]1OO2']
MNXM126784	COc1ccc(C(=O)OCCC(C)C)cc1	['COc1ccc(C(=O)OCCC(C)C)cc1']	['COc1ccc(C(=O)OCCC(C)C)cc1']	['COc1ccc(C(=O)OCCC(C)C)cc1']	['COc1ccc(C(=O)OCCC(C)C)cc1']
MNXM46758	CC(=O)C[C@@H]1O[C@@H]2[C@@H](C)[C@H](O)[C@@H]3O[C@]4(C[C@H](O)CO4)[C@@H](C)[C@H](C)[C@H]3O[C@H]2C[C@H]1O	['CC(=O)C[C@@H]1O[C@@H]2[C@@H](C)[C@H](O)[C@@H]2O[C@]2(C[C@H](O)CO2)[C@@H](C)[C@H](C)[C@H]2O[C@H]2C[C@H]1O', 'CC(=O)C[C@@H]1O[C@@H]2[C@@H](C)[C@H](O)[C@@H]3O[C@]4(C[C@H](O)CO4)[C@@H](C)[C@H](C)[C@H]3O[C@H]2C[C@H]1O', 'CC(=O)C[C@@H]1O[C@@H]2[C@@H](C)[C@H](C)[C@@]3(C[C@H](O)CO3)O[C@H]2[C@@H](O)[C@H](C)[C@H]2O[C@H]2C[C@H]1O', 'CC(=O)C[C@@H]1O[C@@H]2[C@@H](C)[C@H](C)[C@@]3(C[C@H](O)CO3)O[C@H]3[C@@H](…	[]	[]	[]
MNXM116953	O=C(O)C[C@](O)(C(=O)O)[C@H](OC(=O)/C=C/c1ccc(O)cc1)C(=O)O	['O=C(O)C[C@](O)(C(=O)O)[C@H](OC(=O)/C=C/c1ccc(O)cc1)C(=O)O']	['O=C(O)C[C@](O)(C(=O)O)[C@H](OC(=O)/C=C/c1ccc(O)cc1)C(=O)O']	['O=C(O)C[C@](O)(C(=O)O)[C@H](OC(=O)/C=C/c1ccc(O)cc1)C(=O)O']	['O=C(O)C[C@](O)(C(=O)O)[C@H](OC(=O)/C=C/c1ccc(O)cc1)C(=O)O']
MNXM1205137	C=C(O)[C@H](C(=O)C(=O)[O-])[C@H](O)c1ccc(NC(=O)OCCCCOC(=O)NC(=O)[O-])cc1	['C=C(O)[C@H](C(=O)C(=O)[O-])[C@H](O)c1ccc(NC(=O)OCCCCOC(=O)NC(=O)[O-])cc1']	['C=C(O)[C@H](C(=O)C(=O)[O-])[C@H](O)c1ccc(NC(=O)OCCCCOC(=O)NC(=O)[O-])cc1']	['C=C(O)[C@H](C(=O)C(=O)[O-])[C@H](O)c1ccc(NC(=O)OCCCCOC(=O)NC(=O)[O-])cc1']	['C=C(O)[C@H](C(=O)C(=O)[O-])[C@H](O)c1ccc(NC(=O)OCCCCOC(=O)NC(=O)[O-])cc1']
MNXM1341769	O[C@@H]1[C@H](O)[C@@H]2C[C@@H]1[C@H]1[C@H]2[C@@]2(O)C=C(Cl)[C@H]1C2	['O[C@@H]1[C@H](O)[C@@H]2C[C@@H]1[C@H]1[C@H]2[C@@]2(O)C=C(Cl)[C@H]1C2', 'O[C@@H]1[C@H](O)[C@@H]2C[C@@H]1[C@H]1[C@H]2[C@@H]2C[C@]1(O)C=C2Cl']	['O[C@@H]1[C@H](O)[C@@H]2C[C@@H]1[C@H]1[C@H]2[C@@]2(O)C=C(Cl)[C@H]1C2']	['O[C@@H]1[C@H](O)[C@@H]2C[C@@H]1[C@H]1[C@H]2[C@@]2(O)C=C(Cl)[C@H]1C2']	['O[C@@H]1[C@H](O)[C@@H]2C[C@@H]1[C@H]1[C@H]2[C@@]2(O)C=C(Cl)[C@H]1C2']
MNXM578435	O=C(N[C@@H]1CC[C@@H](CCNS(=O)(=O)Cc2ccccc2)O[C@H]1CO)c1ccc2c(c1)OCO2	['O=C(N[C@@H]1CC[C@@H](CCNS(=O)(=O)Cc2ccccc2)O[C@H]1CO)c1ccc2c(c1)OCO2']	['O=C(N[C@@H]1CC[C@@H](CCNS(=O)(=O)Cc2ccccc2)O[C@H]1CO)c1ccc2c(c1)OCO2']	['O=C(N[C@@H]1CC[C@@H](CCNS(=O)(=O)Cc2ccccc2)O[C@H]1CO)c1ccc2c(c1)OCO2']	['O=C(N[C@@H]1CC[C@@H](CCNS(=O)(=O)Cc2ccccc2)O[C@H]1CO)c1ccc2c(c1)OCO2']
MNXM1316312	O=C[C@H](O)CCc1c(Cl)cc(O)c(O)c1Cl	['O=C[C@H](O)CCc1c(Cl)cc(O)c(O)c1Cl']	['O=C[C@H](O)CCc1c(Cl)cc(O)c(O)c1Cl']	['O=C[C@H](O)CCc1c(Cl)cc(O)c(O)c1Cl']	['O=C[C@H](O)CCc1c(Cl)cc(O)c(O)c1Cl']
MNXM583921	CO[C@@H]1CN(C)C(=O)c2ccc(NC(=O)C3CC3)cc2OC[C@H](C)N(C(=O)C2CCCCC2)C[C@@H]1C	['CO[C@@H]1CN(C)C(=O)c2ccc(NC(=O)C3CC3)cc2OC[C@H](C)N(C(=O)C2CCCCC2)C[C@@H]1C', 'CO[C@@H]1CN(C)C(=O)c2ccc(NC(=O)C3CCCCC3)cc2OC[C@H](C)N(C(=O)C2CC2)C[C@@H]1C']	['CO[C@@H]1CN(C)C(=O)c2ccc(NC(=O)C3CC3)cc2OC[C@H](C)N(C(=O)C2CCCCC2)C[C@@H]1C']	['CO[C@@H]1CN(C)C(=O)c2ccc(NC(=O)C3CC3)cc2OC[C@H](C)N(C(=O)C2CCCCC2)C[C@@H]1C', 'CO[C@@H]1CN(C)C(=O)c2ccc(NC(=O)C3CCCCC3)cc2OC[C@H](C)N(C(=O)C2CC2)C[C@@H]1C']	['CO[C@@H]1CN(C)C(=O)c2ccc(NC(=O)C3CC3)cc2OC[C@H](C)N(C(=O)C2CCCCC2)C[C@@H]1C', 'CO[C@@H]1CN(C)C(=O)c2ccc(NC(=O)C3CCCCC3)cc2OC[C@H](C)N(C(=O)C2CC2)C[C@@H]1C']
MNXM810373	O=C(O)[C@@H]1O[C@H](O[C@H](c2cc3ccccc3c(=O)o2)[C@H](O)CCO)[C@H](O)[C@H](O)[C@@H]1O	['O=C(O)[C@@H]1O[C@H](O[C@H](c2cc3ccccc3c(=O)o2)[C@H](O)CCO)[C@H](O)[C@@H](O)[C@@H]1O', 'O=C(O)[C@@H]1O[C@H](O[C@H](c2cc3ccccc3c(=O)o2)[C@H](O)CCO)[C@H](O)[C@H](O)[C@@H]1O']	[]	['O=C(O)[C@@H]1O[C@H](O[C@H](c2cc3ccccc3c(=O)o2)[C@H](O)CCO)[C@H](O)[C@H](O)[C@@H]1O']	['O=C(O)[C@@H]1O[C@H](O[C@H](c2cc3ccccc3c(=O)o2)[C@H](O)CCO)[C@H](O)[C@H](O)[C@@H]1O']
MNXM1194546	O=C([O-])C(=O)[C@H](O)c1ccc(=O)oc1C(=O)[O-]	['O=C([O-])C(=O)[C@H](O)c1ccc(=O)oc1C(=O)[O-]']	['O=C([O-])C(=O)[C@H](O)c1ccc(=O)oc1C(=O)[O-]']	['O=C([O-])C(=O)[C@H](O)c1ccc(=O)oc1C(=O)[O-]']	['O=C([O-])C(=O)[C@H](O)c1ccc(=O)oc1C(=O)[O-]']
MNXM501679	C[C@]12CC[C@H]3[C@@H]([C@H](O)CC4=CC(=O)CC[C@@]43C)[C@@H]1CC[C@@H]2C(=O)CO	['C[C@]12CC[C@H]3[C@@H]([C@H](O)CC4=CC(=O)CC[C@@]43C)[C@@H]1CC[C@@H]2C(=O)CO', 'C[C@]12CC[C@H]1[C@H]1[C@H](O)CC3=CC(=O)CC[C@]3(C)[C@H]1CC[C@@H]2C(=O)CO', 'C[C@]12CC[C@H]3[C@H]([C@H](O)CC4=CC(=O)CC[C@@]43C)[C@@H]1CC[C@@H]2C(=O)CO', 'C[C@]12CC[C@H]1[C@@H]1[C@H](O)CC3=CC(=O)CC[C@]3(C)[C@H]1CC[C@@H]2C(=O)CO']	['C[C@]12CC[C@H]3[C@@H]([C@H](O)CC4=CC(=O)CC[C@@]43C)[C@@H]1CC[C@@H]2C(=O)CO']	['C[C@]12CC[C@H]3[C@@H]([C@H](O)CC4=CC(=O)CC[C@@]43C)[C@@H]1CC[C@@H]2C(=O)CO', 'C[C@]12CC[C@H]3[C@H]([C@H](O)CC4=CC(=O)CC[C@@]43C)[C@@H]1CC[C@@H]2C(=O)CO']	['C[C@]12CC[C@H]3[C@@H]([C@H](O)CC4=CC(=O)CC[C@@]43C)[C@@H]1CC[C@@H]2C(=O)CO', 'C[C@]12CC[C@H]3[C@H]([C@H](O)CC4=CC(=O)CC[C@@]43C)[C@@H]1CC[C@@H]2C(=O)CO']
MNXM477074	Cn1cnc(S(=O)(=O)N2C[C@H](O)COC[C@H]3O[C@@H](CC(=O)NCc4cccc(F)c4)CC[C@@H]32)c1	['Cn1cnc(S(=O)(=O)N2C[C@H](O)COC[C@H]3O[C@@H](CC(=O)NCc4cccc(F)c4)CC[C@@H]32)c1']	['Cn1cnc(S(=O)(=O)N2C[C@H](O)COC[C@H]3O[C@@H](CC(=O)NCc4cccc(F)c4)CC[C@@H]32)c1']	['Cn1cnc(S(=O)(=O)N2C[C@H](O)COC[C@H]3O[C@@H](CC(=O)NCc4cccc(F)c4)CC[C@@H]32)c1']	['Cn1cnc(S(=O)(=O)N2C[C@H](O)COC[C@H]3O[C@@H](CC(=O)NCc4cccc(F)c4)CC[C@@H]32)c1']
MNXM1270685	O=C1CCC[C@H](O)[C@H]([S@](=O)N2C(=O)c3ccc(O)c(O)c3C2=O)O1	['O=C1CCC[C@H](O)[C@H]([S@@](=O)N2C(=O)c3ccc(O)c(O)c3C2=O)O1', 'O=C1CCC[C@H](O)[C@H]([S@](=O)N2C(=O)c3ccc(O)c(O)c3C2=O)O1']	['O=C1CCC[C@H](O)[C@H]([S@](=O)N2C(=O)c3ccc(O)c(O)c3C2=O)O1']	['O=C1CCC[C@H](O)[C@H]([S@@](=O)N2C(=O)c3ccc(O)c(O)c3C2=O)O1', 'O=C1CCC[C@H](O)[C@H]([S@](=O)N2C(=O)c3ccc(O)c(O)c3C2=O)O1']	['O=C1CCC[C@H](O)[C@H](S(=O)N2C(=O)c3ccc(O)c(O)c3C2=O)O1', 'O=C1CCC[C@H](O)[C@H]([S@@](=O)N2C(=O)c3ccc(O)c(O)c3C2=O)O1', 'O=C1CCC[C@H](O)[C@H]([S@](=O)N2C(=O)c3ccc(O)c(O)c3C2=O)O1']
MNXM1332753	CCN(CC=O)[C@H](O)/C=N/[C@](O)(CC)[C@H](C)C(=O)C(=O)[O-]	['CCN(CC=O)[C@H](O)/C=N/[C@](O)(CC)[C@H](C)C(=O)C(=O)[O-]']	['CCN(CC=O)[C@H](O)/C=N/[C@](O)(CC)[C@H](C)C(=O)C(=O)[O-]']	['CCN(CC=O)[C@H](O)/C=N/[C@](O)(CC)[C@H](C)C(=O)C(=O)[O-]']	['CCN(CC=O)[C@H](O)/C=N/[C@](O)(CC)[C@H](C)C(=O)C(=O)[O-]']
MNXM42969	C[N@@+]1([O-])[C@@H]2CC[C@H]1C[C@@H](OC(=O)[C@H](CO)c1ccccc1)C2	['C[N@@+]1([O-])[C@@H]2CC[C@H]1C[C@@H](OC(=O)[C@H](CO)c1ccccc1)C2', 'C[N@+]1([O-])[C@@H]2CC[C@H]1C[C@@H](OC(=O)[C@H](CO)c1ccccc1)C2', 'C[N@@+]1([O-])[C@@H]2CC[C@H]1C[C@H](OC(=O)[C@H](CO)c1ccccc1)C2', 'C[N@+]1([O-])[C@@H]2CC[C@H]1C[C@H](OC(=O)[C@H](CO)c1ccccc1)C2']	[]	['C[N+]1([O-])[C@@H]2CC[C@H]1C[C@@H](OC(=O)[C@H](CO)c1ccccc1)C2']	['C[N+]1([O-])[C@@H]2CC[C@H]1CC(OC(=O)[C@H](CO)c1ccccc1)C2', 'C[N+]1([O-])[C@@H]2CC[C@H]1C[C@H](OC(=O)[C@H](CO)c1ccccc1)C2', 'C[N+]1([O-])[C@@H]2CC[C@H]1C[C@@H](OC(=O)[C@H](CO)c1ccccc1)C2']
MNXM100103	CCCC[C@H](CCC)[C@H](C)CCC	['CCCC[C@@H](CCC)[C@H](C)CCC', 'CCCC[C@H](CCC)[C@H](C)CCC']	['CCCC[C@H](CCC)[C@H](C)CCC']	['CCCC[C@@H](CCC)[C@H](C)CCC', 'CCCC[C@H](CCC)[C@H](C)CCC']	['CCCC[C@@H](CCC)[C@H](C)CCC', 'CCCC[C@H](CCC)[C@H](C)CCC', 'CCCCC(CCC)[C@H](C)CCC']
MNXM1272356	CC1(C)[C@H]2C[C@@H]1[C@H](O)[C@@](C)(C[C@@H]1CC[C@@H]3C[C@@H]1[C@]3(C)CO)C2	['CC1(C)[C@H]2C[C@@H]1[C@H](O)[C@@](C)(C[C@@H]1CC[C@@H]3C[C@@H]1[C@]3(C)CO)C2']	['CC1(C)[C@H]2C[C@@H]1[C@H](O)[C@@](C)(C[C@@H]1CC[C@@H]3C[C@@H]1[C@]3(C)CO)C2']	['CC1(C)[C@H]2C[C@@H]1[C@H](O)[C@@](C)(C[C@@H]1CC[C@@H]3C[C@@H]1[C@]3(C)CO)C2']	['CC1(C)[C@H]2C[C@@H]1[C@H](O)[C@@](C)(C[C@@H]1CC[C@@H]3C[C@@H]1[C@]3(C)CO)C2']
MNXM1262793	CC[C@@H]1C(=O)O[C@@H]2[C@@H]3CC[C@H]([C@H](C)CCC(=O)[O-])[C@]3(C)CC[C@@H]2[C@]2(C)C(=O)C[C@H](O)C[C@H]12	['CC[C@@H]1C(=O)O[C@H]2[C@@H]3CC[C@H]([C@H](C)CCC(=O)[O-])[C@]3(C)CC[C@@H]2[C@]2(C)C(=O)C[C@H](O)C[C@H]12', 'CC[C@@H]1C(=O)O[C@@H]2[C@@H]3CC[C@@]3(C)[C@@H]([C@H](C)CCC(=O)[O-])CC[C@@H]2[C@@]2(C)C(=O)C[C@H](O)C[C@H]12', 'CC[C@@H]1C(=O)O[C@H]2[C@@H]3CC[C@@]3(C)[C@@H]([C@H](C)CCC(=O)[O-])CC[C@@H]2[C@@]2(C)C(=O)C[C@H](O)C[C@H]12', 'CC[C@@H]1C(=O)O[C@H]2[C@@H]3CC[C@H]([C@H](C)CCC(=O)[O-])[C@]3(C)CC[C@…	['CC[C@@H]1C(=O)O[C@@H]2[C@@H]3CC[C@H]([C@H](C)CCC(=O)[O-])[C@]3(C)CC[C@@H]2[C@]2(C)C(=O)C[C@H](O)C[C@H]12']	['CC[C@@H]1C(=O)O[C@H]2[C@@H]3CC[C@H]([C@H](C)CCC(=O)[O-])[C@]3(C)CC[C@@H]2[C@]2(C)C(=O)C[C@H](O)C[C@H]12', 'CC[C@@H]1C(=O)O[C@@H]2[C@@H]3CC[C@H]([C@H](C)CCC(=O)[O-])[C@]3(C)CC[C@@H]2[C@]2(C)C(=O)C[C@H](O)C[C@H]12']	['CC[C@@H]1C(=O)O[C@H]2[C@@H]3CC[C@H]([C@H](C)CCC(=O)[O-])[C@]3(C)CC[C@@H]2[C@]2(C)C(=O)C[C@H](O)C[C@H]12', 'CC[C@@H]1C(=O)O[C@@H]2[C@@H]3CC[C@H]([C@H](C)CCC(=O)[O-])[C@]3(C)CC[C@@H]2[C@]2(C)C(=O)C[C@H](O)C[C@H]12']
MNXM1216384	CN(C)/C=N/[C@@H]1C(=O)C=C(Cl)C(=O)[C@]1(C)O	['CN(C)/C=N/[C@@H]1C(=O)C=C(Cl)C(=O)[C@]1(C)O']	['CN(C)/C=N/[C@@H]1C(=O)C=C(Cl)C(=O)[C@]1(C)O']	['CN(C)/C=N/[C@@H]1C(=O)C=C(Cl)C(=O)[C@]1(C)O']	['CN(C)/C=N/[C@@H]1C(=O)C=C(Cl)C(=O)[C@]1(C)O']
MNXM1347576	Cc1cc(O)c(O)c(C=O)c1/N=C/[C@H](O)NCCO	['Cc1cc(O)c(O)c(C=O)c1/N=C/[C@H](O)NCCO']	['Cc1cc(O)c(O)c(C=O)c1/N=C/[C@H](O)NCCO']	['Cc1cc(O)c(O)c(C=O)c1/N=C/[C@H](O)NCCO']	['Cc1cc(O)c(O)c(C=O)c1/N=C/[C@H](O)NCCO']
MNXM48233	B1BBB1	['B1BBB1']	[]	[]	[]
MNXM490991	COc1ccc(OC)c(NC(=O)c2ccccc2OC(C)=O)c1	['COc1ccc(OC)c(NC(=O)c2ccccc2OC(C)=O)c1']	['COc1ccc(OC)c(NC(=O)c2ccccc2OC(C)=O)c1']	['COc1ccc(OC)c(NC(=O)c2ccccc2OC(C)=O)c1']	['COc1ccc(OC)c(NC(=O)c2ccccc2OC(C)=O)c1']
MNXM570911	Cc1c(CN2CCO[C@H](c3ccccc3)[C@@H]2C)c(=O)n(-c2ccccc2)n1C	['Cc1c(CN2CCO[C@H](c3ccccc3)[C@@H]2C)c(=O)n(-c2ccccc2)n1C']	['Cc1c(CN2CCO[C@H](c3ccccc3)[C@@H]2C)c(=O)n(-c2ccccc2)n1C']	['Cc1c(CN2CCO[C@H](c3ccccc3)[C@@H]2C)c(=O)n(-c2ccccc2)n1C']	['Cc1c(CN2CCO[C@H](c3ccccc3)[C@@H]2C)c(=O)n(-c2ccccc2)n1C']
MNXM1282805	CC[C@H](C[C@H](C[C@H](C[C@](C)(O)C(=O)[O-])C(=O)[O-])C(=O)[O-])C(=O)[O-]	['CC[C@H](C[C@H](C[C@H](C[C@](C)(O)C(=O)[O-])C(=O)[O-])C(=O)[O-])C(=O)[O-]', 'CC[C@H](C[C@@H](C[C@H](C[C@](C)(O)C(=O)[O-])C(=O)[O-])C(=O)[O-])C(=O)[O-]']	['CC[C@H](C[C@H](C[C@H](C[C@](C)(O)C(=O)[O-])C(=O)[O-])C(=O)[O-])C(=O)[O-]']	['CC[C@H](C[C@H](C[C@H](C[C@](C)(O)C(=O)[O-])C(=O)[O-])C(=O)[O-])C(=O)[O-]']	['CC[C@H](C[C@H](C[C@H](C[C@](C)(O)C(=O)[O-])C(=O)[O-])C(=O)[O-])C(=O)[O-]']
MNXM151621	C[C@]12CC[C@@]3(O)[C@@H](CCC4=CC(=O)C=C[C@@]43C)[C@@H]1CC[C@@H]2O	['C[C@]12CC[C@@]3(O)[C@@H](CCC4=CC(=O)C=C[C@@]43C)[C@@H]1CC[C@@H]2O', 'C[C@@]12CC[C@@]3(O)[C@@H](CC[C@@H]1O)[C@@H]2CCC1=CC(=O)C=C[C@@]13C']	[]	['C[C@]12CC[C@@]3(O)[C@@H](CCC4=CC(=O)C=C[C@@]43C)[C@@H]1CC[C@@H]2O']	['C[C@]12CC[C@@]3(O)[C@@H](CCC4=CC(=O)C=C[C@@]43C)[C@@H]1CC[C@@H]2O']
MNXM1354813	CC[C@H]1[C@H](O)[C@H]2[C@@H]([C@@H](O)C[C@]3(C)[C@@H]2[C@H](O)C[C@@]3(O)[C@@H](CO)CCC(=O)[O-])[C@]2(C)CC[C@H](O)C[C@H]12	['CC[C@H]1[C@H](O)[C@@H]2[C@@H]([C@@H](O)C[C@]3(C)[C@@H]2[C@H](O)C[C@@]3(O)[C@@H](CO)CCC(=O)[O-])[C@]2(C)CC[C@H](O)C[C@H]12', 'CC[C@H]1[C@H](O)[C@H]2[C@@H]([C@@H](O)C[C@]3(C)[C@@H]2[C@H](O)C[C@@]3(O)[C@@H](CO)CCC(=O)[O-])[C@]2(C)CC[C@H](O)C[C@H]12']	[]	['CC[C@H]1[C@H](O)[C@H]2[C@@H]([C@@H](O)C[C@]3(C)[C@@H]2[C@H](O)C[C@@]3(O)[C@@H](CO)CCC(=O)[O-])[C@]2(C)CC[C@H](O)C[C@H]12']	['CC[C@H]1[C@H](O)[C@@H]2[C@@H]([C@@H](O)C[C@]3(C)[C@@H]2[C@H](O)C[C@@]3(O)[C@@H](CO)CCC(=O)[O-])[C@]2(C)CC[C@H](O)C[C@H]12', 'CC[C@H]1[C@H](O)[C@H]2[C@@H]([C@@H](O)C[C@]3(C)[C@@H]2[C@H](O)C[C@@]3(O)[C@@H](CO)CCC(=O)[O-])[C@]2(C)CC[C@H](O)C[C@H]12']
MNXM1355024	CC[C@H]1[C@@H](O)[C@@H]2[C@H]3[C@H](O)C[C@H]([C@@H](C)C[C@H](O)C(=O)[O-])[C@]3(C)CC[C@H]2[C@@]2(C)[C@@H](O)CC(=O)C[C@@H]12	['CC[C@H]1[C@@H](O)[C@@H]2[C@H]3[C@H](O)C[C@H]([C@@H](C)C[C@H](O)C(=O)[O-])[C@]3(C)CC[C@H]2[C@@]2(C)[C@@H](O)CC(=O)C[C@@H]12']	[]	['CC[C@H]1[C@@H](O)[C@@H]2[C@H]3[C@H](O)C[C@H]([C@@H](C)C[C@H](O)C(=O)[O-])[C@]3(C)CC[C@H]2[C@@]2(C)[C@@H](O)CC(=O)C[C@@H]12']	['CC[C@H]1[C@@H](O)[C@@H]2[C@H]3[C@H](O)C[C@H]([C@@H](C)C[C@H](O)C(=O)[O-])[C@]3(C)CC[C@H]2[C@@]2(C)[C@@H](O)CC(=O)C[C@@H]12']
MNXM583364	COCC(=O)N1C[C@H](C)[C@@H](OC)CN(C)C(=O)c2ccc(NC(=O)c3cnccn3)cc2OC[C@H]1C	['COCC(=O)N1C[C@H](C)[C@@H](OC)CN(C)C(=O)c2ccc(NC(=O)c3cnccn3)cc2OC[C@H]1C']	['COCC(=O)N1C[C@H](C)[C@@H](OC)CN(C)C(=O)c2ccc(NC(=O)c3cnccn3)cc2OC[C@H]1C']	['COCC(=O)N1C[C@H](C)[C@@H](OC)CN(C)C(=O)c2ccc(NC(=O)c3cnccn3)cc2OC[C@H]1C']	['COCC(=O)N1C[C@H](C)[C@@H](OC)CN(C)C(=O)c2ccc(NC(=O)c3cnccn3)cc2OC[C@H]1C']
MNXM1218576	CCCC[C@H](CC)COC(=O)C=C(c1ccccc1)c1ccccc1	['CCCC[C@H](CC)COC(=O)C=C(c1ccccc1)c1ccccc1']	['CCCC[C@H](CC)COC(=O)C=C(c1ccccc1)c1ccccc1']	['CCCC[C@H](CC)COC(=O)C=C(c1ccccc1)c1ccccc1']	['CCCC[C@H](CC)COC(=O)C=C(c1ccccc1)c1ccccc1']
MNXM30357	C=Cc1c(C)c(O)cc2c1CC[C@H]1C(C)(C)[C@@H](O)CC[C@]21C	['C=Cc1c(C)c(O)cc2c1CC[C@H]1C(C)(C)[C@@H](O)CC[C@]21C']	['C=Cc1c(C)c(O)cc2c1CC[C@H]1C(C)(C)[C@@H](O)CC[C@]21C']	['C=Cc1c(C)c(O)cc2c1CC[C@H]1C(C)(C)[C@@H](O)CC[C@]21C']	['C=Cc1c(C)c(O)cc2c1CC[C@H]1C(C)(C)[C@@H](O)CC[C@]21C']
MNXM163448	CCCCC[C@@H](/C=C/C=C\C/C=C\C/C=C\CCCC(=O)NCC(=O)[O-])OO	['CCCCC[C@@H](/C=C/C=C\\C/C=C\\C/C=C\\CCCC(=O)NCC(=O)[O-])OO']	['CCCCC[C@@H](/C=C/C=C\\C/C=C\\C/C=C\\CCCC(=O)NCC(=O)[O-])OO']	['CCCCC[C@@H](/C=C/C=C\\C/C=C\\C/C=C\\CCCC(=O)NCC(=O)[O-])OO']	['CCCCC[C@@H](/C=C/C=C\\C/C=C\\C/C=C\\CCCC(=O)NCC(=O)[O-])OO']
MNXM779275	C/C=C(/C)CCCCCCCC	['C/C=C(/C)CCCCCCCC']	['C/C=C(/C)CCCCCCCC']	['C/C=C(/C)CCCCCCCC']	['C/C=C(/C)CCCCCCCC']
MNXM1192142	CC[C@H](/N=C/[C@H](O)NCCO)[C@](O)(C=O)C(=O)C(=O)[O-]	['CC[C@H](/N=C/[C@H](O)NCCO)[C@](O)(C=O)C(=O)C(=O)[O-]']	['CC[C@H](/N=C/[C@H](O)NCCO)[C@](O)(C=O)C(=O)C(=O)[O-]']	['CC[C@H](/N=C/[C@H](O)NCCO)[C@](O)(C=O)C(=O)C(=O)[O-]']	['CC[C@H](/N=C/[C@H](O)NCCO)[C@](O)(C=O)C(=O)C(=O)[O-]']
MNXM574263	COc1cccc(NC(=O)[C@@H]2CCCN(S(=O)(=O)c3ccc(-n4cnnn4)cc3)C2)c1	['COc1cccc(NC(=O)[C@@H]2CCCN(S(=O)(=O)c3ccc(-n4cnnn4)cc3)C2)c1']	['COc1cccc(NC(=O)[C@@H]2CCCN(S(=O)(=O)c3ccc(-n4cnnn4)cc3)C2)c1']	['COc1cccc(NC(=O)[C@@H]2CCCN(S(=O)(=O)c3ccc(-n4cnnn4)cc3)C2)c1']	['COc1cccc(NC(=O)[C@@H]2CCCN(S(=O)(=O)c3ccc(-n4cnnn4)cc3)C2)c1']
MNXM1147289	O=C([O-])CCCCCCC[C@@H]1O[C@@H]1C/C=C/[C@H](O)CCC(=O)[O-]	['O=C([O-])CCCCCCC[C@@H]1O[C@@H]1C/C=C/[C@H](O)CCC(=O)[O-]']	['O=C([O-])CCCCCCC[C@@H]1O[C@@H]1C/C=C/[C@H](O)CCC(=O)[O-]']	['O=C([O-])CCCCCCC[C@@H]1O[C@@H]1C/C=C/[C@H](O)CCC(=O)[O-]']	['O=C([O-])CCCCCCC[C@@H]1O[C@@H]1C/C=C/[C@H](O)CCC(=O)[O-]']
MNXM1260935	CCN(C/C(O)=N/[C@H](C(C)=O)[C@H](CO)C(=O)[O-])[C@H](C)O	['CCN(C/C(O)=N/[C@H](C(C)=O)[C@H](CO)C(=O)[O-])[C@H](C)O']	['CCN(C/C(O)=N/[C@H](C(C)=O)[C@H](CO)C(=O)[O-])[C@H](C)O']	['CCN(C/C(O)=N/[C@H](C(C)=O)[C@H](CO)C(=O)[O-])[C@H](C)O']	['CCN(C/C(O)=N/[C@H](C(C)=O)[C@H](CO)C(=O)[O-])[C@H](C)O']
MNXM32203	CCCCCCCCCCCCCCCCCCCCCC[C@H](O)CO	['CCCCCCCCCCCCCCCCCCCCCC[C@H](O)CO']	['CCCCCCCCCCCCCCCCCCCCCC[C@H](O)CO']	['CCCCCCCCCCCCCCCCCCCCCC[C@H](O)CO']	['CCCCCCCCCCCCCCCCCCCCCC[C@H](O)CO']
MNXM577917	C[C@@H]1CN([C@@H](C)CO)C(=O)c2cccc(NS(C)(=O)=O)c2O[C@H]1CN(C)C	['C[C@@H]1CN([C@@H](C)CO)C(=O)c2cccc(NS(C)(=O)=O)c2O[C@H]1CN(C)C']	['C[C@@H]1CN([C@@H](C)CO)C(=O)c2cccc(NS(C)(=O)=O)c2O[C@H]1CN(C)C']	['C[C@@H]1CN([C@@H](C)CO)C(=O)c2cccc(NS(C)(=O)=O)c2O[C@H]1CN(C)C']	['C[C@@H]1CN([C@@H](C)CO)C(=O)c2cccc(NS(C)(=O)=O)c2O[C@H]1CN(C)C']
MNXM506730	C[C@](O)(C=O)C(=O)[O-]	['C[C@](O)(C=O)C(=O)[O-]']	['C[C@](O)(C=O)C(=O)[O-]']	['C[C@](O)(C=O)C(=O)[O-]']	['C[C@](O)(C=O)C(=O)[O-]']
MNXM502861	CC1(C)[C@H](C=C(Cl)Cl)[C@H]1C(=O)O[C@@H](C#N)c1cccc(O)c1O	['CC1(C)[C@H](C=C(Cl)Cl)[C@H]1C(=O)O[C@@H](C#N)c1cccc(O)c1O']	['CC1(C)[C@H](C=C(Cl)Cl)[C@H]1C(=O)O[C@@H](C#N)c1cccc(O)c1O']	['CC1(C)[C@H](C=C(Cl)Cl)[C@H]1C(=O)O[C@@H](C#N)c1cccc(O)c1O']	['CC1(C)[C@H](C=C(Cl)Cl)[C@H]1C(=O)O[C@@H](C#N)c1cccc(O)c1O']
MNXM1290066	Cc1cc([C@H](CO)[C@H](O)C(=O)[O-])c(O)c(C(C)(C)C(=O)[O-])c1	['Cc1cc([C@H](CO)[C@H](O)C(=O)[O-])c(O)c(C(C)(C)C(=O)[O-])c1']	['Cc1cc([C@H](CO)[C@H](O)C(=O)[O-])c(O)c(C(C)(C)C(=O)[O-])c1']	['Cc1cc([C@H](CO)[C@H](O)C(=O)[O-])c(O)c(C(C)(C)C(=O)[O-])c1']	['Cc1cc([C@H](CO)[C@H](O)C(=O)[O-])c(O)c(C(C)(C)C(=O)[O-])c1']
MNXM1151740	CN(C)[C@H](O)CO	['CN(C)[C@H](O)CO']	['CN(C)[C@H](O)CO']	['CN(C)[C@H](O)CO']	['CN(C)[C@H](O)CO']
MNXM811314	COc1ccc([C@@H]2COc3cc(O)c(O)cc3C2)cc1	['COc1ccc([C@@H]2COc3cc(O)c(O)cc3C2)cc1']	['COc1ccc([C@@H]2COc3cc(O)c(O)cc3C2)cc1']	['COc1ccc([C@@H]2COc3cc(O)c(O)cc3C2)cc1']	['COc1ccc([C@@H]2COc3cc(O)c(O)cc3C2)cc1']
MNXM1232130	C[C@H](CO)C(=O)OCC(=O)[O-]	['C[C@H](CO)C(=O)OCC(=O)[O-]']	['C[C@H](CO)C(=O)OCC(=O)[O-]']	['C[C@H](CO)C(=O)OCC(=O)[O-]']	['C[C@H](CO)C(=O)OCC(=O)[O-]']
MNXM582476	CO[C@@H]1CN(C)C(=O)c2cc(NS(C)(=O)=O)ccc2OC[C@@H](C)N(S(C)(=O)=O)C[C@@H]1C	['CO[C@@H]1CN(C)C(=O)c2cc(NS(C)(=O)=O)ccc2OC[C@@H](C)N(S(C)(=O)=O)C[C@@H]1C']	['CO[C@@H]1CN(C)C(=O)c2cc(NS(C)(=O)=O)ccc2OC[C@@H](C)N(S(C)(=O)=O)C[C@@H]1C']	['CO[C@@H]1CN(C)C(=O)c2cc(NS(C)(=O)=O)ccc2OC[C@@H](C)N(S(C)(=O)=O)C[C@@H]1C']	['CO[C@@H]1CN(C)C(=O)c2cc(NS(C)(=O)=O)ccc2OC[C@@H](C)N(S(C)(=O)=O)C[C@@H]1C']
MNXM1276152	O=CC(=O)O[C@@H]1CC(=O)[C@@H]2[C@@H]3C(Cl)=C(Cl)[C@](Cl)(C3(Cl)Cl)[C@@]21O	['O=CC(=O)O[C@@H]1CC(=O)[C@@H]2[C@@H]3C(Cl)=C(Cl)[C@](Cl)(C3(Cl)Cl)[C@@]21O']	['O=CC(=O)O[C@@H]1CC(=O)[C@@H]2[C@@H]3C(Cl)=C(Cl)[C@](Cl)(C3(Cl)Cl)[C@@]21O']	['O=CC(=O)O[C@@H]1CC(=O)[C@@H]2[C@@H]3C(Cl)=C(Cl)[C@](Cl)(C3(Cl)Cl)[C@@]21O']	['O=CC(=O)O[C@@H]1CC(=O)[C@@H]2[C@@H]3C(Cl)=C(Cl)[C@](Cl)(C3(Cl)Cl)[C@@]21O']
MNXM1225584	O=C([O-])C(=O)[C@H](Cl)CC/C(=N\[C@H](O)C(=O)[O-])c1ccc(O)cc1	['O=C([O-])C(=O)[C@H](Cl)CC/C(=N\\[C@H](O)C(=O)[O-])c1ccc(O)cc1']	['O=C([O-])C(=O)[C@H](Cl)CC/C(=N\\[C@H](O)C(=O)[O-])c1ccc(O)cc1']	['O=C([O-])C(=O)[C@H](Cl)CC/C(=N\\[C@H](O)C(=O)[O-])c1ccc(O)cc1']	['O=C([O-])C(=O)[C@H](Cl)CC/C(=N\\[C@H](O)C(=O)[O-])c1ccc(O)cc1']
MNXM1209450	C[C@](O)(C(=O)[O-])C(=C/CO)/N=C(\O)C(=O)[O-]	['C[C@](O)(C(=O)[O-])C(=C/CO)/N=C(\\O)C(=O)[O-]']	['C[C@](O)(C(=O)[O-])C(=C/CO)/N=C(\\O)C(=O)[O-]']	['C[C@](O)(C(=O)[O-])C(=C/CO)/N=C(\\O)C(=O)[O-]']	['C[C@](O)(C(=O)[O-])C(=C/CO)/N=C(\\O)C(=O)[O-]']
MNXM118006	O=C(O)[C@@H]1O[C@H](O[C@H]2[C@@H](O)[C@@H](O)[C@@H](O)O[C@H]2CO)[C@H](O)[C@H](O)[C@@H]1O	['O=C(O)[C@@H]1O[C@H](O[C@H]2[C@@H](O)[C@H](O)[C@@H](O)[C@@H](O)O[C@H]2CO)[C@H](O)[C@@H]1O', 'O=C(O)[C@@H]1O[C@H](O[C@H]2[C@@H](O)[C@@H](O)[C@@H](O)O[C@H]2CO)[C@H](O)[C@H](O)[C@@H]1O', 'O=C(O)[C@@H]1O[C@H](O[C@H]2[C@@H](O)[C@@H](O)[C@@H](O)O[C@H]2CO)[C@H](O)[C@@H](O)[C@@H]1O', 'O=C(O)[C@@H]1O[C@H](O[C@H]2[C@@H](O)[C@@H](O)[C@@H](O)[C@@H](O)O[C@H]2CO)[C@H](O)[C@@H]1O']	['O=C(O)[C@@H]1O[C@H](O[C@H]2[C@@H](O)[C@@H](O)[C@@H](O)O[C@H]2CO)[C@H](O)[C@H](O)[C@@H]1O']	['O=C(O)[C@@H]1O[C@H](O[C@H]2[C@@H](O)[C@@H](O)[C@@H](O)O[C@H]2CO)[C@H](O)[C@H](O)[C@@H]1O']	['O=C(O)[C@@H]1O[C@H](O[C@H]2[C@@H](O)[C@@H](O)[C@@H](O)O[C@H]2CO)[C@H](O)[C@H](O)[C@@H]1O', 'O=C(O)[C@@H]1O[C@H](O[C@H]2[C@@H](O)[C@@H](O)[C@@H](O)O[C@H]2CO)[C@H](O)[C@@H](O)[C@@H]1O']
MNXM1112793	CC(=O)OC/C(=C\CC/C(C)=C\CO)CC/C=C(/CCC=C(C)C)C(=O)O	['CC(=O)OC/C(=C\\CC/C(C)=C\\CO)CC/C=C(/CCC=C(C)C)C(=O)O', 'CC(=O)OC/C(=C\\CC/C(=C/CC/C(C)=C\\CO)C(=O)O)CCC=C(C)C']	[]	[]	[]
MNXM1125201	CC(C)[C@H](NC(=O)[C@@H](N)CCC(N)=O)C(=O)N[C@@H](C)C(=O)O	['CC(C)[C@H](NC(=O)[C@@H](N)CCC(N)=O)C(=O)N[C@@H](C)C(=O)O']	['CC(C)[C@H](NC(=O)[C@@H](N)CCC(N)=O)C(=O)N[C@@H](C)C(=O)O']	['CC(C)[C@H](NC(=O)[C@@H](N)CCC(N)=O)C(=O)N[C@@H](C)C(=O)O']	['CC(C)[C@H](NC(=O)[C@@H](N)CCC(N)=O)C(=O)N[C@@H](C)C(=O)O']
MNXM1238368	O=C1[C@H](O)[C@@H]2C[C@@H]1[C@@H]1[C@@H]3[C@H](Cl)C(=O)[C@](Cl)(C3(Cl)Cl)[C@]12O	['O=C1[C@H](O)[C@@H]2C[C@@H]1[C@@H]1[C@@H]3[C@H](Cl)C(=O)[C@](Cl)(C3(Cl)Cl)[C@]12O']	['O=C1[C@H](O)[C@@H]2C[C@@H]1[C@@H]1[C@@H]3[C@H](Cl)C(=O)[C@](Cl)(C3(Cl)Cl)[C@]12O']	['O=C1[C@H](O)[C@@H]2C[C@@H]1[C@@H]1[C@@H]3[C@H](Cl)C(=O)[C@](Cl)(C3(Cl)Cl)[C@]12O']	['O=C1[C@H](O)[C@@H]2C[C@@H]1[C@@H]1[C@@H]3[C@H](Cl)C(=O)[C@](Cl)(C3(Cl)Cl)[C@]12O']
MNXM165570	C/C(O)=N\[C@H]1[C@H]([C@H](O)[C@H](O)CO)O[C@@](Oc2ccc3c(C)cc(=O)oc3c2)(C(=O)O)C[C@@H]1O	['C/C(O)=N\\[C@H]1[C@H]([C@H](O)[C@H](O)CO)O[C@@](Oc2ccc3c(C)cc(=O)oc3c2)(C(=O)O)C[C@@H]1O']	[]	[]	['C/C(O)=N\\[C@H]1[C@H]([C@H](O)[C@H](O)CO)O[C@@](Oc2ccc3c(C)cc(=O)oc3c2)(C(=O)O)C[C@@H]1O']
MNXM500188	O=CC(=O)CC(=O)C[C@H](O)C(=O)C(=O)[O-]	['O=CC(=O)CC(=O)C[C@H](O)C(=O)C(=O)[O-]']	['O=CC(=O)CC(=O)C[C@H](O)C(=O)C(=O)[O-]']	['O=CC(=O)CC(=O)C[C@H](O)C(=O)C(=O)[O-]']	['O=CC(=O)CC(=O)C[C@H](O)C(=O)C(=O)[O-]']
MNXM817024	CC/C=C\C[C@@H](O)[C@@H]1C[C@H](O)[C@H](/C=C/[C@@H](O)C/C=C\C/C=C\CCC(=O)O)O1	['CC/C=C\\C[C@@H](O)[C@@H]1C[C@H](O)[C@H](/C=C/[C@@H](O)C/C=C\\C/C=C\\CCC(=O)O)O1', 'CC/C=C\\C/C=C\\C[C@@H](O)[C@@H]1C[C@H](O)[C@H](/C=C/[C@@H](O)C/C=C\\CCC(=O)O)O1', 'CC/C=C\\C[C@H](O)/C=C/[C@@H]1O[C@H]([C@H](O)C/C=C\\C/C=C\\CCC(=O)O)C[C@@H]1O', 'CC/C=C\\C/C=C\\C[C@H](O)/C=C/[C@@H]1O[C@H]([C@H](O)C/C=C\\CCC(=O)O)C[C@@H]1O']	['CC/C=C\\C/C=C\\C[C@H](O)/C=C/[C@@H]1O[C@H]([C@H](O)C/C=C\\CCC(=O)O)C[C@@H]1O']	['CC/C=C\\C[C@@H](O)[C@@H]1C[C@H](O)[C@H](/C=C/[C@@H](O)C/C=C\\C/C=C\\CCC(=O)O)O1', 'CC/C=C\\C/C=C\\C[C@@H](O)[C@@H]1C[C@H](O)[C@H](/C=C/[C@@H](O)C/C=C\\CCC(=O)O)O1', 'CC/C=C\\C[C@H](O)/C=C/[C@@H]1O[C@H]([C@H](O)C/C=C\\C/C=C\\CCC(=O)O)C[C@@H]1O', 'CC/C=C\\C/C=C\\C[C@H](O)/C=C/[C@@H]1O[C@H]([C@H](O)C/C=C\\CCC(=O)O)C[C@@H]1O']	['CC/C=C\\C[C@@H](O)[C@@H]1C[C@H](O)[C@H](/C=C/[C@@H](O)C/C=C\\C/C=C\\CCC(=O)O)O1', 'CC/C=C\\C/C=C\\C[C@@H](O)[C@@H]1C[C@H](O)[C@H](/C=C/[C@@H](O)C/C=C\\CCC(=O)O)O1', 'CC/C=C\\C[C@H](O)/C=C/[C@@H]1O[C@H]([C@H](O)C/C=C\\C/C=C\\CCC(=O)O)C[C@@H]1O', 'CC/C=C\\C/C=C\\C[C@H](O)/C=C/[C@@H]1O[C@H]([C@H](O)C/C=C\\CCC(=O)O)C[C@@H]1O']
MNXM1139947	O=C1O[C@H](O)[C@@H]2C[C@@H]1[C@@H]1[C@]3(Cl)C(Cl)=C[C@H]([C@@H]3Cl)[C@]12O	['O=C1O[C@H](O)[C@@H]2C[C@@H]1[C@@H]1[C@]3(Cl)C(Cl)=C[C@H]([C@@H]3Cl)[C@]12O']	['O=C1O[C@H](O)[C@@H]2C[C@@H]1[C@@H]1[C@]3(Cl)C(Cl)=C[C@H]([C@@H]3Cl)[C@]12O']	['O=C1O[C@H](O)[C@@H]2C[C@@H]1[C@@H]1[C@]3(Cl)C(Cl)=C[C@H]([C@@H]3Cl)[C@]12O']	['O=C1O[C@H](O)[C@@H]2C[C@@H]1[C@@H]1[C@]3(Cl)C(Cl)=C[C@H]([C@@H]3Cl)[C@]12O']
MNXM1412	C[NH2+]CCCC(=O)c1ccc(O)nc1	['C[NH2+]CCCC(=O)c1ccc(O)nc1']	[]	[]	[]
MNXM1337950	CCN(CC)[C@H](O)/C=N/C(=C\C(=O)[O-])[C@H](CO)C(=O)[O-]	['CCN(CC)[C@H](O)/C=N/C(=C\\C(=O)[O-])[C@H](CO)C(=O)[O-]']	['CCN(CC)[C@H](O)/C=N/C(=C\\C(=O)[O-])[C@H](CO)C(=O)[O-]']	['CCN(CC)[C@H](O)/C=N/C(=C\\C(=O)[O-])[C@H](CO)C(=O)[O-]']	['CCN(CC)[C@H](O)/C=N/C(=C\\C(=O)[O-])[C@H](CO)C(=O)[O-]']
MNXM505913	Oc1cc2c(cc1O)-c1ccccc1C2	['Oc1cc2c(cc1O)-c1ccccc1C2']	['Oc1cc2c(cc1O)-c1ccccc1C2']	['Oc1cc2c(cc1O)-c1ccccc1C2']	['Oc1cc2c(cc1O)-c1ccccc1C2']
MNXM479510	CCOc1ncccc1C(=O)OCC(=O)Nc1cc(S(=O)(=O)N2CCOCC2)ccc1C	['CCOc1ncccc1C(=O)OCC(=O)Nc1cc(S(=O)(=O)N2CCOCC2)ccc1C']	['CCOc1ncccc1C(=O)OCC(=O)Nc1cc(S(=O)(=O)N2CCOCC2)ccc1C']	['CCOc1ncccc1C(=O)OCC(=O)Nc1cc(S(=O)(=O)N2CCOCC2)ccc1C']	['CCOc1ncccc1C(=O)OCC(=O)Nc1cc(S(=O)(=O)N2CCOCC2)ccc1C']
MNXM12066	O=C[C@]1(O)OC[C@H](O)[C@H](O)[C@@H]1O	['O=C[C@]1(O)OC[C@H](O)[C@H](O)[C@@H]1O']	['O=C[C@]1(O)OC[C@H](O)[C@H](O)[C@@H]1O']	['O=C[C@]1(O)OC[C@H](O)[C@H](O)[C@@H]1O']	['O=C[C@]1(O)OC[C@H](O)[C@H](O)[C@@H]1O']
MNXM736731	CC(=O)/C=C/C(C)=C/C=C/C(C)=C/C=C/C=C(C)/C=C/C=C(C)\C=C\C1=C(C)CCCC1(C)C	['CC(=O)/C=C/C(C)=C/C=C/C=C(C)/C=C/C=C(C)/C=C/C=C(C)\\C=C\\C1=C(C)CCCC1(C)C', 'CC(=O)/C=C/C(C)=C/C=C/C(C)=C/C=C/C=C(C)/C=C/C=C(C)\\C=C\\C1=C(C)CCCC1(C)C']	[]	[]	[]
MNXM63646	CCCCC/C=C\C/C=C\C/C=C\C/C=C\CCCC(=O)N[C@@H](Cc1cnc[nH]1)C(=O)O	['CCCCC/C=C\\C/C=C\\C/C=C\\C/C=C\\CCCC(=O)N[C@@H](Cc1cnc[nH]1)C(=O)O']	['CCCCC/C=C\\C/C=C\\C/C=C\\C/C=C\\CCCC(=O)N[C@@H](Cc1cnc[nH]1)C(=O)O']	['CCCCC/C=C\\C/C=C\\C/C=C\\C/C=C\\CCCC(=O)N[C@@H](Cc1cnc[nH]1)C(=O)O']	['CCCCC/C=C\\C/C=C\\C/C=C\\C/C=C\\CCCC(=O)N[C@@H](Cc1cnc[nH]1)C(=O)O']
MNXM1319225	C[C@H](CO)c1cc(-c2ccccc2)c(-c2ccc(F)cc2)n1CC[C@H](O)CC(=O)[O-]	['C[C@H](CO)c1cc(-c2ccc(F)cc2)c(-c2ccccc2)n1CC[C@H](O)CC(=O)[O-]', 'C[C@H](CO)c1cc(-c2ccccc2)c(-c2ccc(F)cc2)n1CC[C@H](O)CC(=O)[O-]']	['C[C@H](CO)c1cc(-c2ccccc2)c(-c2ccc(F)cc2)n1CC[C@H](O)CC(=O)[O-]']	['C[C@H](CO)c1cc(-c2ccccc2)c(-c2ccc(F)cc2)n1CC[C@H](O)CC(=O)[O-]', 'C[C@H](CO)c1cc(-c2ccc(F)cc2)c(-c2ccccc2)n1CC[C@H](O)CC(=O)[O-]']	['C[C@H](CO)c1cc(-c2ccccc2)c(-c2ccc(F)cc2)n1CC[C@H](O)CC(=O)[O-]', 'C[C@H](CO)c1cc(-c2ccc(F)cc2)c(-c2ccccc2)n1CC[C@H](O)CC(=O)[O-]']
MNXM22070	C[C@@H]([NH2+]C(C)(C)C)[C@H](O)c1cccc(Cl)c1	['C[C@@H]([NH2+]C(C)(C)C)[C@H](O)c1cccc(Cl)c1']	[]	[]	[]
MNXM1328854	CC[C@]1(O)[C@@H]2CC(=O)CC[C@]2(C)[C@@H]2CC[C@]3(C)[C@H]([C@H](C)C(=O)[O-])CC[C@@H]3[C@]2(O)[C@@H]1O	['CC[C@]1(O)[C@@H]2CC(=O)CC[C@]2(C)[C@H]([C@H](C)C(=O)[O-])CC[C@H]2[C@]3(C)CC[C@@H]3[C@]2(O)[C@@H]1O', 'CC[C@]1(O)[C@@H]2CC(=O)CC[C@@]2(C)[C@@H]2CC[C@@H]([C@H](C)C(=O)[O-])[C@@]3(C)CC[C@@H]3[C@@]2(O)[C@@H]1O', 'CC[C@]1(O)[C@@H]2CC(=O)CC[C@]3(C)[C@H]([C@H](C)C(=O)[O-])CC[C@H]4[C@@]2(C)CC[C@@H]3[C@@]4(O)[C@@H]1O', 'CC[C@]1(O)[C@@H]2CC(=O)CC[C@]3(C)[C@@H]4CC[C@@H]([C@H](C)C(=O)[O-])[C@@]2(C)CC[C@@H]…	['CC[C@]1(O)[C@@H]2CC(=O)CC[C@]2(C)[C@@H]2CC[C@]3(C)[C@H]([C@H](C)C(=O)[O-])CC[C@@H]3[C@]2(O)[C@@H]1O']	['CC[C@]1(O)[C@@H]2CC(=O)CC[C@]2(C)[C@@H]2CC[C@]3(C)[C@H]([C@H](C)C(=O)[O-])CC[C@@H]3[C@]2(O)[C@@H]1O', 'CC[C@]1(O)[C@@H]2CC(=O)CC[C@@]2(C)[C@@H]2CC[C@]3(C)[C@H]([C@H](C)C(=O)[O-])CC[C@@H]3[C@]2(O)[C@@H]1O']	['CC[C@]1(O)[C@@H]2CC(=O)CC[C@]2(C)[C@@H]2CC[C@]3(C)[C@H]([C@H](C)C(=O)[O-])CC[C@@H]3[C@@]2(O)[C@@H]1O', 'CC[C@]1(O)[C@@H]2CC(=O)CC[C@]2(C)[C@@H]2CC[C@]3(C)[C@H]([C@H](C)C(=O)[O-])CC[C@@H]3[C@]2(O)[C@@H]1O', 'CC[C@]1(O)[C@@H]2CC(=O)CC[C@@]2(C)[C@@H]2CC[C@]3(C)[C@H]([C@H](C)C(=O)[O-])CC[C@@H]3[C@@]2(O)[C@@H]1O', 'CC[C@]1(O)[C@@H]2CC(=O)CC[C@@]2(C)[C@@H]2CC[C@]3(C)[C@H]([C@H](C)C(=O)[O-])CC[C@@H]3[…
MNXM1237821	O=C([O-])C[C@@H]1CN/C(=C(\O)C(=O)[O-])[C@@H]1CC(=O)[O-]	['O=C([O-])C[C@@H]1CN/C(=C(\\O)C(=O)[O-])[C@@H]1CC(=O)[O-]']	['O=C([O-])C[C@@H]1CN/C(=C(\\O)C(=O)[O-])[C@@H]1CC(=O)[O-]']	['O=C([O-])C[C@@H]1CN/C(=C(\\O)C(=O)[O-])[C@@H]1CC(=O)[O-]']	['O=C([O-])C[C@@H]1CN/C(=C(\\O)C(=O)[O-])[C@@H]1CC(=O)[O-]']
MNXM1180175	NC[C@H](O)CCCCCCCCCC=O	['NC[C@H](O)CCCCCCCCCC=O']	['NC[C@H](O)CCCCCCCCCC=O']	['NC[C@H](O)CCCCCCCCCC=O']	['NC[C@H](O)CCCCCCCCCC=O']
MNXM571384	O=C(NCc1ccc2c(c1)OCO2)c1cccnc1Cl	['O=C(NCc1ccc2c(c1)OCO2)c1cccnc1Cl']	['O=C(NCc1ccc2c(c1)OCO2)c1cccnc1Cl']	['O=C(NCc1ccc2c(c1)OCO2)c1cccnc1Cl']	['O=C(NCc1ccc2c(c1)OCO2)c1cccnc1Cl']
MNXM587806	CN(C(=O)[C@@H]1CCOC1)c1nnc(-c2ccccn2)s1	['CN(C(=O)[C@@H]1CCOC1)c1nnc(-c2ccccn2)s1']	['CN(C(=O)[C@@H]1CCOC1)c1nnc(-c2ccccn2)s1']	['CN(C(=O)[C@@H]1CCOC1)c1nnc(-c2ccccn2)s1']	['CN(C(=O)[C@@H]1CCOC1)c1nnc(-c2ccccn2)s1']
MNXM10179	O=C([O-])/C=C(Cl)\C=C(\F)C(=O)[O-]	['O=C([O-])/C=C(Cl)\\C=C(\\F)C(=O)[O-]']	['O=C([O-])/C=C(Cl)\\C=C(\\F)C(=O)[O-]']	['O=C([O-])/C=C(Cl)\\C=C(\\F)C(=O)[O-]']	['O=C([O-])/C=C(Cl)\\C=C(\\F)C(=O)[O-]']
MNXM811179	C=C(COS(=O)(=O)O)[C@H](O)Cc1c(OC)ccc2ccc(=O)oc12	['C=C(COS(=O)(=O)O)[C@H](O)Cc1c(OC)ccc2ccc(=O)oc12']	['C=C(COS(=O)(=O)O)[C@H](O)Cc1c(OC)ccc2ccc(=O)oc12']	['C=C(COS(=O)(=O)O)[C@H](O)Cc1c(OC)ccc2ccc(=O)oc12']	['C=C(COS(=O)(=O)O)[C@H](O)Cc1c(OC)ccc2ccc(=O)oc12']
MNXM817432	C=C/C=C/CCCCCCCCCCCC(=O)C[C@H](O)COC(C)=O	['C=C/C=C/CCCCCCCCCCCC(=O)C[C@H](O)COC(C)=O']	[]	['C=C/C=C/CCCCCCCCCCCC(=O)C[C@H](O)COC(C)=O']	['C=C/C=C/CCCCCCCCCCCC(=O)C[C@H](O)COC(C)=O']
MNXM1158833	C[C@]12CCC(=O)OC[C@@H]1CC[C@]1(O)[C@@H]2CC(=O)[C@]2(C)[C@H](/C(=C/C(=O)[O-])CO)CC[C@]12O	['C[C@]12CCC(=O)OC[C@@H]1CC[C@]1(O)[C@@H]2CC(=O)[C@]2(C)[C@H](/C(=C/C(=O)[O-])CO)CC[C@]12O', 'C[C@]12CCC(=O)OC[C@@H]1CC[C@]1(O)[C@]3(O)CC[C@@H](/C(=C/C(=O)[O-])CO)[C@@]1(C)C(=O)C[C@H]23']	['C[C@]12CCC(=O)OC[C@@H]1CC[C@]1(O)[C@@H]2CC(=O)[C@]2(C)[C@H](/C(=C/C(=O)[O-])CO)CC[C@]12O']	['C[C@]12CCC(=O)OC[C@@H]1CC[C@]1(O)[C@@H]2CC(=O)[C@]2(C)[C@H](/C(=C/C(=O)[O-])CO)CC[C@]12O']	['C[C@]12CCC(=O)OC[C@@H]1CC[C@]1(O)[C@@H]2CC(=O)[C@]2(C)[C@H](/C(=C/C(=O)[O-])CO)CC[C@]12O']
MNXM87467	CCC[C@]1(O)CC[C@H]2[C@@H]3CCC4=CC(=O)CC[C@]4(C)[C@H]3CC[C@@]21C	['CCC[C@]1(O)CC[C@H]2[C@@H]3CCC4=CC(=O)CC[C@]4(C)[C@H]3CC[C@@]21C', 'CCC[C@]1(O)CC[C@H]2[C@H](CCC3=CC(=O)CC[C@@]32C)[C@@H]2CC[C@@]21C', 'CCC[C@]1(O)CC[C@H]2[C@@H](CCC3=CC(=O)CC[C@@]32C)[C@@H]2CC[C@@]21C', 'CCC[C@]1(O)CC[C@H]2[C@H]3CCC4=CC(=O)CC[C@]4(C)[C@H]3CC[C@@]21C']	[]	['CCC[C@]1(O)CC[C@H]2[C@@H]3CCC4=CC(=O)CC[C@]4(C)[C@H]3CC[C@@]21C']	['CCC[C@]1(O)CC[C@H]2[C@@H]3CCC4=CC(=O)CC[C@]4(C)[C@H]3CC[C@@]21C']
MNXM1344625	CC(C)[C@@](C)(O)[C@@H](C(=O)[O-])[C@H](C)O	['CC(C)[C@@](C)(O)[C@@H](C(=O)[O-])[C@H](C)O']	[]	['CC(C)[C@@](C)(O)[C@@H](C(=O)[O-])[C@H](C)O']	['CC(C)[C@@](C)(O)[C@@H](C(=O)[O-])[C@H](C)O']
MNXM1221801	O=C([O-])/C=C\C1=C(C(=O)[O-])C(=O)N(S[C@@H]2CCCCOC2=O)C1=O	['O=C([O-])/C=C\\C1=C(C(=O)[O-])C(=O)N(S[C@@H]2CCCCOC2=O)C1=O']	['O=C([O-])/C=C\\C1=C(C(=O)[O-])C(=O)N(S[C@@H]2CCCCOC2=O)C1=O']	['O=C([O-])/C=C\\C1=C(C(=O)[O-])C(=O)N(S[C@@H]2CCCCOC2=O)C1=O']	['O=C([O-])/C=C\\C1=C(C(=O)[O-])C(=O)N(S[C@@H]2CCCCOC2=O)C1=O']
MNXM1195589	Cc1cccc(C)c1-n1c(=O)[nH]c2ccc(C(=O)C3C(=O)CCCC3=O)cc2c1=O	['Cc1cccc(C)c1-n1c(=O)[nH]c2ccc(C(=O)C3C(=O)CCCC3=O)cc2c1=O']	['Cc1cccc(C)c1-n1c(=O)[nH]c2ccc(C(=O)C3C(=O)CCCC3=O)cc2c1=O']	['Cc1cccc(C)c1-n1c(=O)[nH]c2ccc(C(=O)C3C(=O)CCCC3=O)cc2c1=O']	['Cc1cccc(C)c1-n1c(=O)[nH]c2ccc(C(=O)C3C(=O)CCCC3=O)cc2c1=O']
MNXM63202	COc1ccc(NCCCO)cc1[N+](=O)[O-]	['COc1ccc(NCCCO)cc1[N+](=O)[O-]']	['COc1ccc(NCCCO)cc1[N+](=O)[O-]']	['COc1ccc(NCCCO)cc1[N+](=O)[O-]']	['COc1ccc(NCCCO)cc1[N+](=O)[O-]']
MNXM33418	CCCCC[C@@H](O)/C=C/[C@@H]1C(=O)C[C@H](O)[C@@H]1C/C=C\CCCC(=O)O	['CCCCC[C@@H](O)/C=C/[C@@H]1C(=O)C[C@H](O)[C@@H]1C/C=C\\CCCC(=O)O']	['CCCCC[C@@H](O)/C=C/[C@@H]1C(=O)C[C@H](O)[C@@H]1C/C=C\\CCCC(=O)O']	['CCCCC[C@@H](O)/C=C/[C@@H]1C(=O)C[C@H](O)[C@@H]1C/C=C\\CCCC(=O)O']	['CCCCC[C@@H](O)/C=C/[C@@H]1C(=O)C[C@H](O)[C@@H]1C/C=C\\CCCC(=O)O']
MNXM151433	C[C@]12CC[C@H](O)C[C@@H]1C[C@@H](O)[C@@H]1[C@@H]2CC[C@]2(C)[C@@H](O)CC[C@@H]12	['C[C@]12CC[C@H]3[C@@H]4[C@H](O)C[C@H]1C[C@@H](O)CC[C@]3(C)[C@@H](O)CC[C@@H]42', 'C[C@]12CC[C@H]3[C@H]4[C@H](O)C[C@@H]1C[C@@H](O)CC[C@]3(C)[C@@H](O)CC[C@@H]42', 'C[C@@]12CC[C@H]1[C@H]1[C@H](O)C[C@H]2C[C@@H](O)CC[C@]2(C)[C@@H](O)CC[C@@H]12', 'C[C@]12CC[C@H](O)C[C@H]1C[C@@H](O)[C@H]1[C@@H]2CC[C@]2(C)[C@@H](O)CC[C@@H]12', 'C[C@]12CC[C@H](O)C[C@@H]1C[C@@H](O)[C@H]1[C@@H]2CC[C@H](O)[C@@]2(C)CC[C@@H]12…	['C[C@]12CC[C@H](O)C[C@H]1C[C@@H](O)[C@@H]1[C@@H]2CC[C@]2(C)[C@@H](O)CC[C@@H]12']	['C[C@]12CC[C@H](O)C[C@H]1C[C@@H](O)[C@@H]1[C@@H]2CC[C@]2(C)[C@@H](O)CC[C@@H]12', 'C[C@]12CC[C@H](O)C[C@H]1C[C@@H](O)[C@H]1[C@@H]2CC[C@]2(C)[C@@H](O)CC[C@@H]12', 'C[C@]12CC[C@H](O)C[C@@H]1C[C@@H](O)[C@@H]1[C@@H]2CC[C@]2(C)[C@@H](O)CC[C@@H]12', 'C[C@]12CC[C@H](O)C[C@@H]1C[C@@H](O)[C@H]1[C@@H]2CC[C@]2(C)[C@@H](O)CC[C@@H]12']	['C[C@]12CC[C@H](O)C[C@H]1C[C@@H](O)[C@@H]1[C@@H]2CC[C@]2(C)[C@@H](O)CC[C@@H]12', 'C[C@]12CC[C@H](O)C[C@H]1C[C@@H](O)[C@H]1[C@@H]2CC[C@]2(C)[C@@H](O)CC[C@@H]12', 'C[C@]12CC[C@H](O)C[C@@H]1C[C@@H](O)[C@@H]1[C@@H]2CC[C@]2(C)[C@@H](O)CC[C@@H]12', 'C[C@]12CC[C@H](O)C[C@@H]1C[C@@H](O)[C@H]1[C@@H]2CC[C@]2(C)[C@@H](O)CC[C@@H]12']
MNXM1126251	C[C@@H](O)[C@H](N)C(=O)N[C@@H](CCCN=C(N)N)C(=O)N[C@@H](Cc1cnc[nH]1)C(=O)O	['C[C@@H](O)[C@H](N)C(=O)N[C@@H](CCCN=C(N)N)C(=O)N[C@@H](Cc1cnc[nH]1)C(=O)O']	['C[C@@H](O)[C@H](N)C(=O)N[C@@H](CCCN=C(N)N)C(=O)N[C@@H](Cc1cnc[nH]1)C(=O)O']	['C[C@@H](O)[C@H](N)C(=O)N[C@@H](CCCN=C(N)N)C(=O)N[C@@H](Cc1cnc[nH]1)C(=O)O']	['C[C@@H](O)[C@H](N)C(=O)N[C@@H](CCCN=C(N)N)C(=O)N[C@@H](Cc1cnc[nH]1)C(=O)O']
MNXM471003	COc1ccc(F)c(-c2nc(CN3CCC(c4ccccc4)CC3)c(C)o2)c1	['COc1ccc(F)c(-c2nc(CN3CCC(c4ccccc4)CC3)c(C)o2)c1']	['COc1ccc(F)c(-c2nc(CN3CCC(c4ccccc4)CC3)c(C)o2)c1']	['COc1ccc(F)c(-c2nc(CN3CCC(c4ccccc4)CC3)c(C)o2)c1']	['COc1ccc(F)c(-c2nc(CN3CCC(c4ccccc4)CC3)c(C)o2)c1']
MNXM124090	CC1(C)Oc2cc(O)c3c(c2C[C@@H]1O)OC[C@H](c1ccc(O)cc1O)C3=O	['CC1(C)Oc2cc(O)c3c(c2C[C@@H]1O)OC[C@H](c1ccc(O)cc1O)C3=O']	['CC1(C)Oc2cc(O)c3c(c2C[C@@H]1O)OC[C@H](c1ccc(O)cc1O)C3=O']	['CC1(C)Oc2cc(O)c3c(c2C[C@@H]1O)OC[C@H](c1ccc(O)cc1O)C3=O']	['CC1(C)Oc2cc(O)c3c(c2C[C@@H]1O)OC[C@H](c1ccc(O)cc1O)C3=O']
MNXM1166481	CCN(CCO)C/C(O)=N/[C@H](C(=O)C(=O)[O-])[C@H](C)C(=O)C(=O)[O-]	['CCN(CCO)C/C(O)=N/[C@H](C(=O)C(=O)[O-])[C@H](C)C(=O)C(=O)[O-]']	['CCN(CCO)C/C(O)=N/[C@H](C(=O)C(=O)[O-])[C@H](C)C(=O)C(=O)[O-]']	['CCN(CCO)C/C(O)=N/[C@H](C(=O)C(=O)[O-])[C@H](C)C(=O)C(=O)[O-]']	['CCN(CCO)C/C(O)=N/[C@H](C(=O)C(=O)[O-])[C@H](C)C(=O)C(=O)[O-]']
MNXM145229	CC(C)[C@H](N)C(=O)N[C@@H](CC(N)=O)C(=O)O	['CC(C)[C@H](N)C(=O)N[C@@H](CC(N)=O)C(=O)O']	['CC(C)[C@H](N)C(=O)N[C@@H](CC(N)=O)C(=O)O']	['CC(C)[C@H](N)C(=O)N[C@@H](CC(N)=O)C(=O)O']	['CC(C)[C@H](N)C(=O)N[C@@H](CC(N)=O)C(=O)O']
MNXM1172780	CC[C@@]1(O)[C@@H](O)[C@@H]2[C@@H]3[C@@H](O)C[C@H]([C@H](C)CCC(=O)[O-])[C@@]3(C)C[C@@H](O)[C@H]2[C@]2(C)[C@@H](O)C[C@H](O)C[C@@H]12	['CC[C@@]1(O)[C@@H](O)[C@H]2[C@@H]3[C@@H](O)C[C@H]([C@H](C)CCC(=O)[O-])[C@@]3(C)C[C@@H](O)[C@H]2[C@]2(C)[C@@H](O)C[C@@H](O)C[C@@H]12', 'CC[C@@]1(O)[C@@H](O)[C@H]2[C@@H]3[C@@H](O)C[C@H]([C@H](C)CCC(=O)[O-])[C@@]3(C)C[C@@H](O)[C@H]2[C@]2(C)[C@@H](O)C[C@H](O)C[C@@H]12', 'CC[C@@]1(O)[C@@H](O)[C@@H]2[C@@H]3[C@@H](O)C[C@H]([C@H](C)CCC(=O)[O-])[C@@]3(C)C[C@@H](O)[C@H]2[C@]2(C)[C@@H](O)C[C@H](O)C[C@@H]12…	[]	[]	['CC[C@@]1(O)[C@@H](O)[C@H]2[C@@H]3[C@@H](O)C[C@H]([C@H](C)CCC(=O)[O-])[C@@]3(C)C[C@@H](O)[C@H]2[C@]2(C)[C@@H](O)C[C@H](O)C[C@@H]12']
MNXM151472	C[C@@H]1O[C@H](O)[C@H](O)[C@H](O)[C@@H]1O	['C[C@@H]1O[C@H](O)[C@H](O)[C@@H](O)[C@@H]1O', 'C[C@@H]1O[C@H](O)[C@H](O)[C@H](O)[C@@H]1O']	['C[C@@H]1O[C@H](O)[C@H](O)[C@H](O)[C@@H]1O']	['C[C@@H]1O[C@H](O)[C@H](O)C(O)[C@@H]1O', 'C[C@@H]1O[C@H](O)[C@H](O)[C@@H](O)[C@@H]1O', 'C[C@@H]1O[C@H](O)[C@H](O)[C@H](O)[C@@H]1O']	['C[C@@H]1O[C@H](O)[C@H](O)C(O)[C@@H]1O', 'C[C@@H]1O[C@H](O)[C@H](O)[C@@H](O)[C@@H]1O', 'C[C@@H]1O[C@H](O)[C@H](O)[C@H](O)[C@@H]1O']
MNXM579688	CNC[C@H]1Oc2ccc(NC(=O)C3CC3)cc2CC(=O)N([C@@H](C)CO)C[C@H]1C	['CNC[C@H]1Oc2ccc(NC(=O)C3CC3)cc2CC(=O)N([C@@H](C)CO)C[C@H]1C']	['CNC[C@H]1Oc2ccc(NC(=O)C3CC3)cc2CC(=O)N([C@@H](C)CO)C[C@H]1C']	['CNC[C@H]1Oc2ccc(NC(=O)C3CC3)cc2CC(=O)N([C@@H](C)CO)C[C@H]1C']	['CNC[C@H]1Oc2ccc(NC(=O)C3CC3)cc2CC(=O)N([C@@H](C)CO)C[C@H]1C']
MNXM35200	CC(C)CCCCC(=O)[C@@H]1C(=O)OC[C@H]1CO	['CC(C)CCCCC(=O)[C@@H]1C(=O)OC[C@H]1CO']	['CC(C)CCCCC(=O)[C@@H]1C(=O)OC[C@H]1CO']	['CC(C)CCCCC(=O)[C@@H]1C(=O)OC[C@H]1CO']	['CC(C)CCCCC(=O)[C@@H]1C(=O)OC[C@H]1CO']
MNXM471613	O=C(CN1CCOCC1)N/N=C/c1ccc([N+](=O)[O-])o1	['O=C(CN1CCOCC1)N/N=C/c1ccc([N+](=O)[O-])o1']	['O=C(CN1CCOCC1)N/N=C/c1ccc([N+](=O)[O-])o1']	['O=C(CN1CCOCC1)N/N=C/c1ccc([N+](=O)[O-])o1']	['O=C(CN1CCOCC1)N/N=C/c1ccc([N+](=O)[O-])o1']
MNXM487627	O=C1NC(=O)C(=Cc2ccc3ccccc3c2)C(=O)N1	['O=C1NC(=O)C(=Cc2ccc3ccccc3c2)C(=O)N1']	['O=C1NC(=O)C(=Cc2ccc3ccccc3c2)C(=O)N1']	['O=C1NC(=O)C(=Cc2ccc3ccccc3c2)C(=O)N1']	['O=C1NC(=O)C(=Cc2ccc3ccccc3c2)C(=O)N1']
MNXM1280020	O=C([O-])OC[C@H](O)CCOC(=O)Nc1ccc(CCC(=O)C(=O)[O-])cc1	['O=C([O-])OC[C@H](O)CCOC(=O)Nc1ccc(CCC(=O)C(=O)[O-])cc1']	['O=C([O-])OC[C@H](O)CCOC(=O)Nc1ccc(CCC(=O)C(=O)[O-])cc1']	['O=C([O-])OC[C@H](O)CCOC(=O)Nc1ccc(CCC(=O)C(=O)[O-])cc1']	['O=C([O-])OC[C@H](O)CCOC(=O)Nc1ccc(CCC(=O)C(=O)[O-])cc1']
MNXM81267	Nc1ncnc2c1ncn2[C@@H]1O[C@H](CS[C@H](CC[NH3+])CCCCC[NH3+])[C@@H](O)[C@H]1O	['Nc1ncnc2c1ncn2[C@@H]1O[C@H](CS[C@@H](CC[NH3+])CCCCC[NH3+])[C@@H](O)[C@H]1O', 'Nc1ncnc2c1ncn2[C@@H]1O[C@H](CS[C@H](CC[NH3+])CCCCC[NH3+])[C@@H](O)[C@H]1O']	[]	[]	[]
MNXM1355360	O[C@@H]1[C@H](O)[C@]2(O)C[C@]1(O)[C@@H]1[C@@H]2[C@]2(Cl)[C@H](O)C[C@]1(Cl)[C@@H]2Cl	['O[C@@H]1[C@H](O)[C@]2(O)C[C@]1(O)[C@@H]1[C@@H]2[C@]2(Cl)[C@H](O)C[C@]1(Cl)[C@@H]2Cl', 'O[C@@H]1[C@H](O)[C@]2(O)C[C@]1(O)[C@@H]1[C@@H]2[C@]2(Cl)C[C@@H](O)[C@]1(Cl)[C@H]2Cl']	['O[C@@H]1[C@H](O)[C@]2(O)C[C@]1(O)[C@@H]1[C@@H]2[C@]2(Cl)[C@H](O)C[C@]1(Cl)[C@@H]2Cl']	['O[C@@H]1[C@H](O)[C@]2(O)C[C@]1(O)[C@@H]1[C@@H]2[C@]2(Cl)[C@H](O)C[C@]1(Cl)[C@@H]2Cl']	['O[C@@H]1[C@H](O)[C@]2(O)C[C@]1(O)[C@@H]1[C@@H]2[C@]2(Cl)[C@H](O)C[C@]1(Cl)[C@@H]2Cl', 'O[C@@H]1[C@H](O)[C@]2(O)C[C@]1(O)[C@@H]1[C@@H]2[C@]2(Cl)C[C@@H](O)[C@]1(Cl)[C@H]2Cl']
MNXM500570	CCc1ccc([C@H](O)[C@](C)(O)C=O)cc1	['CCc1ccc([C@H](O)[C@](C)(O)C=O)cc1']	['CCc1ccc([C@H](O)[C@](C)(O)C=O)cc1']	['CCc1ccc([C@H](O)[C@](C)(O)C=O)cc1']	['CCc1ccc([C@H](O)[C@](C)(O)C=O)cc1']
MNXM737503	O=C(O)C1=C/C(=C/C=N\[C@@H](CC2=CC(=O)C(=O)C=C2)C(=O)O)C[C@@H](C(=O)O)N1	['O=C(O)C1=C/C(=C/C=N\\[C@@H](CC2=CC(=O)C(=O)C=C2)C(=O)O)C[C@@H](C(=O)O)N1']	['O=C(O)C1=C/C(=C/C=N\\[C@@H](CC2=CC(=O)C(=O)C=C2)C(=O)O)C[C@@H](C(=O)O)N1']	['O=C(O)C1=C/C(=C/C=N\\[C@@H](CC2=CC(=O)C(=O)C=C2)C(=O)O)C[C@@H](C(=O)O)N1']	['O=C(O)C1=C/C(=C/C=N\\[C@@H](CC2=CC(=O)C(=O)C=C2)C(=O)O)C[C@@H](C(=O)O)N1']
MNXM26700	COc1ccc(-c2oc3c(O)c(OC)c(OC)c(O)c3c(=O)c2O)cc1OC	['COc1ccc(-c2oc3c(O)c(OC)c(OC)c(O)c3c(=O)c2O)cc1OC']	[]	['COc1ccc(-c2oc3c(O)c(OC)c(OC)c(O)c3c(=O)c2O)cc1OC']	['COc1ccc(-c2oc3c(O)c(OC)c(OC)c(O)c3c(=O)c2O)cc1OC']
MNXM1345609	C[C@H](Cl)CCC[C@H](Cl)C[C@H](Cl)CCCl	['C[C@H](Cl)CCC[C@@H](Cl)C[C@@H](Cl)CCCl', 'C[C@H](Cl)CCC[C@H](Cl)C[C@H](Cl)CCCl']	[]	['C[C@H](Cl)CCC[C@H](Cl)C[C@H](Cl)CCCl']	['C[C@H](Cl)CCC[C@H](Cl)C[C@H](Cl)CCCl']
MNXM42934	CCN(CC)c1ccc(NC(=O)c2ccccc2N)c(C)c1	['CCN(CC)c1ccc(NC(=O)c2ccccc2N)c(C)c1']	['CCN(CC)c1ccc(NC(=O)c2ccccc2N)c(C)c1']	['CCN(CC)c1ccc(NC(=O)c2ccccc2N)c(C)c1']	['CCN(CC)c1ccc(NC(=O)c2ccccc2N)c(C)c1']
MNXM1357447	CCCCCCCCCCC(=O)C[N+](C)(C)Cc1ccccc1	['CCCCCCCCCCC(=O)C[N+](C)(C)Cc1ccccc1']	['CCCCCCCCCCC(=O)C[N+](C)(C)Cc1ccccc1']	['CCCCCCCCCCC(=O)C[N+](C)(C)Cc1ccccc1']	['CCCCCCCCCCC(=O)C[N+](C)(C)Cc1ccccc1']
MNXM118622	CC(=O)O[C@H]1C[C@@H]2C(=O)O[C@H](c3ccoc3)C[C@@]2(C)[C@@H]2C[C@@H]3C[C@@H](C(=O)O3)[C@@H]12	['CC(=O)O[C@H]1C[C@@H]2C(=O)O[C@@H]3C[C@@H]4[C@H]1[C@@H](C3)C(=O)O[C@H](c1ccoc1)C[C@]24C', 'CC(=O)O[C@H]1C[C@@H]2C(=O)O[C@H]3C[C@@H]4[C@H]1[C@@H](C3)C(=O)O[C@H](c1ccoc1)C[C@]24C', 'CC(=O)O[C@H]1C[C@@H]2C(=O)O[C@H](c3ccoc3)C[C@@]2(C)[C@@H]2C[C@@H]3C[C@@H](C(=O)O3)[C@@H]12', 'CC(=O)O[C@H]1C[C@@H]2C(=O)O[C@H](c3ccoc3)C[C@@]2(C)[C@@H]2C[C@H]3C[C@@H](C(=O)O3)[C@@H]12']	[]	[]	[]
MNXM80836	CC(=O)O/C=C(/C=C/OC(C)=O)[C@H](C/C=C(C)/C=C/C=C(C)C)OC(C)=O	['CC(=O)O/C=C(/C=C/OC(C)=O)[C@H](C/C=C(C)/C=C/C=C(C)C)OC(C)=O']	[]	[]	[]
MNXM16502	CCCCC/C=C\C=C\C=C\CCCCCCC(=O)O	['CCCCCC/C=C/C=C/C=C\\CCCCCC(=O)O', 'CCCCCCC/C=C\\C=C\\C=C\\CCCCC(=O)O', 'CCCCCC/C=C\\C=C\\C=C\\CCCCCC(=O)O', 'CCCCCCC/C=C/C=C/C=C\\CCCCC(=O)O', 'CCCCC/C=C/C=C/C=C\\CCCCCCC(=O)O', 'CCCCC/C=C\\C=C\\C=C\\CCCCCCC(=O)O']	[]	['CCCCCC/C=C/C=C/C=C\\CCCCCC(=O)O', 'CCCCCCC/C=C\\C=C\\C=C\\CCCCC(=O)O', 'CCCCCC/C=C\\C=C\\C=C\\CCCCCC(=O)O', 'CCCCC/C=C/C=C/C=C\\CCCCCCC(=O)O', 'CCCCC/C=C\\C=C\\C=C\\CCCCCCC(=O)O']	['CCCCCC/C=C/C=C/C=C\\CCCCCC(=O)O', 'CCCCCCC/C=C\\C=C\\C=C\\CCCCC(=O)O', 'CCCCCC/C=C\\C=C\\C=C\\CCCCCC(=O)O', 'CCCCCCC/C=C/C=C/C=C\\CCCCC(=O)O', 'CCCCC/C=C/C=C/C=C\\CCCCCCC(=O)O', 'CCCCC/C=C\\C=C\\C=C\\CCCCCCC(=O)O']
MNXM1360132	O=C1[C@H](O)[C@@H]2C[C@]1(O)[C@H]1[C@]3(Cl)[C@@H](Cl)C[C@](Cl)(C3(Cl)Cl)[C@]21O	['O=C1[C@H](O)[C@@H]2C[C@]1(O)[C@H]1[C@]3(Cl)[C@@H](Cl)C[C@](Cl)(C3(Cl)Cl)[C@]21O']	['O=C1[C@H](O)[C@@H]2C[C@]1(O)[C@H]1[C@]3(Cl)[C@@H](Cl)C[C@](Cl)(C3(Cl)Cl)[C@]21O']	['O=C1[C@H](O)[C@@H]2C[C@]1(O)[C@H]1[C@]3(Cl)[C@@H](Cl)C[C@](Cl)(C3(Cl)Cl)[C@]21O']	['O=C1[C@H](O)[C@@H]2C[C@]1(O)[C@H]1[C@]3(Cl)[C@@H](Cl)C[C@](Cl)(C3(Cl)Cl)[C@]21O']
MNXM1246970	Cc1c(-c2ccc(O)cc2)cc(O)c(O)c1COC(=O)[C@@H]1[C@H](C[C@H](Cl)C(F)(F)F)C1(C)C	['Cc1c(-c2ccc(O)cc2)cc(O)c(O)c1COC(=O)[C@@H]1[C@H](C[C@H](Cl)C(F)(F)F)C1(C)C']	['Cc1c(-c2ccc(O)cc2)cc(O)c(O)c1COC(=O)[C@@H]1[C@H](C[C@H](Cl)C(F)(F)F)C1(C)C']	['Cc1c(-c2ccc(O)cc2)cc(O)c(O)c1COC(=O)[C@@H]1[C@H](C[C@H](Cl)C(F)(F)F)C1(C)C']	['Cc1c(-c2ccc(O)cc2)cc(O)c(O)c1COC(=O)[C@@H]1[C@H](C[C@H](Cl)C(F)(F)F)C1(C)C']
MNXM811508	CC(C)=CCC[C@]1(C)O[C@@H]1Cc1c(O)cc(O)c(C(=O)CCc2ccc(O)cc2)c1O	['CC(C)=CCC[C@]1(C)O[C@@H]1Cc1c(O)cc(O)c(C(=O)CCc2ccc(O)cc2)c1O']	['CC(C)=CCC[C@]1(C)O[C@@H]1Cc1c(O)cc(O)c(C(=O)CCc2ccc(O)cc2)c1O']	['CC(C)=CCC[C@]1(C)O[C@@H]1Cc1c(O)cc(O)c(C(=O)CCc2ccc(O)cc2)c1O']	['CC(C)=CCC[C@]1(C)O[C@@H]1Cc1c(O)cc(O)c(C(=O)CCc2ccc(O)cc2)c1O']
MNXM1239789	CCNC/C(O)=N/C(=C\C=O)/C(C=O)=C\C(=O)[O-]	['CCNC/C(O)=N/C(=C\\C=O)/C(C=O)=C\\C(=O)[O-]']	['CCNC/C(O)=N/C(=C\\C=O)/C(C=O)=C\\C(=O)[O-]']	['CCNC/C(O)=N/C(=C\\C=O)/C(C=O)=C\\C(=O)[O-]']	['CCNC/C(O)=N/C(=C\\C=O)/C(C=O)=C\\C(=O)[O-]']
MNXM51981	Nc1cnc(-c2cc(Cl)cc(Cl)c2Cl)c(N)n1	['Nc1cnc(-c2cc(Cl)cc(Cl)c2Cl)c(N)n1']	['Nc1cnc(-c2cc(Cl)cc(Cl)c2Cl)c(N)n1']	['Nc1cnc(-c2cc(Cl)cc(Cl)c2Cl)c(N)n1']	['Nc1cnc(-c2cc(Cl)cc(Cl)c2Cl)c(N)n1']
MNXM1257365	O=C1C(=O)[C@@H]2C[C@@H]1[C@H]1[C@H]2[C@@]2(Cl)CC[C@@H]1C2(Cl)Cl	['O=C1C(=O)[C@@H]2C[C@@H]1[C@H]1[C@H]2[C@@]2(Cl)CC[C@@H]1C2(Cl)Cl']	['O=C1C(=O)[C@@H]2C[C@@H]1[C@H]1[C@H]2[C@@]2(Cl)CC[C@@H]1C2(Cl)Cl']	['O=C1C(=O)[C@@H]2C[C@@H]1[C@H]1[C@H]2[C@@]2(Cl)CC[C@@H]1C2(Cl)Cl']	['O=C1C(=O)[C@@H]2C[C@@H]1[C@H]1[C@H]2[C@@]2(Cl)CC[C@@H]1C2(Cl)Cl']
MNXM816336	CCCCC/C=C\C[C@@H](O)/C=C/[C@@H]1O[C@@H]([C@H](O)CCCC(=O)O)C[C@@H]1O	['CCCCC/C=C\\C[C@@H](O)/C=C/[C@@H]1O[C@@H]([C@H](O)CCCC(=O)O)C[C@@H]1O']	[]	['CCCCC/C=C\\C[C@@H](O)/C=C/[C@@H]1O[C@@H]([C@H](O)CCCC(=O)O)C[C@@H]1O']	['CCCCC/C=C\\C[C@@H](O)/C=C/[C@@H]1O[C@@H]([C@H](O)CCCC(=O)O)C[C@@H]1O']
MNXM86938	C=CC#CC1=CC=C(C#CC#CC)SS1	['C=CC#CC1=CC=C(C#CC#CC)SS1']	[]	[]	[]
MNXM33925	C=C1/C(=C\C=C2/CCC[C@]3(C)[C@@H]([C@@H](C)SCCCCCC(C)(C)O)CC[C@@H]23)C[C@@H](O)C[C@@H]1O	['C=C1/C(=C\\C=C2/CCC[C@]3(C)[C@@H]([C@@H](C)SCCCCCC(C)(C)O)CC[C@@H]23)C[C@@H](O)C[C@@H]1O']	[]	['C=C1/C(=C\\C=C2/CCC[C@]3(C)[C@@H]([C@@H](C)SCCCCCC(C)(C)O)CC[C@@H]23)C[C@@H](O)C[C@@H]1O']	['C=C1/C(=C\\C=C2/CCC[C@]3(C)[C@@H]([C@@H](C)SCCCCCC(C)(C)O)CC[C@@H]23)C[C@@H](O)C[C@@H]1O']
MNXM171724	N#C[C@@H]1[C@H](c2ccc(C3=CCCCC3)cc2)[C@H](CO)N1S(=O)(=O)c1ccccc1	['N#C[C@@H]1[C@H](c2ccc(C3=CCCCC3)cc2)[C@H](CO)N1S(=O)(=O)c1ccccc1']	[]	['N#C[C@@H]1[C@H](c2ccc(C3=CCCCC3)cc2)[C@H](CO)N1S(=O)(=O)c1ccccc1']	['N#C[C@@H]1[C@H](c2ccc(C3=CCCCC3)cc2)[C@H](CO)N1S(=O)(=O)c1ccccc1']
MNXM504982	CCCCCCCCCCCCCCC[C@H](C)CC(C(=O)[O-])C(=O)[O-]	['CCCCCCCCCCCCCCC[C@H](C)CC(C(=O)[O-])C(=O)[O-]']	['CCCCCCCCCCCCCCC[C@H](C)CC(C(=O)[O-])C(=O)[O-]']	['CCCCCCCCCCCCCCC[C@H](C)CC(C(=O)[O-])C(=O)[O-]']	['CCCCCCCCCCCCCCC[C@H](C)CC(C(=O)[O-])C(=O)[O-]']
MNXM1234872	C[C@@H](CCC(=O)[O-])[C@@H]1CC[C@H]2[C@@]1(C)C[C@@H](O)[C@@H]1[C@]3(C)[C@H](O)C[C@@H](O)C[C@H]3[C@H](CCO)[C@H](O)[C@]12O	['C[C@@H](CCC(=O)[O-])[C@@H]1CC[C@H]2[C@@]1(C)C[C@@H](O)[C@@H]1[C@]3(C)[C@H](O)C[C@@H](O)C[C@H]3[C@H](CCO)[C@H](O)[C@]12O', 'C[C@@H](CCC(=O)[O-])[C@@H]1CC[C@H]2[C@@]1(C)C[C@@H](O)[C@@H]1[C@]3(C)[C@H](O)C[C@H](O)C[C@H]3[C@H](CCO)[C@H](O)[C@]12O']	['C[C@@H](CCC(=O)[O-])[C@@H]1CC[C@H]2[C@@]1(C)C[C@@H](O)[C@@H]1[C@]3(C)[C@H](O)C[C@@H](O)C[C@H]3[C@H](CCO)[C@H](O)[C@]12O']	['C[C@@H](CCC(=O)[O-])[C@@H]1CC[C@H]2[C@@]1(C)C[C@@H](O)[C@@H]1[C@]3(C)[C@H](O)C[C@@H](O)C[C@H]3[C@H](CCO)[C@H](O)[C@]12O']	['C[C@@H](CCC(=O)[O-])[C@@H]1CC[C@H]2[C@@]1(C)C[C@@H](O)[C@@H]1[C@]3(C)[C@H](O)C[C@@H](O)C[C@H]3[C@H](CCO)[C@H](O)[C@]12O', 'C[C@@H](CCC(=O)[O-])[C@@H]1CC[C@H]2[C@@]1(C)C[C@@H](O)[C@@H]1[C@]3(C)[C@H](O)C[C@H](O)C[C@H]3[C@H](CCO)[C@H](O)[C@]12O']
MNXM1255749	CC[C@@H]1C(=O)O[C@@H]2[C@@H]3CC[C@H]([C@H](CO)CCC(=O)[O-])[C@]3(C)CC[C@@H]2[C@]2(C)CCC(=O)C[C@H]12	['CC[C@@H]1C(=O)O[C@@H]2[C@@H]3CC[C@H]([C@H](CO)CCC(=O)[O-])[C@]4(C)CC[C@@H]2[C@]3(C)CCC(=O)C[C@H]14', 'CC[C@@H]1C(=O)O[C@@H]2[C@@H]3CC[C@H]([C@H](CO)CCC(=O)[O-])[C@]4(C)CC[C@@H]2[C@@]3(C)CCC(=O)C[C@H]14', 'CC[C@@H]1C(=O)O[C@H]2[C@@H]3CC[C@H]([C@H](CO)CCC(=O)[O-])[C@]3(C)CC[C@@H]2[C@@]2(C)CCC(=O)C[C@H]12', 'CC[C@@H]1C(=O)O[C@H]2[C@H](CC[C@H]([C@H](CO)CCC(=O)[O-])[C@]3(C)CCC(=O)C[C@H]13)[C@]1(C)CC…	['CC[C@@H]1C(=O)O[C@@H]2[C@@H]3CC[C@H]([C@H](CO)CCC(=O)[O-])[C@]3(C)CC[C@@H]2[C@]2(C)CCC(=O)C[C@H]12']	['CC[C@@H]1C(=O)O[C@@H]2[C@@H]3CC[C@H]([C@H](CO)CCC(=O)[O-])[C@]3(C)CC[C@@H]2[C@]2(C)CCC(=O)C[C@H]12', 'CC[C@@H]1C(=O)O[C@H]2[C@@H]3CC[C@H]([C@H](CO)CCC(=O)[O-])[C@]3(C)CC[C@@H]2[C@]2(C)CCC(=O)C[C@H]12']	['CC[C@@H]1C(=O)O[C@@H]2[C@@H]3CC[C@H]([C@H](CO)CCC(=O)[O-])[C@]3(C)CC[C@@H]2[C@]2(C)CCC(=O)C[C@H]12', 'CC[C@@H]1C(=O)O[C@H]2[C@@H]3CC[C@H]([C@H](CO)CCC(=O)[O-])[C@]3(C)CC[C@@H]2[C@]2(C)CCC(=O)C[C@H]12']
MNXM1353609	O=C([O-])CC[C@H](C(O)O)[C@@H]1C(=O)[C@@H]2C=C(Cl)[C@]1(Cl)C2(Cl)Cl	['O=C([O-])CC[C@H](C(O)O)[C@@H]1C(=O)[C@@H]2C=C(Cl)[C@]1(Cl)C2(Cl)Cl']	['O=C([O-])CC[C@H](C(O)O)[C@@H]1C(=O)[C@@H]2C=C(Cl)[C@]1(Cl)C2(Cl)Cl']	['O=C([O-])CC[C@H](C(O)O)[C@@H]1C(=O)[C@@H]2C=C(Cl)[C@]1(Cl)C2(Cl)Cl']	['O=C([O-])CC[C@H](C(O)O)[C@@H]1C(=O)[C@@H]2C=C(Cl)[C@]1(Cl)C2(Cl)Cl']
MNXM1142847	Cc1c(COC(=O)[C@@H]2[C@H](/C=C(\Cl)C(F)(F)F)C2(C)C)cccc1C(/C=C\C(=O)[O-])=C/C(=O)[O-]	['Cc1c(COC(=O)[C@@H]2[C@H](/C=C(\\Cl)C(F)(F)F)C2(C)C)cccc1C(/C=C\\C(=O)[O-])=C/C(=O)[O-]']	[]	[]	[]
MNXM733118	CC1(C)CC[C@]2(C)CC[C@]3(C)C(=CC(=O)[C@@H]4[C@@]5(C)CC[C@H](O)C(C)(C)[C@@H]5CC[C@]43C)[C@@H]2C1	['CC1(C)CC[C@@]2(C)CC[C@]3(C)C(=CC(=O)[C@@H]4[C@@]5(C)CC[C@H]5C(C)(C)[C@@H](O)CC[C@]43C)[C@@H]2C1', 'CC1(C)CC[C@]2(C)CC[C@]3(C)C(=CC(=O)[C@@H]4[C@@]5(C)CC[C@H](O)C(C)(C)[C@@H]5CC[C@]43C)[C@@H]2C1', 'CC1(C)CC[C@@]2(C)CC[C@]3(C)C(=CC(=O)[C@@H]4[C@@]5(C)CC[C@H](O)C(C)(C)[C@@H]5CC[C@]43C)[C@@H]2C1', 'CC1(C)CC[C@]2(C)CC[C@]3(C)C(=CC(=O)[C@@H]4[C@@]5(C)CC[C@H]5C(C)(C)[C@@H](O)CC[C@]43C)[C@@H]2C1']	['CC1(C)CC[C@]2(C)CC[C@]3(C)C(=CC(=O)[C@@H]4[C@@]5(C)CC[C@H](O)C(C)(C)[C@@H]5CC[C@]43C)[C@@H]2C1']	['CC1(C)CC[C@]2(C)CC[C@]3(C)C(=CC(=O)[C@@H]4[C@@]5(C)CC[C@H](O)C(C)(C)[C@@H]5CC[C@]43C)[C@@H]2C1', 'CC1(C)CC[C@@]2(C)CC[C@]3(C)C(=CC(=O)[C@@H]4[C@@]5(C)CC[C@H](O)C(C)(C)[C@@H]5CC[C@]43C)[C@@H]2C1']	['CC1(C)CC[C@]2(C)CC[C@]3(C)C(=CC(=O)[C@@H]4[C@@]5(C)CC[C@H](O)C(C)(C)[C@@H]5CC[C@]43C)[C@@H]2C1', 'CC1(C)CC[C@@]2(C)CC[C@]3(C)C(=CC(=O)[C@@H]4[C@@]5(C)CC[C@H](O)C(C)(C)[C@@H]5CC[C@]43C)[C@@H]2C1']
MNXM1262095	CC[C@]1(O)[C@@H](O)[C@@H]2[C@@H]3CC[C@@](O)([C@@H](C)CCC(=O)[O-])[C@@]3(C)[C@@H](O)C[C@@H]2[C@]2(C)CC[C@@H](O)C[C@]21O	['CC[C@]1(O)[C@@H](O)[C@@H]2[C@@H]3CC[C@@](O)([C@@H](C)CCC(=O)[O-])[C@@]3(C)[C@@H](O)C[C@@H]2[C@]2(C)CC[C@@H](O)C[C@]21O', 'CC[C@]1(O)[C@@H](O)[C@H]2[C@@H]3CC[C@@](O)([C@@H](C)CCC(=O)[O-])[C@@]3(C)[C@@H](O)C[C@@H]2[C@]2(C)CC[C@@H](O)C[C@]21O', 'CC[C@]1(O)[C@@H](O)[C@H]2[C@@H]3CC[C@@]4(C)[C@H]2C[C@H](O)[C@]3(C)[C@](O)([C@@H](C)CCC(=O)[O-])CC[C@@H](O)C[C@]41O', 'CC[C@]1(O)[C@@H](O)[C@@H]2[C@@H]3CC[…	['CC[C@]1(O)[C@@H](O)[C@H]2[C@@H]3CC[C@@](O)([C@@H](C)CCC(=O)[O-])[C@@]3(C)[C@@H](O)C[C@@H]2[C@]2(C)CC[C@@H](O)C[C@]21O']	['CC[C@]1(O)[C@@H](O)[C@@H]2[C@@H]3CC[C@@](O)([C@@H](C)CCC(=O)[O-])[C@@]3(C)[C@@H](O)C[C@@H]2[C@]2(C)CC[C@@H](O)C[C@]21O', 'CC[C@]1(O)[C@@H](O)[C@H]2[C@@H]3CC[C@@](O)([C@@H](C)CCC(=O)[O-])[C@@]3(C)[C@@H](O)C[C@@H]2[C@]2(C)CC[C@@H](O)C[C@]21O']	['CC[C@]1(O)[C@@H](O)[C@@H]2[C@@H]3CC[C@@](O)([C@@H](C)CCC(=O)[O-])[C@@]3(C)[C@@H](O)C[C@@H]2[C@]2(C)CC[C@@H](O)C[C@]21O', 'CC[C@]1(O)[C@@H](O)[C@H]2[C@@H]3CC[C@@](O)([C@@H](C)CCC(=O)[O-])[C@@]3(C)[C@@H](O)C[C@@H]2[C@]2(C)CC[C@@H](O)C[C@]21O']
MNXM1231906	O=C=Nc1ccc(C(=O)C2=C(O)[C@H](O)[C@H](O)[C@H](O)C(=O)O2)cc1	['O=C=Nc1ccc(C(=O)C2=C(O)[C@H](O)[C@H](O)[C@H](O)C(=O)O2)cc1']	['O=C=Nc1ccc(C(=O)C2=C(O)[C@H](O)[C@H](O)[C@H](O)C(=O)O2)cc1']	['O=C=Nc1ccc(C(=O)C2=C(O)[C@H](O)[C@H](O)[C@H](O)C(=O)O2)cc1']	['O=C=Nc1ccc(C(=O)C2=C(O)[C@H](O)[C@H](O)[C@H](O)C(=O)O2)cc1']
MNXM1254087	CSC1=N[C@@](C)(c2cc(O)ccc2O)C(=O)N1Nc1ccccc1	['CSC1=N[C@@](C)(c2cc(O)ccc2O)C(=O)N1Nc1ccccc1']	['CSC1=N[C@@](C)(c2cc(O)ccc2O)C(=O)N1Nc1ccccc1']	['CSC1=N[C@@](C)(c2cc(O)ccc2O)C(=O)N1Nc1ccccc1']	['CSC1=N[C@@](C)(c2cc(O)ccc2O)C(=O)N1Nc1ccccc1']
MNXM1290454	C[C@H](O)[C@](O)(C(=O)[O-])[C@H](O)c1ccc(NC(=O)[O-])cc1	['C[C@H](O)[C@](O)(C(=O)[O-])[C@H](O)c1ccc(NC(=O)[O-])cc1']	['C[C@H](O)[C@](O)(C(=O)[O-])[C@H](O)c1ccc(NC(=O)[O-])cc1']	['C[C@H](O)[C@](O)(C(=O)[O-])[C@H](O)c1ccc(NC(=O)[O-])cc1']	['C[C@H](O)[C@](O)(C(=O)[O-])[C@H](O)c1ccc(NC(=O)[O-])cc1']
MNXM1281349	O=C([O-])C[C@H](O)[C@]1(O)C(=O)N(SC2CCCCC2)C(=O)[C@]1(O)C(=O)[O-]	['O=C([O-])C[C@H](O)[C@]1(O)C(=O)N(SC2CCCCC2)C(=O)[C@]1(O)C(=O)[O-]']	['O=C([O-])C[C@H](O)[C@]1(O)C(=O)N(SC2CCCCC2)C(=O)[C@]1(O)C(=O)[O-]']	['O=C([O-])C[C@H](O)[C@]1(O)C(=O)N(SC2CCCCC2)C(=O)[C@]1(O)C(=O)[O-]']	['O=C([O-])C[C@H](O)[C@]1(O)C(=O)N(SC2CCCCC2)C(=O)[C@]1(O)C(=O)[O-]']
MNXM38628	O=C(O)c1ccc2c(c1)C1(OC2=O)c2ccc(O)cc2Oc2cc(O)ccc21	['O=C(O)c1ccc2c(c1)C1(OC2=O)c2ccc(O)cc2Oc2cc(O)ccc21']	[]	['O=C(O)c1ccc2c(c1)C1(OC2=O)c2ccc(O)cc2Oc2cc(O)ccc21']	['O=C(O)c1ccc2c(c1)C1(OC2=O)c2ccc(O)cc2Oc2cc(O)ccc21']
MNXM1144757	O=C1C[C@H](O)C(=O)c2c(O)cccc2O1	['O=C1C[C@H](O)C(=O)c2c(O)cccc2O1']	['O=C1C[C@H](O)C(=O)c2c(O)cccc2O1']	['O=C1C[C@H](O)C(=O)c2c(O)cccc2O1']	['O=C1C[C@H](O)C(=O)c2c(O)cccc2O1']
MNXM1175359	O=C([O-])C[C@H](O)Cl	['O=C([O-])C[C@H](O)Cl']	['O=C([O-])C[C@H](O)Cl']	['O=C([O-])C[C@H](O)Cl']	['O=C([O-])C[C@H](O)Cl']
MNXM1181854	CC(=O)NCC[C@H](C=O)[C@](O)([C@H](O)C(=O)[O-])[C@](N)(O)[C@H](O)C(=O)[O-]	['CC(=O)NCC[C@H](C=O)[C@](O)([C@H](O)C(=O)[O-])[C@](N)(O)[C@H](O)C(=O)[O-]']	['CC(=O)NCC[C@H](C=O)[C@](O)([C@H](O)C(=O)[O-])[C@](N)(O)[C@H](O)C(=O)[O-]']	['CC(=O)NCC[C@H](C=O)[C@](O)([C@H](O)C(=O)[O-])[C@](N)(O)[C@H](O)C(=O)[O-]']	['CC(=O)NCC[C@H](C=O)[C@](O)([C@H](O)C(=O)[O-])[C@](N)(O)[C@H](O)C(=O)[O-]']
MNXM1229854	CCCCCCCCCC[C@H](O)[C@H](O)c1ccccc1	['CCCCCCCCCC[C@H](O)[C@H](O)c1ccccc1']	['CCCCCCCCCC[C@H](O)[C@H](O)c1ccccc1']	['CCCCCCCCCC[C@H](O)[C@H](O)c1ccccc1']	['CCCCCCCCCC[C@H](O)[C@H](O)c1ccccc1']
MNXM1318635	O=C=Nc1c(O)cc([C@H](O)CC(=O)[O-])c(O)c1O	['O=C=Nc1c(O)cc([C@H](O)CC(=O)[O-])c(O)c1O']	['O=C=Nc1c(O)cc([C@H](O)CC(=O)[O-])c(O)c1O']	['O=C=Nc1c(O)cc([C@H](O)CC(=O)[O-])c(O)c1O']	['O=C=Nc1c(O)cc([C@H](O)CC(=O)[O-])c(O)c1O']
MNXM61972	Cc1nc(N)nc(N)c1-c1ccc(Cl)c(Cl)c1	['Cc1nc(N)nc(N)c1-c1ccc(Cl)c(Cl)c1']	['Cc1nc(N)nc(N)c1-c1ccc(Cl)c(Cl)c1']	['Cc1nc(N)nc(N)c1-c1ccc(Cl)c(Cl)c1']	['Cc1nc(N)nc(N)c1-c1ccc(Cl)c(Cl)c1']
MNXM118289	COc1cc(/C=C/C(=O)OC/C(C#N)=C\CO[C@@H]2O[C@H](CO)[C@H](O)[C@H](O)[C@@H]2O)ccc1O	['COc1cc(/C=C/C(=O)OC/C(C#N)=C\\CO[C@@H]2O[C@H](CO)[C@H](O)[C@H](O)[C@@H]2O)ccc1O', 'COc1cc(/C=C/C(=O)OC/C(C#N)=C\\CO[C@@H]2O[C@H](CO)[C@H](O)[C@@H](O)[C@@H]2O)ccc1O']	['COc1cc(/C=C/C(=O)OC/C(C#N)=C\\CO[C@@H]2O[C@H](CO)[C@H](O)[C@H](O)[C@@H]2O)ccc1O']	['COc1cc(/C=C/C(=O)OC/C(C#N)=C\\CO[C@@H]2O[C@H](CO)[C@H](O)[C@H](O)[C@@H]2O)ccc1O', 'COc1cc(/C=C/C(=O)OC/C(C#N)=C\\CO[C@@H]2O[C@H](CO)[C@H](O)[C@@H](O)[C@@H]2O)ccc1O']	['COc1cc(/C=C/C(=O)OC/C(C#N)=C\\CO[C@@H]2O[C@H](CO)[C@H](O)[C@H](O)[C@@H]2O)ccc1O', 'COc1cc(/C=C/C(=O)OC/C(C#N)=C\\CO[C@@H]2O[C@H](CO)[C@H](O)[C@@H](O)[C@@H]2O)ccc1O']
MNXM726055	COc1cc(O)c2c(c1)/C=C/C[C@H](O)[C@H](O)C(=O)/C=C\C[C@H](C)OC2=O	['COc1cc(O)c2c(c1)/C=C/C[C@H](O)[C@H](O)C(=O)/C=C\\C[C@H](C)OC2=O']	[]	['COc1cc(O)c2c(c1)/C=C/C[C@H](O)[C@H](O)C(=O)/C=C\\C[C@H](C)OC2=O']	['COc1cc(O)c2c(c1)/C=C/C[C@H](O)[C@H](O)C(=O)/C=C\\C[C@H](C)OC2=O']
MNXM1218748	O=CC(=O)CC(F)(F)F	['O=CC(=O)CC(F)(F)F']	['O=CC(=O)CC(F)(F)F']	['O=CC(=O)CC(F)(F)F']	['O=CC(=O)CC(F)(F)F']
MNXM1130569	O=C1CCCCCCCCCCCCCCCCCCCCCCCCCCCCCCCO1	['O=C1CCCCCCCCCCCCCCCCCCCCCCCCCCCCCCCO1']	[]	[]	[]
MNXM1338213	C[C@H](O)[C@H](O)[C@@H]1CO[C@](Cn2cncn2)(c2c(Cl)cc(Cl)c(O)c2O)O1	['C[C@H](O)[C@H](O)[C@@H]1CO[C@](Cn2cncn2)(c2c(Cl)cc(Cl)c(O)c2O)O1']	['C[C@H](O)[C@H](O)[C@@H]1CO[C@](Cn2cncn2)(c2c(Cl)cc(Cl)c(O)c2O)O1']	['C[C@H](O)[C@H](O)[C@@H]1CO[C@](Cn2cncn2)(c2c(Cl)cc(Cl)c(O)c2O)O1']	['C[C@H](O)[C@H](O)[C@@H]1CO[C@](Cn2cncn2)(c2c(Cl)cc(Cl)c(O)c2O)O1']
MNXM1333714	N#Cc1cc(CO)c(/N=c2\oc3cccnc3n3nccc23)c(C(N)=O)c1	['N#Cc1cc(CO)c(/N=c2\\oc3cccnc3n3nccc23)c(C(N)=O)c1']	['N#Cc1cc(CO)c(/N=c2\\oc3cccnc3n3nccc23)c(C(N)=O)c1']	['N#Cc1cc(CO)c(/N=c2\\oc3cccnc3n3nccc23)c(C(N)=O)c1']	['N#Cc1cc(CO)c(/N=c2\\oc3cccnc3n3nccc23)c(C(N)=O)c1']
MNXM1287718	COc1ccc(C(=O)[C@H](CO)CC(=O)C(=O)[O-])c(O)c1O	['COc1ccc(C(=O)[C@H](CO)CC(=O)C(=O)[O-])c(O)c1O']	['COc1ccc(C(=O)[C@H](CO)CC(=O)C(=O)[O-])c(O)c1O']	['COc1ccc(C(=O)[C@H](CO)CC(=O)C(=O)[O-])c(O)c1O']	['COc1ccc(C(=O)[C@H](CO)CC(=O)C(=O)[O-])c(O)c1O']
MNXM39577	CCCCCCCCCCCCCCCCCCCCC/C=C/CCCCCCC(C)=O	['CCCCCCCCCCCCCCCCCCCC/C=C/CCCCCCCC(C)=O', 'CCCCCCCCCCC/C=C/CCCCCCCCCCCCCCCCC(C)=O', 'CCCCCCCCCCCCCCCCCC/C=C/CCCCCCCCCC(C)=O', 'CCCCCCCCCCCCCCC/C=C/CCCCCCCCCCCCC(C)=O', 'CCCCCCCCCCCCCC/C=C/CCCCCCCCCCCCCC(C)=O', 'CCCCCCCCCCCCCCCC/C=C/CCCCCCCCCCCC(C)=O', 'CCCCCCCCCCCC/C=C/CCCCCCCCCCCCCCCC(C)=O', 'CCCCCCCCCCCCC/C=C/CCCCCCCCCCCCCCC(C)=O', 'CCCCCCCC/C=C/CCCCCCCCCCCCCCCCCCCC(C)=O', 'CCCCCC/C=C/CCCCCCCC…	[]	['CCCCCCCC/C=C/CCCCCCCCCCCCCCCCCCCC(C)=O', 'CCCCCC/C=C/CCCCCCCCCCCCCCCCCCCCCC(C)=O', 'CCCCC/C=C/CCCCCCCCCCCCCCCCCCCCCCC(C)=O', 'CCCCCCC/C=C/CCCCCCCCCCCCCCCCCCCCC(C)=O']	['CCCCCCCCCCCCCCCCCC/C=C/CCCCCCCCCC(C)=O', 'CCCCCCCCCCCCCCCCCCC/C=C/CCCCCCCCC(C)=O', 'CCCCCCCCC/C=C/CCCCCCCCCCCCCCCCCCC(C)=O', 'CCCCC/C=C/CCCCCCCCCCCCCCCCCCCCCCC(C)=O', 'CCCCCCCCCCCCCCCC/C=C/CCCCCCCCCCCC(C)=O', 'CCCCCCCCCCCCCCCCCCCCCCC/C=C/CCCCC(C)=O', 'CCCCCCCCCCCCCCCCC/C=C/CCCCCCCCCCC(C)=O', 'CCCCCCCCCC/C=C/CCCCCCCCCCCCCCCCCC(C)=O', 'CCCCCCCCCCCCCCCCCCCC/C=C/CCCCCCCC(C)=O', 'CCCCCCCCCCC/C=C/CCC…
MNXM152640	C[C@H](NC(=O)CCN)C(=O)O	['C[C@H](NC(=O)CCN)C(=O)O']	['C[C@H](NC(=O)CCN)C(=O)O']	['C[C@H](NC(=O)CCN)C(=O)O']	['C[C@H](NC(=O)CCN)C(=O)O']
MNXM1338788	O=C1[C@H](O)[C@]2(O)C[C@]1(O)[C@]1(O)[C@@H]3C=C(Cl)[C@](Cl)([C@@H]3Cl)[C@@H]21	['O=C1[C@H](O)[C@]2(O)C[C@]1(O)[C@]1(O)[C@@H]3C=C(Cl)[C@](Cl)([C@@H]3Cl)[C@@H]21']	['O=C1[C@H](O)[C@]2(O)C[C@]1(O)[C@]1(O)[C@@H]3C=C(Cl)[C@](Cl)([C@@H]3Cl)[C@@H]21']	['O=C1[C@H](O)[C@]2(O)C[C@]1(O)[C@]1(O)[C@@H]3C=C(Cl)[C@](Cl)([C@@H]3Cl)[C@@H]21']	['O=C1[C@H](O)[C@]2(O)C[C@]1(O)[C@]1(O)[C@@H]3C=C(Cl)[C@](Cl)([C@@H]3Cl)[C@@H]21']
MNXM1129858	[N-]=[N+]=Nc1ccc(CN2CCC(CCOC(c3ccccc3)c3ccccc3)CC2)cc1	['[N-]=[N+]=Nc1ccc(CN2CCC(CCOC(c3ccccc3)c3ccccc3)CC2)cc1']	['[N-]=[N+]=Nc1ccc(CN2CCC(CCOC(c3ccccc3)c3ccccc3)CC2)cc1']	['[N-]=[N+]=Nc1ccc(CN2CCC(CCOC(c3ccccc3)c3ccccc3)CC2)cc1']	['[N-]=[N+]=Nc1ccc(CN2CCC(CCOC(c3ccccc3)c3ccccc3)CC2)cc1']
MNXM1214287	O=C[C@@H](O)[C@@H](O)C(=O)[C@@H](O)CO[C@H]1O[C@@H](O)[C@@H](O)C(=O)[C@@]1(O)C[C@@H](O)C=O	['O=C[C@@H](O)[C@@H](O)C(=O)[C@@H](O)CO[C@H]1O[C@@H](O)[C@@H](O)C(=O)[C@@]1(O)C[C@@H](O)C=O']	['O=C[C@@H](O)[C@@H](O)C(=O)[C@@H](O)CO[C@H]1O[C@@H](O)[C@@H](O)C(=O)[C@@]1(O)C[C@@H](O)C=O']	['O=C[C@@H](O)[C@@H](O)C(=O)[C@@H](O)CO[C@H]1O[C@@H](O)[C@@H](O)C(=O)[C@@]1(O)C[C@@H](O)C=O']	['O=C[C@@H](O)[C@@H](O)C(=O)[C@@H](O)CO[C@H]1O[C@@H](O)[C@@H](O)C(=O)[C@@]1(O)C[C@@H](O)C=O']
MNXM1341578	O=C1OC(=O)[C@@H](O)C[C@H]1[C@@H]1C(=O)[C@]2(Cl)[C@H](Cl)[C@H](Cl)[C@]1(Cl)C2(Cl)Cl	['O=C1OC(=O)[C@@H](O)C[C@H]1[C@@H]1C(=O)[C@]2(Cl)[C@H](Cl)[C@H](Cl)[C@]1(Cl)C2(Cl)Cl']	['O=C1OC(=O)[C@@H](O)C[C@H]1[C@@H]1C(=O)[C@]2(Cl)[C@H](Cl)[C@H](Cl)[C@]1(Cl)C2(Cl)Cl']	['O=C1OC(=O)[C@@H](O)C[C@H]1[C@@H]1C(=O)[C@]2(Cl)[C@H](Cl)[C@H](Cl)[C@]1(Cl)C2(Cl)Cl']	['O=C1OC(=O)[C@@H](O)C[C@H]1[C@@H]1C(=O)[C@]2(Cl)[C@H](Cl)[C@H](Cl)[C@]1(Cl)C2(Cl)Cl']
MNXM1322615	O=C(C[S@](=O)c1nc2ccc(OC(F)F)cc2[nH]1)N/C=C/C(=O)C(=O)[O-]	['O=C(C[S@@](=O)c1nc2ccc(OC(F)F)cc2[nH]1)N/C=C/C(=O)C(=O)[O-]', 'O=C(C[S@](=O)c1nc2ccc(OC(F)F)cc2[nH]1)N/C=C/C(=O)C(=O)[O-]']	['O=C(C[S@](=O)c1nc2ccc(OC(F)F)cc2[nH]1)N/C=C/C(=O)C(=O)[O-]']	['O=C(C[S@@](=O)c1nc2ccc(OC(F)F)cc2[nH]1)N/C=C/C(=O)C(=O)[O-]', 'O=C(C[S@](=O)c1nc2ccc(OC(F)F)cc2[nH]1)N/C=C/C(=O)C(=O)[O-]']	['O=C(CS(=O)c1nc2ccc(OC(F)F)cc2[nH]1)N/C=C/C(=O)C(=O)[O-]', 'O=C(C[S@@](=O)c1nc2ccc(OC(F)F)cc2[nH]1)N/C=C/C(=O)C(=O)[O-]', 'O=C(C[S@](=O)c1nc2ccc(OC(F)F)cc2[nH]1)N/C=C/C(=O)C(=O)[O-]']
MNXM817367	CC/C=C\C/C=C\C/C=C\C[C@H](O)/C=C/[C@H](O)[C@H]1C[C@@H](O)[C@@H](CCC(=O)O)O1	['CC/C=C\\C/C=C\\C/C=C\\C[C@H](O)/C=C/[C@H](O)[C@H]1C[C@@H](O)[C@@H](CCC(=O)O)O1']	['CC/C=C\\C/C=C\\C/C=C\\C[C@H](O)/C=C/[C@H](O)[C@H]1C[C@@H](O)[C@@H](CCC(=O)O)O1']	['CC/C=C\\C/C=C\\C/C=C\\C[C@H](O)/C=C/[C@H](O)[C@H]1C[C@@H](O)[C@@H](CCC(=O)O)O1']	['CC/C=C\\C/C=C\\C/C=C\\C[C@H](O)/C=C/[C@H](O)[C@H]1C[C@@H](O)[C@@H](CCC(=O)O)O1']
MNXM483514	Cc1cccc(N2CCN(C(=O)c3cccc(S(=O)(=O)N(C)C)c3)CC2)c1C	['Cc1cccc(N2CCN(C(=O)c3cccc(S(=O)(=O)N(C)C)c3)CC2)c1C']	['Cc1cccc(N2CCN(C(=O)c3cccc(S(=O)(=O)N(C)C)c3)CC2)c1C']	['Cc1cccc(N2CCN(C(=O)c3cccc(S(=O)(=O)N(C)C)c3)CC2)c1C']	['Cc1cccc(N2CCN(C(=O)c3cccc(S(=O)(=O)N(C)C)c3)CC2)c1C']
MNXM62959	CNC(=O)C[C@H](N)C(=O)O	['CNC(=O)C[C@H](N)C(=O)O']	['CNC(=O)C[C@H](N)C(=O)O']	['CNC(=O)C[C@H](N)C(=O)O']	['CNC(=O)C[C@H](N)C(=O)O']
MNXM1105044	C/C1=C\[C@@H](C)C/C=C/[C@H]2[C@@H]3O[C@]3(C)[C@@H](C)[C@H]3[C@H](Cc4c[nH]c5ccccc45)NC(=O)[C@]32C(=O)/C=C/CC1	['C/C1=C\\[C@@H](C)C/C=C/[C@H]2[C@@H]3O[C@]3(C)[C@@H](C)[C@H]3[C@H](Cc4c[nH]c5ccccc45)NC(=O)[C@]32C(=O)/C=C/CC1']	[]	[]	[]
MNXM816280	CCCCC[C@@H](O)/C=C/[C@@H]1O[C@@H]([C@@H](O)C/C=C\CCCC(=O)O)C[C@H]1O	['CCCCC[C@@H](O)/C=C/[C@@H]1O[C@@H]([C@@H](O)C/C=C\\CCCC(=O)O)C[C@H]1O']	['CCCCC[C@@H](O)/C=C/[C@@H]1O[C@@H]([C@@H](O)C/C=C\\CCCC(=O)O)C[C@H]1O']	['CCCCC[C@@H](O)/C=C/[C@@H]1O[C@@H]([C@@H](O)C/C=C\\CCCC(=O)O)C[C@H]1O']	['CCCCC[C@@H](O)/C=C/[C@@H]1O[C@@H]([C@@H](O)C/C=C\\CCCC(=O)O)C[C@H]1O']
MNXM479515	CCOc1ccccc1C(=O)Nc1ccc(S(=O)(=O)Nc2nccc(C)n2)cc1	['CCOc1ccccc1C(=O)Nc1ccc(S(=O)(=O)Nc2nccc(C)n2)cc1']	['CCOc1ccccc1C(=O)Nc1ccc(S(=O)(=O)Nc2nccc(C)n2)cc1']	['CCOc1ccccc1C(=O)Nc1ccc(S(=O)(=O)Nc2nccc(C)n2)cc1']	['CCOc1ccccc1C(=O)Nc1ccc(S(=O)(=O)Nc2nccc(C)n2)cc1']
MNXM1317019	O=C1O[C@H](O)[C@@H]2C[C@]1(O)[C@H]1[C@@]2(O)[C@@]2(Cl)[C@@H](Cl)C[C@]1(Cl)C2(Cl)Cl	['O=C1O[C@H](O)[C@@H]2C[C@]1(O)[C@H]1[C@@]2(O)[C@@]2(Cl)[C@@H](Cl)C[C@]1(Cl)C2(Cl)Cl']	['O=C1O[C@H](O)[C@@H]2C[C@]1(O)[C@H]1[C@@]2(O)[C@@]2(Cl)[C@@H](Cl)C[C@]1(Cl)C2(Cl)Cl']	['O=C1O[C@H](O)[C@@H]2C[C@]1(O)[C@H]1[C@@]2(O)[C@@]2(Cl)[C@@H](Cl)C[C@]1(Cl)C2(Cl)Cl']	['O=C1O[C@H](O)[C@@H]2C[C@]1(O)[C@H]1[C@@]2(O)[C@@]2(Cl)[C@@H](Cl)C[C@]1(Cl)C2(Cl)Cl']
MNXM168109	N=c1nc(O)n([C@@H]2CS[C@H](COP(=O)(O)O)O2)cc1F	['N=c1nc(O)n([C@@H]2CS[C@H](COP(=O)(O)O)O2)cc1F']	['N=c1nc(O)n([C@@H]2CS[C@H](COP(=O)(O)O)O2)cc1F']	['N=c1nc(O)n([C@@H]2CS[C@H](COP(=O)(O)O)O2)cc1F']	['N=c1nc(O)n([C@@H]2CS[C@H](COP(=O)(O)O)O2)cc1F']
MNXM10193	O=C1c2ccccc2-c2c(O)cccc21	['O=C1c2ccccc2-c2c(O)cccc21']	['O=C1c2ccccc2-c2c(O)cccc21']	['O=C1c2ccccc2-c2c(O)cccc21']	['O=C1c2ccccc2-c2c(O)cccc21']
MNXM129977	O=C(O)CC[C@H](NC(=O)[C@@H]1CCCN1)C(=O)O	['O=C(O)CC[C@H](NC(=O)[C@@H]1CCCN1)C(=O)O']	['O=C(O)CC[C@H](NC(=O)[C@@H]1CCCN1)C(=O)O']	['O=C(O)CC[C@H](NC(=O)[C@@H]1CCCN1)C(=O)O']	['O=C(O)CC[C@H](NC(=O)[C@@H]1CCCN1)C(=O)O']
MNXM1269406	C[C@]12CC[C@H](O)C[C@@H]1C[C@H](O)[C@@H]1[C@@H]2CC(=O)[C@]2(C)[C@H]([C@H](CO)CC(=O)[O-])CC[C@]12O	['C[C@]12CC[C@H](O)C[C@@H]1C[C@H](O)[C@@H]1[C@@H]2CC(=O)[C@]2(C)[C@H]([C@H](CO)CC(=O)[O-])CC[C@]12O', 'C[C@]12CC[C@H](O)C[C@H]1C[C@H](O)[C@@H]1[C@@H]2CC(=O)[C@]2(C)[C@H]([C@H](CO)CC(=O)[O-])CC[C@]12O', 'C[C@@]12CC[C@@H]([C@H](CO)CC(=O)[O-])[C@@]3(C)C(=O)C[C@H]1[C@H]1[C@@H](O)C[C@H]2C[C@@H](O)CC[C@]13O', 'C[C@@]12CC[C@@H]([C@H](CO)CC(=O)[O-])[C@@]3(C)C(=O)C[C@H]1[C@H]1[C@@H](O)C[C@@H]2C[C@@H](O)CC…	['C[C@]12CC[C@H](O)C[C@@H]1C[C@H](O)[C@@H]1[C@@H]2CC(=O)[C@]2(C)[C@H]([C@H](CO)CC(=O)[O-])CC[C@]12O']	['C[C@]12CC[C@H](O)C[C@H]1C[C@H](O)[C@@H]1[C@@H]2CC(=O)[C@]2(C)[C@H]([C@H](CO)CC(=O)[O-])CC[C@]12O', 'C[C@]12CC[C@H](O)C[C@@H]1C[C@H](O)[C@@H]1[C@@H]2CC(=O)[C@]2(C)[C@H]([C@H](CO)CC(=O)[O-])CC[C@]12O']	['C[C@]12CC[C@H](O)C[C@H]1C[C@H](O)[C@@H]1[C@@H]2CC(=O)[C@]2(C)[C@H]([C@H](CO)CC(=O)[O-])CC[C@]12O', 'C[C@]12CC[C@H](O)C[C@@H]1C[C@H](O)[C@@H]1[C@@H]2CC(=O)[C@]2(C)[C@H]([C@H](CO)CC(=O)[O-])CC[C@]12O']
MNXM812027	C[C@H](C=O)[C@H](SC[C@H](/N=C(\O)CC[C@H](N)C(=O)O)/C(O)=N/CC(=O)O)c1ccccc1O	['C[C@H](C=O)[C@H](SC[C@H](/N=C(\\O)CC[C@H](N)C(=O)O)/C(O)=N/CC(=O)O)c1ccccc1O']	['C[C@H](C=O)[C@H](SC[C@H](/N=C(\\O)CC[C@H](N)C(=O)O)/C(O)=N/CC(=O)O)c1ccccc1O']	['C[C@H](C=O)[C@H](SC[C@H](/N=C(\\O)CC[C@H](N)C(=O)O)/C(O)=N/CC(=O)O)c1ccccc1O']	['C[C@H](C=O)[C@H](SC[C@H](/N=C(\\O)CC[C@H](N)C(=O)O)/C(O)=N/CC(=O)O)c1ccccc1O']
MNXM1322928	O=C([O-])C[C@@H]1/C(=C(/O)C(=O)[O-])NC[C@@H]1[C@H](O)C(=O)[O-]	['O=C([O-])C[C@@H]1/C(=C(/O)C(=O)[O-])NC[C@@H]1[C@H](O)C(=O)[O-]']	[]	['O=C([O-])C[C@@H]1/C(=C(/O)C(=O)[O-])NC[C@@H]1[C@H](O)C(=O)[O-]']	['O=C([O-])C[C@@H]1/C(=C(/O)C(=O)[O-])NC[C@@H]1[C@H](O)C(=O)[O-]']
MNXM1340822	O=C1O[C@H](O)[C@@H]2C[C@@H]1[C@@H]1[C@@H]3C=C(Cl)[C@](Cl)(C3)[C@]12O	['O=C1O[C@H](O)[C@@H]2C[C@@H]1[C@@H]1[C@@H]3C=C(Cl)[C@](Cl)(C3)[C@]12O']	['O=C1O[C@H](O)[C@@H]2C[C@@H]1[C@@H]1[C@@H]3C=C(Cl)[C@](Cl)(C3)[C@]12O']	['O=C1O[C@H](O)[C@@H]2C[C@@H]1[C@@H]1[C@@H]3C=C(Cl)[C@](Cl)(C3)[C@]12O']	['O=C1O[C@H](O)[C@@H]2C[C@@H]1[C@@H]1[C@@H]3C=C(Cl)[C@](Cl)(C3)[C@]12O']
MNXM37854	CC/C=C\C/C=C\C/C=C\C/C=C\C=C\[C@H](CCCC(=O)O)OO	['CC/C=C\\C/C=C\\C/C=C\\C/C=C\\C=C\\[C@H](CCCC(=O)O)OO']	['CC/C=C\\C/C=C\\C/C=C\\C/C=C\\C=C\\[C@H](CCCC(=O)O)OO']	['CC/C=C\\C/C=C\\C/C=C\\C/C=C\\C=C\\[C@H](CCCC(=O)O)OO']	['CC/C=C\\C/C=C\\C/C=C\\C/C=C\\C=C\\[C@H](CCCC(=O)O)OO']
MNXM810216	COc1cc(CCc2cccc(O)c2)cc(O)c1O[C@@H]1O[C@H](C(=O)O)[C@H](O)[C@H](O)[C@@H]1O	['COc1cc(CCc2cccc(O)c2)cc(O)c1O[C@@H]1O[C@H](C(=O)O)[C@H](O)[C@@H](O)[C@@H]1O', 'COc1cc(CCc2cccc(O)c2)cc(O)c1O[C@@H]1O[C@H](C(=O)O)[C@H](O)[C@H](O)[C@@H]1O']	['COc1cc(CCc2cccc(O)c2)cc(O)c1O[C@@H]1O[C@H](C(=O)O)[C@H](O)[C@H](O)[C@@H]1O']	['COc1cc(CCc2cccc(O)c2)cc(O)c1O[C@@H]1O[C@H](C(=O)O)[C@H](O)C(O)[C@@H]1O', 'COc1cc(CCc2cccc(O)c2)cc(O)c1O[C@@H]1O[C@H](C(=O)O)[C@H](O)[C@H](O)[C@@H]1O']	['COc1cc(CCc2cccc(O)c2)cc(O)c1O[C@@H]1O[C@H](C(=O)O)[C@H](O)C(O)[C@@H]1O', 'COc1cc(CCc2cccc(O)c2)cc(O)c1O[C@@H]1O[C@H](C(=O)O)[C@H](O)[C@@H](O)[C@@H]1O', 'COc1cc(CCc2cccc(O)c2)cc(O)c1O[C@@H]1O[C@H](C(=O)O)[C@H](O)[C@H](O)[C@@H]1O']
MNXM77093	C=C1C(=O)O[C@@H]2C=C(C)[C@@H]3[C@@H](C[C@H]12)[C@](C)(O)C[C@@H]3O	['C=C1C(=O)O[C@@H]2C=C(C)[C@@H]3[C@@H](C[C@H]12)[C@](C)(O)C[C@@H]3O']	[]	[]	['C=C1C(=O)O[C@@H]2C=C(C)[C@@H]3[C@@H](C[C@H]12)[C@](C)(O)C[C@@H]3O']
MNXM41917	CC(C)=CCC/C(C)=C/CC/C(C)=C/Cc1c(O)c2ccc(O)cc2oc1=O	['CC(C)=CCC/C(C)=C/CC/C(C)=C/Cc1c(O)c2ccc(O)cc2oc1=O']	['CC(C)=CCC/C(C)=C/CC/C(C)=C/Cc1c(O)c2ccc(O)cc2oc1=O']	['CC(C)=CCC/C(C)=C/CC/C(C)=C/Cc1c(O)c2ccc(O)cc2oc1=O']	['CC(C)=CCC/C(C)=C/CC/C(C)=C/Cc1c(O)c2ccc(O)cc2oc1=O']
MNXM489937	O=S(=O)(c1ccc(F)cc1)N1C[C@@H]2[C@H](c3ccccc31)[C@H](CO)N2Cc1ccccc1Cl	['O=S(=O)(c1ccc(F)cc1)N1C[C@@H]2[C@H](c3ccccc31)[C@H](CO)N2Cc1ccccc1Cl']	['O=S(=O)(c1ccc(F)cc1)N1C[C@@H]2[C@H](c3ccccc31)[C@H](CO)N2Cc1ccccc1Cl']	['O=S(=O)(c1ccc(F)cc1)N1C[C@@H]2[C@H](c3ccccc31)[C@H](CO)N2Cc1ccccc1Cl']	['O=S(=O)(c1ccc(F)cc1)N1C[C@@H]2[C@H](c3ccccc31)[C@H](CO)N2Cc1ccccc1Cl']
MNXM1222946	O=C([O-])/C(O)=C\C[C@@H]1C(=O)OCc2cc(O)c(O)cc21	['O=C([O-])/C(O)=C\\C[C@@H]1C(=O)OCc2cc(O)c(O)cc21']	['O=C([O-])/C(O)=C\\C[C@@H]1C(=O)OCc2cc(O)c(O)cc21']	['O=C([O-])/C(O)=C\\C[C@@H]1C(=O)OCc2cc(O)c(O)cc21']	['O=C([O-])/C(O)=C\\C[C@@H]1C(=O)OCc2cc(O)c(O)cc21']
MNXM173117	CCCC#Cc1ccc([C@@H]2[C@@H](CO)N3C(=O)CN(S(=O)(=O)c4ccccc4C)C[C@@H]23)cc1	['CCCC#Cc1ccc([C@@H]2[C@@H](CO)N3C(=O)CN(S(=O)(=O)c4ccccc4C)C[C@@H]23)cc1']	['CCCC#Cc1ccc([C@@H]2[C@@H](CO)N3C(=O)CN(S(=O)(=O)c4ccccc4C)C[C@@H]23)cc1']	['CCCC#Cc1ccc([C@@H]2[C@@H](CO)N3C(=O)CN(S(=O)(=O)c4ccccc4C)C[C@@H]23)cc1']	['CCCC#Cc1ccc([C@@H]2[C@@H](CO)N3C(=O)CN(S(=O)(=O)c4ccccc4C)C[C@@H]23)cc1']
MNXM1222186	CC[C@@H]1[C@H](O)[C@H]2[C@@H]([C@H](O)C[C@]3(C)[C@H]([C@@](O)(CO)C(=O)[O-])CC[C@@H]23)[C@@]2(C)CC[C@H](O)C[C@H]12	['CC[C@@H]1[C@H](O)[C@H]2[C@@H]([C@H](O)C[C@]3(C)[C@H]([C@@](O)(CO)C(=O)[O-])CC[C@@H]23)[C@@]2(C)CC[C@H](O)C[C@H]12']	[]	[]	['CC[C@@H]1[C@H](O)[C@H]2[C@@H]([C@H](O)C[C@]3(C)[C@H]([C@@](O)(CO)C(=O)[O-])CC[C@@H]23)[C@@]2(C)CC[C@H](O)C[C@H]12']
MNXM125482	CCOC(=O)/C=C\c1ccco1	['CCOC(=O)/C=C\\c1ccco1']	['CCOC(=O)/C=C\\c1ccco1']	['CCOC(=O)/C=C\\c1ccco1']	['CCOC(=O)/C=C\\c1ccco1']
MNXM1351148	CN1C(=O)[C@H](O)N=C(C2=C(O)CC(=O)CC2=O)c2cc(Cl)c(O)c(O)c21	['CN1C(=O)[C@H](O)N=C(C2=C(O)CC(=O)CC2=O)c2cc(Cl)c(O)c(O)c21']	['CN1C(=O)[C@H](O)N=C(C2=C(O)CC(=O)CC2=O)c2cc(Cl)c(O)c(O)c21']	['CN1C(=O)[C@H](O)N=C(C2=C(O)CC(=O)CC2=O)c2cc(Cl)c(O)c(O)c21']	['CN1C(=O)[C@H](O)N=C(C2=C(O)CC(=O)CC2=O)c2cc(Cl)c(O)c(O)c21']
MNXM172152	CNC[C@H]1OCCCC[C@@H](C)Oc2ccc(N(C)C)cc2C(=O)N([C@H](C)CO)C[C@H]1C	['CNC[C@H]1OCCCC[C@@H](C)Oc2ccc(N(C)C)cc2C(=O)N([C@H](C)CO)C[C@H]1C']	['CNC[C@H]1OCCCC[C@@H](C)Oc2ccc(N(C)C)cc2C(=O)N([C@H](C)CO)C[C@H]1C']	['CNC[C@H]1OCCCC[C@@H](C)Oc2ccc(N(C)C)cc2C(=O)N([C@H](C)CO)C[C@H]1C']	['CNC[C@H]1OCCCC[C@@H](C)Oc2ccc(N(C)C)cc2C(=O)N([C@H](C)CO)C[C@H]1C']
MNXM1120683	C[C@H](N)C(=O)N[C@@H](CS)C(=O)N[C@@H](CCC(N)=O)C(=O)O	['C[C@H](N)C(=O)N[C@@H](CS)C(=O)N[C@@H](CCC(N)=O)C(=O)O']	['C[C@H](N)C(=O)N[C@@H](CS)C(=O)N[C@@H](CCC(N)=O)C(=O)O']	['C[C@H](N)C(=O)N[C@@H](CS)C(=O)N[C@@H](CCC(N)=O)C(=O)O']	['C[C@H](N)C(=O)N[C@@H](CS)C(=O)N[C@@H](CCC(N)=O)C(=O)O']
MNXM1322255	CS(=O)(=O)c1ccc([C@H](O)[C@H](CF)NC(=O)C(Cl)Cl)cc1	['CS(=O)(=O)c1ccc([C@H](O)[C@H](CF)NC(=O)C(Cl)Cl)cc1']	['CS(=O)(=O)c1ccc([C@H](O)[C@H](CF)NC(=O)C(Cl)Cl)cc1']	['CS(=O)(=O)c1ccc([C@H](O)[C@H](CF)NC(=O)C(Cl)Cl)cc1']	['CS(=O)(=O)c1ccc([C@H](O)[C@H](CF)NC(=O)C(Cl)Cl)cc1']
MNXM1290631	O=C([O-])C(=O)c1cc(O)ccc1O	['O=C([O-])C(=O)c1cc(O)ccc1O']	['O=C([O-])C(=O)c1cc(O)ccc1O']	['O=C([O-])C(=O)c1cc(O)ccc1O']	['O=C([O-])C(=O)c1cc(O)ccc1O']
MNXM580206	CO[C@H](CN(C)Cc1cc(F)ccc1F)[C@@H](C)CN([C@H](C)CO)S(=O)(=O)c1ccc(C)cc1	['CO[C@H](CN(C)Cc1cc(F)ccc1F)[C@@H](C)CN([C@H](C)CO)S(=O)(=O)c1ccc(C)cc1']	['CO[C@H](CN(C)Cc1cc(F)ccc1F)[C@@H](C)CN([C@H](C)CO)S(=O)(=O)c1ccc(C)cc1']	['CO[C@H](CN(C)Cc1cc(F)ccc1F)[C@@H](C)CN([C@H](C)CO)S(=O)(=O)c1ccc(C)cc1']	['CO[C@H](CN(C)Cc1cc(F)ccc1F)[C@@H](C)CN([C@H](C)CO)S(=O)(=O)c1ccc(C)cc1']
MNXM584393	O=C(NCC[C@@H]1CC[C@@H](NC(=O)C2CCCCC2)[C@H](CO)O1)c1ccc(F)cc1	['O=C(NCC[C@@H]1CC[C@@H](NC(=O)C2CCCCC2)[C@H](CO)O1)c1ccc(F)cc1']	['O=C(NCC[C@@H]1CC[C@@H](NC(=O)C2CCCCC2)[C@H](CO)O1)c1ccc(F)cc1']	['O=C(NCC[C@@H]1CC[C@@H](NC(=O)C2CCCCC2)[C@H](CO)O1)c1ccc(F)cc1']	['O=C(NCC[C@@H]1CC[C@@H](NC(=O)C2CCCCC2)[C@H](CO)O1)c1ccc(F)cc1']
MNXM1331696	CC[C@H]1C(=O)[C@H]2[C@@H](CC[C@@]3(C)[C@H]([C@H](CO)CCC(=O)[O-])C[C@H](O)[C@@]23O)[C@@]2(C)CC[C@@H](O)C[C@@H]12	['CC[C@H]1C(=O)[C@H]2[C@@H](CC[C@@]3(C)[C@H]([C@H](CO)CCC(=O)[O-])C[C@H](O)[C@@]23O)[C@@]2(C)CC[C@@H](O)C[C@@H]12', 'CC[C@H]1C(=O)[C@H]2[C@H]3CC[C@@]3(C)[C@H]1C[C@H](O)CC[C@@]1(C)[C@H]([C@H](CO)CCC(=O)[O-])C[C@H](O)[C@@]21O']	['CC[C@H]1C(=O)[C@H]2[C@@H](CC[C@@]3(C)[C@H]([C@H](CO)CCC(=O)[O-])C[C@H](O)[C@@]23O)[C@@]2(C)CC[C@@H](O)C[C@@H]12']	['CC[C@H]1C(=O)[C@H]2[C@@H](CC[C@@]3(C)[C@H]([C@H](CO)CCC(=O)[O-])C[C@H](O)[C@@]23O)[C@@]2(C)CC[C@@H](O)C[C@@H]12']	['CC[C@H]1C(=O)[C@H]2[C@@H](CC[C@@]3(C)[C@H]([C@H](CO)CCC(=O)[O-])C[C@H](O)[C@@]23O)[C@@]2(C)CC[C@@H](O)C[C@@H]12']
MNXM744472	CC(C)n1c(/C=C/[C@H](O)C[C@H](O)CC(=O)O[Na])c(-c2ccc(F)cc2)c2c(O)cccc21	['CC(C)n1c(/C=C/[C@H](O)C[C@H](O)CC(=O)O[Na])c(-c2ccc(F)cc2)c2c(O)cccc21']	[]	[]	[]
MNXM1189444	CC1=CC[C@H](C(C)(C)C2=CC[C@H](C(C)C)CC2)[C@H](O)C1	['CC1=CC[C@H](C(C)(C)C2=CC[C@H](C(C)C)CC2)[C@H](O)C1']	['CC1=CC[C@H](C(C)(C)C2=CC[C@H](C(C)C)CC2)[C@H](O)C1']	['CC1=CC[C@H](C(C)(C)C2=CC[C@H](C(C)C)CC2)[C@H](O)C1']	['CC1=CC[C@H](C(C)(C)C2=CC[C@H](C(C)C)CC2)[C@H](O)C1']
MNXM155684	CC1=NN(c2ccc(C)c(C)c2)C(=O)/C1=N\Nc1cccc(-c2cccc(C(=O)O)c2)c1O	['CC1=NN(c2ccc(C)c(C)c2)C(=O)/C1=N\\Nc1cccc(-c2cccc(C(=O)O)c2)c1O']	['CC1=NN(c2ccc(C)c(C)c2)C(=O)/C1=N\\Nc1cccc(-c2cccc(C(=O)O)c2)c1O']	['CC1=NN(c2ccc(C)c(C)c2)C(=O)/C1=N\\Nc1cccc(-c2cccc(C(=O)O)c2)c1O']	['CC1=NN(c2ccc(C)c(C)c2)C(=O)/C1=N\\Nc1cccc(-c2cccc(C(=O)O)c2)c1O']
MNXM116969	CCCCCc1ccco1	['CCCCCc1ccco1']	['CCCCCc1ccco1']	['CCCCCc1ccco1']	['CCCCCc1ccco1']
MNXM503683	COc1cc(C(=O)c2cnc(N)nc2N)cc(OC)c1OC	['COc1cc(C(=O)c2cnc(N)nc2N)cc(OC)c1OC']	['COc1cc(C(=O)c2cnc(N)nc2N)cc(OC)c1OC']	['COc1cc(C(=O)c2cnc(N)nc2N)cc(OC)c1OC']	['COc1cc(C(=O)c2cnc(N)nc2N)cc(OC)c1OC']
MNXM36310	CC(=O)O[C@@]1(C(C)=O)CC[C@@]2(C)[C@@H](CC[C@@H]3[C@@H]2CC[C@]2(C)[C@@H](O)CC[C@@H]32)C1	['CC(=O)O[C@@]1(C(C)=O)CC[C@]2(C)[C@@H](O)CC[C@H]2[C@@H]2CC[C@@H](C1)[C@]1(C)CC[C@@H]21', 'CC(=O)O[C@@]1(C(C)=O)CC[C@]2(C)[C@@H](O)CC[C@H]2[C@H]2CC[C@@H](C1)[C@]1(C)CC[C@@H]21', 'CC(=O)O[C@@]1(C(C)=O)CC[C@]2(C)[C@@H](O)CC[C@@H](C1)[C@]1(C)CC[C@H]1[C@@H]1CC[C@@H]12', 'CC(=O)O[C@@]1(C(C)=O)CC[C@@]2(C)[C@@H](CC[C@H]3[C@H]4CC[C@H](O)[C@@]3(C)CC[C@@H]42)C1', 'CC(=O)O[C@@]1(C(C)=O)CC[C@@]2(C)[C@@H](CC[…	[]	['CC(=O)O[C@@]1(C(C)=O)CC[C@@]2(C)[C@@H](CC[C@@H]3[C@@H]2CC[C@]2(C)[C@@H](O)CC[C@@H]32)C1', 'CC(=O)O[C@@]1(C(C)=O)CC[C@@]2(C)[C@@H](CC[C@H]3[C@@H]2CC[C@]2(C)[C@@H](O)CC[C@@H]32)C1']	['CC(=O)O[C@@]1(C(C)=O)CC[C@@]2(C)[C@@H](CC[C@@H]3[C@@H]2CC[C@]2(C)[C@@H](O)CC[C@@H]32)C1', 'CC(=O)O[C@@]1(C(C)=O)CC[C@@]2(C)[C@@H](CC[C@H]3[C@@H]2CC[C@]2(C)[C@@H](O)CC[C@@H]32)C1']
MNXM1118271	N[C@H]1[C@@H](O[C@@H]2O[C@H](CO)[C@H](O)[C@H](O)[C@H]2O)O[C@H](CO)[C@@H](O)[C@@H]1O	['N[C@H]1[C@@H](O[C@@H]2O[C@H](CO)[C@@H](O)[C@H](O)[C@H]2O)O[C@H](CO)[C@H](O)[C@@H]1O', 'N[C@H]1[C@@H](O[C@@H]2O[C@H](CO)[C@@H](O)[C@@H](O)[C@H]2O)O[C@H](CO)[C@H](O)[C@@H]1O', 'N[C@H]1[C@@H](O[C@@H]2O[C@H](CO)[C@H](O)[C@H]2O)O[C@H](CO)[C@@H](O)[C@H](O)[C@@H]1O', 'N[C@H]1[C@@H](O[C@@H]2O[C@H](CO)[C@H](O)[C@H](O)[C@H]2O)O[C@H](CO)[C@@H](O)[C@@H]1O', 'N[C@H]1[C@@H](O[C@@H]2O[C@H](CO)[C@H](O)[C@@H](O…	[]	['N[C@H]1[C@@H](O[C@@H]2O[C@H](CO)[C@H](O)[C@H](O)[C@H]2O)O[C@H](CO)[C@@H](O)[C@@H]1O']	['N[C@H]1[C@@H](O[C@@H]2O[C@H](CO)[C@H](O)[C@@H](O)[C@H]2O)O[C@H](CO)[C@@H](O)[C@@H]1O', 'N[C@H]1[C@@H](O[C@@H]2O[C@H](CO)[C@@H](O)[C@H](O)[C@H]2O)O[C@H](CO)[C@H](O)[C@@H]1O', 'N[C@H]1[C@@H](O[C@@H]2O[C@H](CO)[C@H](O)[C@H](O)[C@H]2O)O[C@H](CO)[C@@H](O)[C@@H]1O']
MNXM1325348	CC(C)(O)CN(Cc1ccc(-c2cc(O)c(O)cc2-c2nn[nH]n2)cc1)C(=O)CCCCO	['CC(C)(O)CN(Cc1ccc(-c2cc(O)c(O)cc2-c2nn[nH]n2)cc1)C(=O)CCCCO']	['CC(C)(O)CN(Cc1ccc(-c2cc(O)c(O)cc2-c2nn[nH]n2)cc1)C(=O)CCCCO']	['CC(C)(O)CN(Cc1ccc(-c2cc(O)c(O)cc2-c2nn[nH]n2)cc1)C(=O)CCCCO']	['CC(C)(O)CN(Cc1ccc(-c2cc(O)c(O)cc2-c2nn[nH]n2)cc1)C(=O)CCCCO']
MNXM486424	CC(=O)c1c(C)[nH]c(C(=O)Nc2nc(-c3ccc(Cl)cc3)cs2)c1C	['CC(=O)c1c(C)[nH]c(C(=O)Nc2nc(-c3ccc(Cl)cc3)cs2)c1C']	['CC(=O)c1c(C)[nH]c(C(=O)Nc2nc(-c3ccc(Cl)cc3)cs2)c1C']	['CC(=O)c1c(C)[nH]c(C(=O)Nc2nc(-c3ccc(Cl)cc3)cs2)c1C']	['CC(=O)c1c(C)[nH]c(C(=O)Nc2nc(-c3ccc(Cl)cc3)cs2)c1C']
MNXM47554	Cc1cc(CCCCCOc2ccc(C3=N[C@H](C)CO3)cc2)on1	['Cc1cc(CCCCCOc2ccc(C3=N[C@H](C)CO3)cc2)on1']	['Cc1cc(CCCCCOc2ccc(C3=N[C@H](C)CO3)cc2)on1']	['Cc1cc(CCCCCOc2ccc(C3=N[C@H](C)CO3)cc2)on1']	['Cc1cc(CCCCCOc2ccc(C3=N[C@H](C)CO3)cc2)on1']
MNXM577647	CN(C)C(=O)C[C@H]1C[C@H]2c3cc(NC(=O)c4ccc5c(c4)OCO5)ccc3O[C@H]2[C@H](CO)O1	['CN(C)C(=O)C[C@H]1C[C@H]2c3cc(NC(=O)c4ccc5c(c4)OCO5)ccc3O[C@H]2[C@H](CO)O1']	['CN(C)C(=O)C[C@H]1C[C@H]2c3cc(NC(=O)c4ccc5c(c4)OCO5)ccc3O[C@H]2[C@H](CO)O1']	['CN(C)C(=O)C[C@H]1C[C@H]2c3cc(NC(=O)c4ccc5c(c4)OCO5)ccc3O[C@H]2[C@H](CO)O1']	['CN(C)C(=O)C[C@H]1C[C@H]2c3cc(NC(=O)c4ccc5c(c4)OCO5)ccc3O[C@H]2[C@H](CO)O1']
MNXM1118885	OC[C@@H](O)[C@@H](O)[C@H](O[C@@H]1O[C@@H]([C@H](O)CO)[C@H](O)[C@H]1O)[C@H](O)CO	['OC[C@@H](O)[C@@H](O)[C@H](O[C@@H]1O[C@@H]([C@H](O)CO)[C@H](O)[C@H]1O)[C@H](O)CO']	[]	['OC[C@@H](O)[C@@H](O)[C@H](O[C@@H]1O[C@@H]([C@H](O)CO)[C@H](O)[C@H]1O)[C@H](O)CO']	['OC[C@@H](O)[C@@H](O)[C@H](O[C@@H]1O[C@@H]([C@H](O)CO)[C@H](O)[C@H]1O)[C@H](O)CO']
MNXM1146747	O=C1O[C@H](O)[C@]2(O)C[C@]1(O)[C@H]1[C@H]2[C@@]2(Cl)[C@@H](Cl)C[C@@H]1C2(Cl)Cl	['O=C1O[C@H](O)[C@]2(O)C[C@]1(O)[C@H]1[C@H]2[C@@]2(Cl)[C@@H](Cl)C[C@@H]1C2(Cl)Cl']	['O=C1O[C@H](O)[C@]2(O)C[C@]1(O)[C@H]1[C@H]2[C@@]2(Cl)[C@@H](Cl)C[C@@H]1C2(Cl)Cl']	['O=C1O[C@H](O)[C@]2(O)C[C@]1(O)[C@H]1[C@H]2[C@@]2(Cl)[C@@H](Cl)C[C@@H]1C2(Cl)Cl']	['O=C1O[C@H](O)[C@]2(O)C[C@]1(O)[C@H]1[C@H]2[C@@]2(Cl)[C@@H](Cl)C[C@@H]1C2(Cl)Cl']
MNXM528928	C/C=C/c1ccc2n(c1=O)C[C@H]1[C@H](CO)[C@@H](C(=O)NCCN3CCCC3)N(C(=O)NC(C)C)[C@@H]21	['C/C=C/c1ccc2n(c1=O)C[C@H]1[C@H](CO)[C@@H](C(=O)NCCN3CCCC3)N(C(=O)NC(C)C)[C@@H]21']	['C/C=C/c1ccc2n(c1=O)C[C@H]1[C@H](CO)[C@@H](C(=O)NCCN3CCCC3)N(C(=O)NC(C)C)[C@@H]21']	['C/C=C/c1ccc2n(c1=O)C[C@H]1[C@H](CO)[C@@H](C(=O)NCCN3CCCC3)N(C(=O)NC(C)C)[C@@H]21']	['C/C=C/c1ccc2n(c1=O)C[C@H]1[C@H](CO)[C@@H](C(=O)NCCN3CCCC3)N(C(=O)NC(C)C)[C@@H]21']
MNXM1346792	C[C@@H]1CC(=O)CC(C)(C)[C@]1(O)/C=C/[C@](C)(O)CC(=O)[O-]	['C[C@@H]1CC(=O)CC(C)(C)[C@]1(O)/C=C/[C@](C)(O)CC(=O)[O-]']	['C[C@@H]1CC(=O)CC(C)(C)[C@]1(O)/C=C/[C@](C)(O)CC(=O)[O-]']	['C[C@@H]1CC(=O)CC(C)(C)[C@]1(O)/C=C/[C@](C)(O)CC(=O)[O-]']	['C[C@@H]1CC(=O)CC(C)(C)[C@]1(O)/C=C/[C@](C)(O)CC(=O)[O-]']
MNXM1174014	Nc1ccc(C[C@@H]2C(=O)C(O)=C(O)C[C@@H]2O)cc1	['Nc1ccc(C[C@@H]2C(=O)C(O)=C(O)C[C@@H]2O)cc1']	['Nc1ccc(C[C@@H]2C(=O)C(O)=C(O)C[C@@H]2O)cc1']	['Nc1ccc(C[C@@H]2C(=O)C(O)=C(O)C[C@@H]2O)cc1']	['Nc1ccc(C[C@@H]2C(=O)C(O)=C(O)C[C@@H]2O)cc1']
MNXM150021	CCCCCCCCCCCCCCCN	['CCCCCCCCCCCCCCCN']	['CCCCCCCCCCCCCCCN']	['CCCCCCCCCCCCCCCN']	['CCCCCCCCCCCCCCCN']
MNXM1199008	C[C@@H]1C[C@@H]2[C@@H]3CC(=O)C4=CC(=O)C=C[C@]4(C)[C@@]3(F)[C@H](O)C[C@]2(C)[C@@]1(O)C(=O)CO	['C[C@@H]1C[C@@H]2[C@@H]3CC(=O)C4=CC(=O)C=C[C@]4(C)[C@@]3(F)[C@H](O)C[C@]2(C)[C@@]1(O)C(=O)CO']	['C[C@@H]1C[C@@H]2[C@@H]3CC(=O)C4=CC(=O)C=C[C@]4(C)[C@@]3(F)[C@H](O)C[C@]2(C)[C@@]1(O)C(=O)CO']	['C[C@@H]1C[C@@H]2[C@@H]3CC(=O)C4=CC(=O)C=C[C@]4(C)[C@@]3(F)[C@H](O)C[C@]2(C)[C@@]1(O)C(=O)CO']	['C[C@@H]1C[C@@H]2[C@@H]3CC(=O)C4=CC(=O)C=C[C@]4(C)[C@@]3(F)[C@H](O)C[C@]2(C)[C@@]1(O)C(=O)CO']
MNXM1126268	NCC(=O)NCC(=O)N[C@@H](CCCN=C(N)N)C(=O)O	['NCC(=O)NCC(=O)N[C@@H](CCCN=C(N)N)C(=O)O']	['NCC(=O)NCC(=O)N[C@@H](CCCN=C(N)N)C(=O)O']	['NCC(=O)NCC(=O)N[C@@H](CCCN=C(N)N)C(=O)O']	['NCC(=O)NCC(=O)N[C@@H](CCCN=C(N)N)C(=O)O']
MNXM1247568	CC(/C=C/c1ccccc1)=N\OC[C@H](CC=O)C(=O)C(=O)[O-]	['CC(/C=C/c1ccccc1)=N\\OC[C@H](CC=O)C(=O)C(=O)[O-]']	['CC(/C=C/c1ccccc1)=N\\OC[C@H](CC=O)C(=O)C(=O)[O-]']	['CC(/C=C/c1ccccc1)=N\\OC[C@H](CC=O)C(=O)C(=O)[O-]']	['CC(/C=C/c1ccccc1)=N\\OC[C@H](CC=O)C(=O)C(=O)[O-]']
MNXM1316283	CCC[C@H](Cl)C[C@H](Cl)CC[C@H](Cl)CC[C@H](Cl)CC[C@H](Cl)CCCO	['CCC[C@@H](Cl)CC[C@H](Cl)CC[C@H](Cl)C[C@H](Cl)CC[C@@H](Cl)CCCO', 'CCC[C@@H](Cl)C[C@@H](Cl)CC[C@@H](Cl)CC[C@@H](Cl)CC[C@H](Cl)CCCO', 'CCC[C@H](Cl)CC[C@@H](Cl)CC[C@H](Cl)C[C@H](Cl)CC[C@H](Cl)CCCO', 'CCC[C@@H](Cl)CC[C@@H](Cl)CC[C@@H](Cl)C[C@@H](Cl)CC[C@H](Cl)CCCO', 'CCC[C@H](Cl)C[C@H](Cl)CC[C@@H](Cl)CC[C@H](Cl)CC[C@H](Cl)CCCO', 'CCC[C@H](Cl)CC[C@H](Cl)C[C@H](Cl)CC[C@@H](Cl)CC[C@@H](Cl)CCCO', 'CCC[C…	['CCC[C@H](Cl)CC[C@H](Cl)CC[C@H](Cl)CC[C@H](Cl)C[C@H](Cl)CCCO']	['CCC[C@H](Cl)C[C@H](Cl)CC[C@H](Cl)CC[C@H](Cl)CC[C@H](Cl)CCCO', 'CCC[C@H](Cl)CC[C@H](Cl)CC[C@H](Cl)CC[C@H](Cl)C[C@H](Cl)CCCO', 'CCC[C@H](Cl)CC[C@H](Cl)CC[C@H](Cl)C[C@H](Cl)CC[C@H](Cl)CCCO']	['CCC[C@@H](Cl)CC[C@@H](Cl)CC[C@@H](Cl)CC[C@@H](Cl)C[C@@H](Cl)CCCO', 'CCC[C@H](Cl)CC[C@H](Cl)CC[C@H](Cl)C[C@H](Cl)CC[C@H](Cl)CCCO', 'CCC[C@H](Cl)CC[C@H](Cl)C[C@H](Cl)CC[C@H](Cl)CC[C@H](Cl)CCCO', 'CCC[C@H](Cl)CC[C@H](Cl)CC[C@@H](Cl)CC[C@H](Cl)C[C@H](Cl)CCCO', 'CCC[C@H](Cl)CC[C@@H](Cl)CC[C@H](Cl)CC[C@H](Cl)C[C@H](Cl)CCCO', 'CCC[C@@H](Cl)CC[C@H](Cl)CC[C@H](Cl)CC[C@H](Cl)C[C@H](Cl)CCCO', 'CCC[C@H](Cl…
MNXM1285639	CCN(CC)C(=O)[C@H](C)Oc1cccc2ccc(O)c(O)c12	['CCN(CC)C(=O)[C@H](C)Oc1cccc2ccc(O)c(O)c12']	['CCN(CC)C(=O)[C@H](C)Oc1cccc2ccc(O)c(O)c12']	['CCN(CC)C(=O)[C@H](C)Oc1cccc2ccc(O)c(O)c12']	['CCN(CC)C(=O)[C@H](C)Oc1cccc2ccc(O)c(O)c12']
MNXM1217312	O=CC(=O)[C@H](O)[C@H](C[C@H](O)C=O)[C@H](O)OC[C@@H]1OC(=O)[C@H](O)[C@H](O)[C@@H]1O	['O=CC(=O)[C@H](O)[C@H](C[C@H](O)C=O)[C@H](O)OC[C@@H]1OC(=O)[C@H](O)[C@H](O)[C@@H]1O']	['O=CC(=O)[C@H](O)[C@H](C[C@H](O)C=O)[C@H](O)OC[C@@H]1OC(=O)[C@H](O)[C@H](O)[C@@H]1O']	['O=CC(=O)[C@H](O)[C@H](C[C@H](O)C=O)[C@H](O)OC[C@@H]1OC(=O)[C@H](O)[C@H](O)[C@@H]1O']	['O=CC(=O)[C@H](O)[C@H](C[C@H](O)C=O)[C@H](O)OC[C@@H]1OC(=O)[C@H](O)[C@H](O)[C@@H]1O']
MNXM1363023	O=C([O-])c1ccc(O)c(C(=O)[O-])c1C(=O)[O-]	['O=C([O-])c1ccc(O)c(C(=O)[O-])c1C(=O)[O-]']	['O=C([O-])c1ccc(O)c(C(=O)[O-])c1C(=O)[O-]']	['O=C([O-])c1ccc(O)c(C(=O)[O-])c1C(=O)[O-]']	['O=C([O-])c1ccc(O)c(C(=O)[O-])c1C(=O)[O-]']
MNXM128541	COc1cc(/C=C\C(=O)NCCCNCCCCNC(=O)/C=C/c2ccc(O)c(OC)c2)ccc1O	['COc1cc(/C=C\\C(=O)NCCCNCCCCNC(=O)/C=C/c2ccc(O)c(OC)c2)ccc1O', 'COc1cc(/C=C\\C(=O)NCCCCNCCCNC(=O)/C=C/c2ccc(O)c(OC)c2)ccc1O']	['COc1cc(/C=C\\C(=O)NCCCCNCCCNC(=O)/C=C/c2ccc(O)c(OC)c2)ccc1O']	['COc1cc(/C=C\\C(=O)NCCCNCCCCNC(=O)/C=C/c2ccc(O)c(OC)c2)ccc1O', 'COc1cc(/C=C\\C(=O)NCCCCNCCCNC(=O)/C=C/c2ccc(O)c(OC)c2)ccc1O']	['COc1cc(/C=C\\C(=O)NCCCNCCCCNC(=O)/C=C/c2ccc(O)c(OC)c2)ccc1O', 'COc1cc(/C=C\\C(=O)NCCCCNCCCNC(=O)/C=C/c2ccc(O)c(OC)c2)ccc1O']
MNXM1291471	O=C1[C@H](O)[C@]2(O)C[C@@H]1[C@]1(O)[C@@H]2[C@]2(Cl)[C@H](Cl)[C@H](Cl)[C@]1(Cl)[C@@H]2Cl	['O=C1[C@H](O)[C@]2(O)C[C@@H]1[C@]1(O)[C@@H]2[C@]2(Cl)[C@H](Cl)[C@H](Cl)[C@]1(Cl)[C@@H]2Cl']	['O=C1[C@H](O)[C@]2(O)C[C@@H]1[C@]1(O)[C@@H]2[C@]2(Cl)[C@H](Cl)[C@H](Cl)[C@]1(Cl)[C@@H]2Cl']	['O=C1[C@H](O)[C@]2(O)C[C@@H]1[C@]1(O)[C@@H]2[C@]2(Cl)[C@H](Cl)[C@H](Cl)[C@]1(Cl)[C@@H]2Cl']	['O=C1[C@H](O)[C@]2(O)C[C@@H]1[C@]1(O)[C@@H]2[C@]2(Cl)[C@H](Cl)[C@H](Cl)[C@]1(Cl)[C@@H]2Cl']
MNXM814913	CCC/N=C1\S/C(=C\c2ccc(OC[C@H](O)CO)c(Cl)c2)C(=O)N1c1ccccc1C	['CCC/N=C1\\S/C(=C\\c2ccc(OC[C@H](O)CO)c(Cl)c2)C(=O)N1c1ccccc1C']	['CCC/N=C1\\S/C(=C\\c2ccc(OC[C@H](O)CO)c(Cl)c2)C(=O)N1c1ccccc1C']	['CCC/N=C1\\S/C(=C\\c2ccc(OC[C@H](O)CO)c(Cl)c2)C(=O)N1c1ccccc1C']	['CCC/N=C1\\S/C(=C\\c2ccc(OC[C@H](O)CO)c(Cl)c2)C(=O)N1c1ccccc1C']
MNXM1316299	CS(=O)(=O)c1ccc(C(=O)CC(=O)CC(=O)[O-])c(O)c1O	['CS(=O)(=O)c1ccc(C(=O)CC(=O)CC(=O)[O-])c(O)c1O']	['CS(=O)(=O)c1ccc(C(=O)CC(=O)CC(=O)[O-])c(O)c1O']	['CS(=O)(=O)c1ccc(C(=O)CC(=O)CC(=O)[O-])c(O)c1O']	['CS(=O)(=O)c1ccc(C(=O)CC(=O)CC(=O)[O-])c(O)c1O']
MNXM1257882	O=C=Nc1ccc(C[C@H](O)[C@H](O)[C@H](O)C(=O)[C@H](O)C(=O)[O-])cc1	['O=C=Nc1ccc(C[C@H](O)[C@H](O)[C@H](O)C(=O)[C@H](O)C(=O)[O-])cc1']	['O=C=Nc1ccc(C[C@H](O)[C@H](O)[C@H](O)C(=O)[C@H](O)C(=O)[O-])cc1']	['O=C=Nc1ccc(C[C@H](O)[C@H](O)[C@H](O)C(=O)[C@H](O)C(=O)[O-])cc1']	['O=C=Nc1ccc(C[C@H](O)[C@H](O)[C@H](O)C(=O)[C@H](O)C(=O)[O-])cc1']
MNXM811602	CCCCC/C(=C/c1ccccc1O)C(=O)O	['CCCCC/C(=C/c1ccccc1O)C(=O)O']	['CCCCC/C(=C/c1ccccc1O)C(=O)O']	['CCCCC/C(=C/c1ccccc1O)C(=O)O']	['CCCCC/C(=C/c1ccccc1O)C(=O)O']
MNXM1342417	NCC1(CC(=O)[O-])CCC(=O)CC1	['NCC1(CC(=O)[O-])CCC(=O)CC1']	['NCC1(CC(=O)[O-])CCC(=O)CC1']	['NCC1(CC(=O)[O-])CCC(=O)CC1']	['NCC1(CC(=O)[O-])CCC(=O)CC1']
MNXM124270	C[C@H](NC(N)=O)c1cc2ccccc2s1	['C[C@H](NC(N)=O)c1cc2ccccc2s1']	['C[C@H](NC(N)=O)c1cc2ccccc2s1']	['C[C@H](NC(N)=O)c1cc2ccccc2s1']	['C[C@H](NC(N)=O)c1cc2ccccc2s1']
MNXM1145563	C[N+](C)(CCCCCCCCCCCC=O)Cc1ccccc1	['C[N+](C)(CCCCCCCCCCCC=O)Cc1ccccc1']	['C[N+](C)(CCCCCCCCCCCC=O)Cc1ccccc1']	['C[N+](C)(CCCCCCCCCCCC=O)Cc1ccccc1']	['C[N+](C)(CCCCCCCCCCCC=O)Cc1ccccc1']
MNXM158924	CN(CCOc1ccc(C[C@@H]2SC(=O)NC2=O)cc1)c1ncccc1OS(=O)(=O)O	['CN(CCOc1ccc(C[C@@H]2SC(=O)NC2=O)cc1)c1ncccc1OS(=O)(=O)O']	['CN(CCOc1ccc(C[C@@H]2SC(=O)NC2=O)cc1)c1ncccc1OS(=O)(=O)O']	['CN(CCOc1ccc(C[C@@H]2SC(=O)NC2=O)cc1)c1ncccc1OS(=O)(=O)O']	['CN(CCOc1ccc(C[C@@H]2SC(=O)NC2=O)cc1)c1ncccc1OS(=O)(=O)O']
MNXM1104965	C[C@@H](O)CC(=O)[O-]	['C[C@@H](O)CC(=O)[O-]']	['C[C@@H](O)CC(=O)[O-]']	['C[C@@H](O)CC(=O)[O-]']	['C[C@@H](O)CC(=O)[O-]']
MNXM810615	COc1cc(O)ccc1C/C=C/c1cccc(O[C@@H]2O[C@H](C(=O)O)[C@H](O)[C@H](O)[C@@H]2O)c1	['COc1cc(O)ccc1C/C=C/c1cccc(O[C@@H]2O[C@H](C(=O)O)[C@H](O)[C@@H](O)[C@@H]2O)c1', 'COc1cc(O)ccc1C/C=C/c1cccc(O[C@@H]2O[C@H](C(=O)O)[C@H](O)[C@H](O)[C@@H]2O)c1']	['COc1cc(O)ccc1C/C=C/c1cccc(O[C@@H]2O[C@H](C(=O)O)[C@H](O)[C@H](O)[C@@H]2O)c1']	['COc1cc(O)ccc1C/C=C/c1cccc(O[C@@H]2O[C@H](C(=O)O)[C@H](O)[C@H](O)[C@@H]2O)c1']	['COc1cc(O)ccc1C/C=C/c1cccc(O[C@@H]2O[C@H](C(=O)O)[C@H](O)[C@@H](O)[C@@H]2O)c1', 'COc1cc(O)ccc1C/C=C/c1cccc(O[C@@H]2O[C@H](C(=O)O)[C@H](O)[C@H](O)[C@@H]2O)c1', 'COc1cc(O)ccc1C/C=C/c1cccc(O[C@@H]2O[C@H](C(=O)O)[C@H](O)C(O)[C@@H]2O)c1']
MNXM38331	CC(=O)O[C@H]1CC[C@H]2[C@@H]3CC[C@H]4CC(=O)[C@H](F)C[C@]4(C)[C@H]3CC[C@]12C	['CC(=O)O[C@H]1CC[C@H]2[C@@H](CC[C@H]3CC(=O)[C@H](F)C[C@@]32C)[C@@H]2CC[C@]12C', 'CC(=O)O[C@H]1CC[C@H]2[C@H]3CC[C@H]4CC(=O)[C@H](F)C[C@]4(C)[C@H]3CC[C@]12C', 'CC(=O)O[C@H]1CC[C@H]2[C@@H]3CC[C@H]4CC(=O)[C@H](F)C[C@]4(C)[C@H]3CC[C@]12C', 'CC(=O)O[C@H]1CC[C@H]2CC(=O)[C@H](F)C[C@]2(C)[C@H]2CC[C@@H]2[C@@H]2CC[C@]12C', 'CC(=O)O[C@H]1CC[C@H]2CC(=O)[C@H](F)C[C@]2(C)[C@H]2CC[C@H]2[C@@H]2CC[C@]12C', 'CC(=O…	[]	['CC(=O)O[C@H]1CC[C@H]2[C@@H]3CC[C@H]4CC(=O)[C@H](F)C[C@]4(C)[C@H]3CC[C@]12C']	['CC(=O)O[C@H]1CC[C@H]2[C@@H]3CC[C@H]4CC(=O)[C@H](F)C[C@]4(C)[C@H]3CC[C@]12C']
MNXM1126740	CC(C)[C@H](NC(=O)CN)C(=O)N[C@@H](CS)C(=O)O	['CC(C)[C@H](NC(=O)CN)C(=O)N[C@@H](CS)C(=O)O']	['CC(C)[C@H](NC(=O)CN)C(=O)N[C@@H](CS)C(=O)O']	['CC(C)[C@H](NC(=O)CN)C(=O)N[C@@H](CS)C(=O)O']	['CC(C)[C@H](NC(=O)CN)C(=O)N[C@@H](CS)C(=O)O']
MNXM1298751	N#CNc1cc(C(=C(Cl)Cl)c2ccccc2)ccc1Cl	['N#CNc1cc(C(=C(Cl)Cl)c2ccccc2)ccc1Cl']	['N#CNc1cc(C(=C(Cl)Cl)c2ccccc2)ccc1Cl']	['N#CNc1cc(C(=C(Cl)Cl)c2ccccc2)ccc1Cl']	['N#CNc1cc(C(=C(Cl)Cl)c2ccccc2)ccc1Cl']
MNXM1225326	CC(C)(O)[C@H](C(N)=O)C(=O)[O-]	['CC(C)(O)[C@H](C(N)=O)C(=O)[O-]']	[]	['CC(C)(O)[C@H](C(N)=O)C(=O)[O-]']	['CC(C)(O)[C@H](C(N)=O)C(=O)[O-]']
MNXM53538	O=c1[nH]c2cc(F)ccc2n1CCCN1CCC(n2c(=O)[nH]c3cc(Cl)ccc32)CC1	['O=c1[nH]c2cc(F)ccc2n1CCCN1CCC(n2c(=O)[nH]c3cc(Cl)ccc32)CC1', 'O=c1[nH]c2cc(Cl)ccc2n1CCCN1CCC(n2c(=O)[nH]c3cc(F)ccc32)CC1']	['O=c1[nH]c2cc(F)ccc2n1CCCN1CCC(n2c(=O)[nH]c3cc(Cl)ccc32)CC1']	['O=c1[nH]c2cc(F)ccc2n1CCCN1CCC(n2c(=O)[nH]c3cc(Cl)ccc32)CC1', 'O=c1[nH]c2cc(Cl)ccc2n1CCCN1CCC(n2c(=O)[nH]c3cc(F)ccc32)CC1']	['O=c1[nH]c2cc(F)ccc2n1CCCN1CCC(n2c(=O)[nH]c3cc(Cl)ccc32)CC1', 'O=c1[nH]c2cc(Cl)ccc2n1CCCN1CCC(n2c(=O)[nH]c3cc(F)ccc32)CC1']
MNXM1137704	CC1=CC[C@H](C(C)C)CC1	['CC1=CC[C@H](C(C)C)CC1']	['CC1=CC[C@H](C(C)C)CC1']	['CC1=CC[C@H](C(C)C)CC1']	['CC1=CC[C@H](C(C)C)CC1']
MNXM8946	COc1ccc2c3c1O[C@H]1[C@@H](O)C=C[C@H]4[C@@H](C2)NCC[C@@]341	['COc1ccc2c3c1O[C@H]1[C@@H](O)C=C[C@H]4[C@@H](C2)NCC[C@@]341']	[]	['COc1ccc2c3c1O[C@H]1[C@@H](O)C=C[C@H]4[C@@H](C2)NCC[C@@]341']	['COc1ccc2c3c1O[C@H]1[C@@H](O)C=C[C@H]4[C@@H](C2)NCC[C@@]341']
MNXM54974	CCCCCC(=O)CC(=O)CCc1ccc(O)c(OC)c1	['CCCCCC(=O)CC(=O)CCc1ccc(O)c(OC)c1']	['CCCCCC(=O)CC(=O)CCc1ccc(O)c(OC)c1']	['CCCCCC(=O)CC(=O)CCc1ccc(O)c(OC)c1']	['CCCCCC(=O)CC(=O)CCc1ccc(O)c(OC)c1']
MNXM1123635	CC(C)[C@H](NC(=O)[C@@H](N)CC(=O)O)C(=O)N[C@@H](CCC(N)=O)C(=O)O	['CC(C)[C@H](NC(=O)[C@@H](N)CC(=O)O)C(=O)N[C@@H](CCC(N)=O)C(=O)O']	['CC(C)[C@H](NC(=O)[C@@H](N)CC(=O)O)C(=O)N[C@@H](CCC(N)=O)C(=O)O']	['CC(C)[C@H](NC(=O)[C@@H](N)CC(=O)O)C(=O)N[C@@H](CCC(N)=O)C(=O)O']	['CC(C)[C@H](NC(=O)[C@@H](N)CC(=O)O)C(=O)N[C@@H](CCC(N)=O)C(=O)O']
MNXM812243	COc1ccc([C@H](C)C(=O)c2c(O)cc(O)cc2O[C@@H]2O[C@H](C(=O)O)[C@H](O)[C@H](O)[C@@H]2O)c(O)c1	['COc1ccc([C@H](C)C(=O)c2c(O)cc(O)cc2O[C@@H]2O[C@H](C(=O)O)[C@H](O)[C@@H](O)[C@@H]2O)c(O)c1', 'COc1ccc([C@H](C)C(=O)c2c(O)cc(O)cc2O[C@@H]2O[C@H](C(=O)O)[C@H](O)[C@H](O)[C@@H]2O)c(O)c1']	['COc1ccc([C@H](C)C(=O)c2c(O)cc(O)cc2O[C@@H]2O[C@H](C(=O)O)[C@H](O)[C@H](O)[C@@H]2O)c(O)c1']	['COc1ccc([C@H](C)C(=O)c2c(O)cc(O)cc2O[C@@H]2O[C@H](C(=O)O)[C@H](O)[C@@H](O)[C@@H]2O)c(O)c1', 'COc1ccc([C@H](C)C(=O)c2c(O)cc(O)cc2O[C@@H]2O[C@H](C(=O)O)[C@H](O)[C@H](O)[C@@H]2O)c(O)c1']	['COc1ccc([C@H](C)C(=O)c2c(O)cc(O)cc2O[C@@H]2O[C@H](C(=O)O)[C@H](O)[C@@H](O)[C@@H]2O)c(O)c1', 'COc1ccc([C@H](C)C(=O)c2c(O)cc(O)cc2O[C@@H]2O[C@H](C(=O)O)[C@H](O)[C@H](O)[C@@H]2O)c(O)c1']
MNXM1121208	C[C@H](N)C(=O)N[C@@H](Cc1c[nH]c2ccccc12)C(=O)N[C@@H](Cc1c[nH]c2ccccc12)C(=O)O	['C[C@H](N)C(=O)N[C@@H](Cc1c[nH]c2ccccc12)C(=O)N[C@@H](Cc1c[nH]c2ccccc12)C(=O)O']	['C[C@H](N)C(=O)N[C@@H](Cc1c[nH]c2ccccc12)C(=O)N[C@@H](Cc1c[nH]c2ccccc12)C(=O)O']	['C[C@H](N)C(=O)N[C@@H](Cc1c[nH]c2ccccc12)C(=O)N[C@@H](Cc1c[nH]c2ccccc12)C(=O)O']	['C[C@H](N)C(=O)N[C@@H](Cc1c[nH]c2ccccc12)C(=O)N[C@@H](Cc1c[nH]c2ccccc12)C(=O)O']
MNXM1239813	N#CNc1cc([C@H](c2ccc(Cl)cc2)C(Cl)(Cl)Cl)ccc1Cl	['N#CNc1cc([C@H](c2ccc(Cl)cc2)C(Cl)(Cl)Cl)ccc1Cl', 'N#CNc1cc([C@@H](c2ccc(Cl)cc2)C(Cl)(Cl)Cl)ccc1Cl']	['N#CNc1cc([C@H](c2ccc(Cl)cc2)C(Cl)(Cl)Cl)ccc1Cl']	['N#CNc1cc([C@H](c2ccc(Cl)cc2)C(Cl)(Cl)Cl)ccc1Cl', 'N#CNc1cc(C(c2ccc(Cl)cc2)C(Cl)(Cl)Cl)ccc1Cl', 'N#CNc1cc([C@@H](c2ccc(Cl)cc2)C(Cl)(Cl)Cl)ccc1Cl']	['N#CNc1cc([C@H](c2ccc(Cl)cc2)C(Cl)(Cl)Cl)ccc1Cl', 'N#CNc1cc(C(c2ccc(Cl)cc2)C(Cl)(Cl)Cl)ccc1Cl', 'N#CNc1cc([C@@H](c2ccc(Cl)cc2)C(Cl)(Cl)Cl)ccc1Cl']
MNXM1209605	O=CC[S@](=O)c1ccccc1	['O=CC[S@@](=O)c1ccccc1', 'O=CC[S@](=O)c1ccccc1']	['O=CC[S@](=O)c1ccccc1']	['O=CC[S@@](=O)c1ccccc1', 'O=CCS(=O)c1ccccc1', 'O=CC[S@](=O)c1ccccc1']	['O=CC[S@@](=O)c1ccccc1', 'O=CCS(=O)c1ccccc1', 'O=CC[S@](=O)c1ccccc1']
MNXM1106046	CC(=O)N[C@H]1[C@H]([C@H](O)[C@H](O)CO)O[C@@](O)(C(=O)[O-])C[C@@H]1O	['CC(=O)N[C@H]1[C@H]([C@H](O)[C@H](O)CO)O[C@@](O)(C(=O)[O-])C[C@@H]1O']	['CC(=O)N[C@H]1[C@H]([C@H](O)[C@H](O)CO)O[C@@](O)(C(=O)[O-])C[C@@H]1O']	['CC(=O)N[C@H]1[C@H]([C@H](O)[C@H](O)CO)O[C@@](O)(C(=O)[O-])C[C@@H]1O']	['CC(=O)N[C@H]1[C@H]([C@H](O)[C@H](O)CO)O[C@@](O)(C(=O)[O-])C[C@@H]1O']
MNXM503455	CCNCC(=O)CO[C@]1(O)CC[C@H](C(C)(C)C)CC1	['CCNCC(=O)CO[C@]1(O)CC[C@@H](C(C)(C)C)CC1', 'CCNCC(=O)CO[C@]1(O)CC[C@H](C(C)(C)C)CC1']	['CCNCC(=O)CO[C@]1(O)CC[C@H](C(C)(C)C)CC1']	['CCNCC(=O)COC1(O)CCC(C(C)(C)C)CC1', 'CCNCC(=O)CO[C@]1(O)CC[C@@H](C(C)(C)C)CC1', 'CCNCC(=O)CO[C@]1(O)CC[C@H](C(C)(C)C)CC1']	['CCNCC(=O)COC1(O)CCC(C(C)(C)C)CC1', 'CCNCC(=O)CO[C@]1(O)CC[C@@H](C(C)(C)C)CC1', 'CCNCC(=O)CO[C@]1(O)CC[C@H](C(C)(C)C)CC1']
MNXM118268	CC(C)C/C=C(/C=O)c1ccccc1	['CC(C)C/C=C(/C=O)c1ccccc1']	[]	['CC(C)C/C=C(/C=O)c1ccccc1']	['CC(C)C/C=C(/C=O)c1ccccc1']
MNXM1234438	O=C[C@H](CO)C(=O)OCCO	['O=C[C@H](CO)C(=O)OCCO']	['O=C[C@H](CO)C(=O)OCCO']	['O=C[C@H](CO)C(=O)OCCO']	['O=C[C@H](CO)C(=O)OCCO']
MNXM1168974	O=C1O[C@]2(Cl)[C@H]3[C@H]([C@@H]4C[C@@H]3C(=O)[C@H]4O)[C@H]([C@@H]1Cl)C2(Cl)Cl	['O=C1O[C@]2(Cl)[C@H]3[C@@H]([C@@H]4C[C@@H]3C(=O)[C@H]4O)[C@H]([C@@H]1Cl)C2(Cl)Cl', 'O=C1O[C@]2(Cl)[C@H]3[C@H]([C@@H]4C[C@@H]3C(=O)[C@H]4O)[C@H]([C@@H]1Cl)C2(Cl)Cl']	[]	[]	['O=C1O[C@]2(Cl)[C@H]3[C@H]([C@@H]4C[C@@H]3C(=O)[C@H]4O)[C@H]([C@@H]1Cl)C2(Cl)Cl']
MNXM163935	COc1cc2c(cc1O)C[N@]1CC[C@]23C=C[C@H](O)C[C@@H]13	['COc1cc2c(cc1O)C[N@]1CC[C@]23C=C[C@H](O)C[C@@H]13']	[]	['COc1cc2c(cc1O)C[N@]1CC[C@]23C=C[C@H](O)C[C@@H]13']	['COc1cc2c(cc1O)C[N@]1CC[C@]23C=C[C@H](O)C[C@@H]13']
MNXM580467	O=C(N[C@H]1C=C[C@@H](CC(=O)N2CCC(Cc3ccccc3)CC2)O[C@@H]1CO)c1cnccn1	['O=C(N[C@H]1C=C[C@@H](CC(=O)N2CCC(Cc3ccccc3)CC2)O[C@@H]1CO)c1cnccn1']	['O=C(N[C@H]1C=C[C@@H](CC(=O)N2CCC(Cc3ccccc3)CC2)O[C@@H]1CO)c1cnccn1']	['O=C(N[C@H]1C=C[C@@H](CC(=O)N2CCC(Cc3ccccc3)CC2)O[C@@H]1CO)c1cnccn1']	['O=C(N[C@H]1C=C[C@@H](CC(=O)N2CCC(Cc3ccccc3)CC2)O[C@@H]1CO)c1cnccn1']
MNXM1162939	O[C@@]12[C@H]([C@@H]3C[C@@H]1[C@H]1O[C@@H]31)[C@@H]1C(Cl)=C[C@]2(Cl)C1(Cl)Cl	['O[C@@]12[C@H]([C@@H]3C[C@@H]1[C@H]1O[C@@H]31)[C@@H]1C(Cl)=C[C@]2(Cl)C1(Cl)Cl']	['O[C@@]12[C@H]([C@@H]3C[C@@H]1[C@H]1O[C@@H]31)[C@@H]1C(Cl)=C[C@]2(Cl)C1(Cl)Cl']	['O[C@@]12[C@H]([C@@H]3C[C@@H]1[C@H]1O[C@@H]31)[C@@H]1C(Cl)=C[C@]2(Cl)C1(Cl)Cl']	['O[C@@]12[C@H]([C@@H]3C[C@@H]1[C@H]1O[C@@H]31)[C@@H]1C(Cl)=C[C@]2(Cl)C1(Cl)Cl']
MNXM475433	COC(=O)[C@H](C)Sc1n[nH]c(=S)s1	['COC(=O)[C@H](C)Sc1n[nH]c(=S)s1']	['COC(=O)[C@H](C)Sc1n[nH]c(=S)s1']	['COC(=O)[C@H](C)Sc1n[nH]c(=S)s1']	['COC(=O)[C@H](C)Sc1n[nH]c(=S)s1']
MNXM1221282	O=C([C@@H]1CO1)C(F)(F)F	['O=C([C@@H]1CO1)C(F)(F)F']	['O=C([C@@H]1CO1)C(F)(F)F']	['O=C([C@@H]1CO1)C(F)(F)F']	['O=C([C@@H]1CO1)C(F)(F)F']
MNXM151639	O=C(O)C[C@H]1CCCC(=O)C1	['O=C(O)C[C@H]1CCCC(=O)C1']	[]	['O=C(O)C[C@H]1CCCC(=O)C1']	['O=C(O)C[C@H]1CCCC(=O)C1']
MNXM65459	CC(=O)O[C@H]1C[C@]2(O)[C@@H]3CC[C@@H]4C[C@@H](O)CC[C@]4(C)[C@H]3CC[C@]2(C)[C@H]1C1=CC(=O)OC1	['CC(=O)O[C@H]1C[C@]2(O)[C@@H]3CC[C@H](C[C@@H](O)CC[C@]2(C)[C@H]1C1=CC(=O)OC1)[C@]1(C)CC[C@@H]31', 'CC(=O)O[C@H]1C[C@]2(O)[C@@H]3CC[C@@H]4C[C@@H](O)CC[C@]4(C)[C@H]3CC[C@]2(C)[C@H]1C1=CC(=O)OC1']	[]	['CC(=O)O[C@H]1C[C@]2(O)[C@@H]3CC[C@@H]4C[C@@H](O)CC[C@]4(C)[C@H]3CC[C@]2(C)[C@H]1C1=CC(=O)OC1']	['CC(=O)O[C@H]1C[C@]2(O)[C@@H]3CC[C@@H]4C[C@@H](O)CC[C@]4(C)[C@H]3CC[C@]2(C)[C@H]1C1=CC(=O)OC1']
MNXM1245127	Oc1cc(Cl)c(O)c(O)c1Oc1ccc(Cl)cc1Cl	['Oc1cc(Cl)c(O)c(O)c1Oc1ccc(Cl)cc1Cl']	[]	['Oc1cc(Cl)c(O)c(O)c1Oc1ccc(Cl)cc1Cl']	['Oc1cc(Cl)c(O)c(O)c1Oc1ccc(Cl)cc1Cl']
MNXM816618	CC/C=C\C[C@H](O)/C=C/[C@@H]1C(=O)C[C@H](O)[C@H]1C/C=C\C/C=C\CCC(=O)O	['CC/C=C\\C/C=C\\C[C@H]1[C@H](/C=C/[C@@H](O)C/C=C\\CCC(=O)O)C(=O)C[C@@H]1O', 'CC/C=C\\C[C@H]1[C@H](/C=C/[C@@H](O)C/C=C\\C/C=C\\CCC(=O)O)C(=O)C[C@@H]1O', 'CC/C=C\\C[C@H](O)/C=C/[C@@H]1C(=O)C[C@H](O)[C@H]1C/C=C\\C/C=C\\CCC(=O)O', 'CC/C=C\\C/C=C\\C[C@H](O)/C=C/[C@@H]1C(=O)C[C@H](O)[C@H]1C/C=C\\CCC(=O)O']	['CC/C=C\\C/C=C\\C[C@H]1[C@H](/C=C/[C@@H](O)C/C=C\\CCC(=O)O)C(=O)C[C@@H]1O']	['CC/C=C\\C/C=C\\C[C@H]1[C@H](/C=C/[C@@H](O)C/C=C\\CCC(=O)O)C(=O)C[C@@H]1O', 'CC/C=C\\C[C@H]1[C@H](/C=C/[C@@H](O)C/C=C\\C/C=C\\CCC(=O)O)C(=O)C[C@@H]1O', 'CC/C=C\\C[C@H](O)/C=C/[C@@H]1C(=O)C[C@H](O)[C@H]1C/C=C\\C/C=C\\CCC(=O)O', 'CC/C=C\\C/C=C\\C[C@H](O)/C=C/[C@@H]1C(=O)C[C@H](O)[C@H]1C/C=C\\CCC(=O)O']	['CC/C=C\\C/C=C\\C[C@H]1[C@H](/C=C/[C@@H](O)C/C=C\\CCC(=O)O)C(=O)C[C@@H]1O', 'CC/C=C\\C[C@H]1[C@H](/C=C/[C@@H](O)C/C=C\\C/C=C\\CCC(=O)O)C(=O)C[C@@H]1O', 'CC/C=C\\C[C@H](O)/C=C/[C@@H]1C(=O)C[C@H](O)[C@H]1C/C=C\\C/C=C\\CCC(=O)O', 'CC/C=C\\C/C=C\\C[C@H](O)/C=C/[C@@H]1C(=O)C[C@H](O)[C@H]1C/C=C\\CCC(=O)O']
MNXM1309869	O=C1C[C@H](C(=O)CO)[C@@H]2[C@H](O1)[C@@H]1[C@H](Cl)[C@H](Cl)[C@]2(Cl)[C@@H]1Cl	['O=C1C[C@H](C(=O)CO)[C@@H]2[C@H](O1)[C@@H]1[C@H](Cl)[C@H](Cl)[C@]2(Cl)[C@@H]1Cl']	[]	['O=C1C[C@H](C(=O)CO)[C@@H]2[C@H](O1)[C@@H]1[C@H](Cl)[C@H](Cl)[C@]2(Cl)[C@@H]1Cl']	['O=C1C[C@H](C(=O)CO)[C@@H]2[C@H](O1)[C@@H]1[C@H](Cl)[C@H](Cl)[C@]2(Cl)[C@@H]1Cl']
MNXM1190965	CO/N=C(/C(=O)[O-])c1ccccc1COC(/C=C\C(=O)[O-])=C(\C)C(=O)[O-]	['CO/N=C(/C(=O)[O-])c1ccccc1COC(/C=C\\C(=O)[O-])=C(\\C)C(=O)[O-]']	['CO/N=C(/C(=O)[O-])c1ccccc1COC(/C=C\\C(=O)[O-])=C(\\C)C(=O)[O-]']	['CO/N=C(/C(=O)[O-])c1ccccc1COC(/C=C\\C(=O)[O-])=C(\\C)C(=O)[O-]']	['CO/N=C(/C(=O)[O-])c1ccccc1COC(/C=C\\C(=O)[O-])=C(\\C)C(=O)[O-]']
MNXM490676	O=C(c1cccnc1)n1nc(-c2ccco2)nc1NCc1cccs1	['O=C(c1cccnc1)n1nc(-c2ccco2)nc1NCc1cccs1']	['O=C(c1cccnc1)n1nc(-c2ccco2)nc1NCc1cccs1']	['O=C(c1cccnc1)n1nc(-c2ccco2)nc1NCc1cccs1']	['O=C(c1cccnc1)n1nc(-c2ccco2)nc1NCc1cccs1']
MNXM491451	CC(C)CCO[C@H](CN1CCCC1)c1ccccc1	['CC(C)CCO[C@H](CN1CCCC1)c1ccccc1']	['CC(C)CCO[C@H](CN1CCCC1)c1ccccc1']	['CC(C)CCO[C@H](CN1CCCC1)c1ccccc1']	['CC(C)CCO[C@H](CN1CCCC1)c1ccccc1']
MNXM810321	C=C/C=C/c1cc2ccccc2c(=O)o1	['C=C/C=C/c1cc2ccccc2c(=O)o1']	['C=C/C=C/c1cc2ccccc2c(=O)o1']	['C=C/C=C/c1cc2ccccc2c(=O)o1']	['C=C/C=C/c1cc2ccccc2c(=O)o1']
MNXM736758	C[C@@H]1O[C@H](O)C[C@@](C)(O)[C@H]1O	['C[C@@H]1O[C@H](O)C[C@@](C)(O)[C@H]1O']	['C[C@@H]1O[C@H](O)C[C@@](C)(O)[C@H]1O']	['C[C@@H]1O[C@H](O)C[C@@](C)(O)[C@H]1O']	['C[C@@H]1O[C@H](O)C[C@@](C)(O)[C@H]1O']
MNXM1163008	C[C@@H]1C[C@@H](O)[C@@](CO)([C@@]2(C)C[C@@H](O)C(=O)[C@@]23CO3)[C@H](O)C1=O	['C[C@@H]1C[C@@H](O)[C@@](CO)([C@@]2(C)C[C@@H](O)C(=O)[C@@]23CO3)[C@H](O)C1=O']	[]	[]	['C[C@@H]1C[C@@H](O)[C@@](CO)([C@@]2(C)C[C@@H](O)C(=O)[C@@]23CO3)[C@H](O)C1=O']
MNXM87050	C1CSCCN1	['C1CSCCN1']	['C1CSCCN1']	['C1CSCCN1']	['C1CSCCN1']
MNXM1188686	CON1CCC2(CC1)[C@H](O)[C@H](c1c(C=O)cc(Cl)cc1C(=O)[O-])C(=O)N2C	['CON1CCC2(CC1)[C@H](O)[C@H](c1c(C=O)cc(Cl)cc1C(=O)[O-])C(=O)N2C']	['CON1CCC2(CC1)[C@H](O)[C@H](c1c(C=O)cc(Cl)cc1C(=O)[O-])C(=O)N2C']	['CON1CCC2(CC1)[C@H](O)[C@H](c1c(C=O)cc(Cl)cc1C(=O)[O-])C(=O)N2C']	['CON1CCC2(CC1)[C@H](O)[C@H](c1c(C=O)cc(Cl)cc1C(=O)[O-])C(=O)N2C']
MNXM1276514	O=C1[C@H](Cl)[C@]2(Cl)[C@H](Cl)[C@]1(Cl)[C@]1(O)[C@@H]3C[C@H]([C@@H]4O[C@@H]43)[C@@]21O	['O=C1[C@H](Cl)[C@]2(Cl)[C@H](Cl)[C@]1(Cl)[C@]1(O)[C@@H]3C[C@H]([C@H]4O[C@H]43)[C@@]21O', 'O=C1[C@H](Cl)[C@]2(Cl)[C@H](Cl)[C@]1(Cl)[C@]1(O)[C@@H]3C[C@H]([C@@H]4O[C@@H]43)[C@@]21O']	['O=C1[C@H](Cl)[C@]2(Cl)[C@H](Cl)[C@]1(Cl)[C@]1(O)[C@@H]3C[C@H]([C@@H]4O[C@@H]43)[C@@]21O']	['O=C1[C@H](Cl)[C@]2(Cl)[C@H](Cl)[C@]1(Cl)[C@]1(O)[C@@H]3C[C@H]([C@@H]4O[C@@H]43)[C@@]21O']	['O=C1[C@H](Cl)[C@]2(Cl)[C@H](Cl)[C@]1(Cl)[C@]1(O)[C@@H]3C[C@H]([C@@H]4O[C@@H]43)[C@@]21O']
MNXM1159628	O=C([O-])[C@@H]1C[C@](O)(C(O)O)[C@@H]2[C@@H]1[C@]1(Cl)[C@H](Cl)[C@H](Cl)[C@]2(Cl)C1(Cl)Cl	['O=C([O-])[C@@H]1C[C@](O)(C(O)O)[C@@H]2[C@@H]1[C@]1(Cl)[C@H](Cl)[C@H](Cl)[C@]2(Cl)C1(Cl)Cl']	['O=C([O-])[C@@H]1C[C@](O)(C(O)O)[C@@H]2[C@@H]1[C@]1(Cl)[C@H](Cl)[C@H](Cl)[C@]2(Cl)C1(Cl)Cl']	['O=C([O-])[C@@H]1C[C@](O)(C(O)O)[C@@H]2[C@@H]1[C@]1(Cl)[C@H](Cl)[C@H](Cl)[C@]2(Cl)C1(Cl)Cl']	['O=C([O-])[C@@H]1C[C@](O)(C(O)O)[C@@H]2[C@@H]1[C@]1(Cl)[C@H](Cl)[C@H](Cl)[C@]2(Cl)C1(Cl)Cl']
MNXM481820	C[C@H](C(=O)O)c1ccc(NC(=O)N(C)C)cc1	['C[C@H](C(=O)O)c1ccc(NC(=O)N(C)C)cc1']	['C[C@H](C(=O)O)c1ccc(NC(=O)N(C)C)cc1']	['C[C@H](C(=O)O)c1ccc(NC(=O)N(C)C)cc1']	['C[C@H](C(=O)O)c1ccc(NC(=O)N(C)C)cc1']
MNXM1114947	O=C(Oc1cccnc1)c1cccs1	['O=C(Oc1cccnc1)c1cccs1']	['O=C(Oc1cccnc1)c1cccs1']	['O=C(Oc1cccnc1)c1cccs1']	['O=C(Oc1cccnc1)c1cccs1']
MNXM1276995	O=C([O-])[C@@H]1CC[C@](O)(C(=O)[O-])[C@H](O)C1	['O=C([O-])[C@@H]1CC[C@](O)(C(=O)[O-])[C@H](O)C1']	[]	['O=C([O-])[C@@H]1CC[C@](O)(C(=O)[O-])[C@H](O)C1']	['O=C([O-])[C@@H]1CC[C@](O)(C(=O)[O-])[C@H](O)C1']
MNXM479545	O=C(Cc1ccccn1)NCC[C@H]1CC[C@@H](NC(=O)c2ccccc2F)[C@H](CO)O1	['O=C(Cc1ccccn1)NCC[C@H]1CC[C@@H](NC(=O)c2ccccc2F)[C@H](CO)O1']	['O=C(Cc1ccccn1)NCC[C@H]1CC[C@@H](NC(=O)c2ccccc2F)[C@H](CO)O1']	['O=C(Cc1ccccn1)NCC[C@H]1CC[C@@H](NC(=O)c2ccccc2F)[C@H](CO)O1']	['O=C(Cc1ccccn1)NCC[C@H]1CC[C@@H](NC(=O)c2ccccc2F)[C@H](CO)O1']
MNXM58393	CC(C)CC(=O)N[C@@H](C)C(=O)O	['CC(C)CC(=O)N[C@@H](C)C(=O)O']	['CC(C)CC(=O)N[C@@H](C)C(=O)O']	['CC(C)CC(=O)N[C@@H](C)C(=O)O']	['CC(C)CC(=O)N[C@@H](C)C(=O)O']
MNXM1313926	C[C@@](N)(C(=O)N(Nc1ccccc1)C(=O)S)c1cccc(O)c1	['C[C@@](N)(C(=O)N(Nc1ccccc1)C(=O)S)c1cccc(O)c1']	[]	['C[C@@](N)(C(=O)N(Nc1ccccc1)C(=O)S)c1cccc(O)c1']	['C[C@@](N)(C(=O)N(Nc1ccccc1)C(=O)S)c1cccc(O)c1']
MNXM1326899	O=C1CC(O)(O)[C@]2(O)[C@@H]1[C@]1(Cl)C(Cl)=C(Cl)[C@]2(Cl)C1(Cl)Cl	['O=C1CC(O)(O)[C@]2(O)[C@@H]1[C@]1(Cl)C(Cl)=C(Cl)[C@]2(Cl)C1(Cl)Cl']	['O=C1CC(O)(O)[C@]2(O)[C@@H]1[C@]1(Cl)C(Cl)=C(Cl)[C@]2(Cl)C1(Cl)Cl']	['O=C1CC(O)(O)[C@]2(O)[C@@H]1[C@]1(Cl)C(Cl)=C(Cl)[C@]2(Cl)C1(Cl)Cl']	['O=C1CC(O)(O)[C@]2(O)[C@@H]1[C@]1(Cl)C(Cl)=C(Cl)[C@]2(Cl)C1(Cl)Cl']
MNXM734375	CC(=O)[C@H]1[C@H](O)C[C@@H]2[C@@H]3CC=C4C[C@@H](O)CC[C@]4(C)[C@H]3CC[C@@]21C	['CC(=O)[C@H]1[C@H](O)C[C@@H]2[C@@H]3CC=C4C[C@@H](O)CC[C@]4(C)[C@H]3CC[C@@]21C', 'CC(=O)[C@H]1[C@H](O)C[C@@H]2[C@@H]3CC=C(C[C@@H](O)CC[C@@]21C)[C@]1(C)CC[C@@H]31']	['CC(=O)[C@H]1[C@H](O)C[C@@H]2[C@@H]3CC=C4C[C@@H](O)CC[C@]4(C)[C@H]3CC[C@@]21C']	['CC(=O)[C@H]1[C@H](O)C[C@@H]2[C@@H]3CC=C4C[C@@H](O)CC[C@]4(C)[C@H]3CC[C@@]21C']	['CC(=O)[C@H]1[C@H](O)C[C@@H]2[C@@H]3CC=C4C[C@@H](O)CC[C@]4(C)[C@H]3CC[C@@]21C']
MNXM1208957	O=C([O-])Nc1ccc(CC2=C(O)C(=O)O[C@H](O)[C@H](O)C2=O)cc1	['O=C([O-])Nc1ccc(CC2=C(O)C(=O)O[C@H](O)[C@H](O)C2=O)cc1']	[]	['O=C([O-])Nc1ccc(CC2=C(O)C(=O)O[C@H](O)[C@H](O)C2=O)cc1']	['O=C([O-])Nc1ccc(CC2=C(O)C(=O)O[C@H](O)[C@H](O)C2=O)cc1']
MNXM1141905	O[C@@]12[C@@H]3C=C(Cl)[C@](Cl)([C@@H]3Cl)[C@@]1(O)[C@@]1(O)C[C@@H]2[C@@H]2O[C@@H]21	['O[C@@]12[C@@H]3C=C(Cl)[C@](Cl)([C@@H]3Cl)[C@@]1(O)[C@@]1(O)C[C@@H]2[C@@H]2O[C@@H]21']	['O[C@@]12[C@@H]3C=C(Cl)[C@](Cl)([C@@H]3Cl)[C@@]1(O)[C@@]1(O)C[C@@H]2[C@@H]2O[C@@H]21']	['O[C@@]12[C@@H]3C=C(Cl)[C@](Cl)([C@@H]3Cl)[C@@]1(O)[C@@]1(O)C[C@@H]2[C@@H]2O[C@@H]21']	['O[C@@]12[C@@H]3C=C(Cl)[C@](Cl)([C@@H]3Cl)[C@@]1(O)[C@@]1(O)C[C@@H]2[C@@H]2O[C@@H]21']
MNXM486487	COc1ccccc1N(C(=O)c1snc(C(N)=O)c1N)[C@H](C(=O)NCCC(C)C)c1ccco1	['COc1ccccc1N(C(=O)c1snc(C(N)=O)c1N)[C@H](C(=O)NCCC(C)C)c1ccco1']	['COc1ccccc1N(C(=O)c1snc(C(N)=O)c1N)[C@H](C(=O)NCCC(C)C)c1ccco1']	['COc1ccccc1N(C(=O)c1snc(C(N)=O)c1N)[C@H](C(=O)NCCC(C)C)c1ccco1']	['COc1ccccc1N(C(=O)c1snc(C(N)=O)c1N)[C@H](C(=O)NCCC(C)C)c1ccco1']
MNXM59918	CCc1nn(CCO)c(CC)c1Oc1cc(C#N)cc(C#N)c1	['CCc1nn(CCO)c(CC)c1Oc1cc(C#N)cc(C#N)c1']	['CCc1nn(CCO)c(CC)c1Oc1cc(C#N)cc(C#N)c1']	['CCc1nn(CCO)c(CC)c1Oc1cc(C#N)cc(C#N)c1']	['CCc1nn(CCO)c(CC)c1Oc1cc(C#N)cc(C#N)c1']
MNXM505135	CCCCCCCCCCCCCCCCCCCCCCCC[C@H](C)CC(O)(C(=O)[O-])C(=O)[O-]	['CCCCCCCCCCCCCCCCCCCCCCCC[C@H](C)CC(O)(C(=O)[O-])C(=O)[O-]']	[]	['CCCCCCCCCCCCCCCCCCCCCCCC[C@H](C)CC(O)(C(=O)[O-])C(=O)[O-]']	['CCCCCCCCCCCCCCCCCCCCCCCC[C@H](C)CC(O)(C(=O)[O-])C(=O)[O-]']
MNXM1237034	O=C1O[C@@H]2[C@@H]3[C@@H]4C[C@H]([C@H](O)[C@@H]4O)[C@@H]3[C@](Cl)([C@@H]1Cl)C2(Cl)Cl	['O=C1O[C@@H]2[C@@H]3[C@@H]4C[C@H]([C@@H](O)[C@H]4O)[C@@H]3[C@](Cl)([C@@H]1Cl)C2(Cl)Cl', 'O=C1O[C@@H]2[C@@H]3[C@@H]4C[C@H]([C@H](O)[C@@H]4O)[C@@H]3[C@](Cl)([C@@H]1Cl)C2(Cl)Cl']	['O=C1O[C@@H]2[C@@H]3[C@@H]4C[C@H]([C@H](O)[C@@H]4O)[C@@H]3[C@](Cl)([C@@H]1Cl)C2(Cl)Cl']	['O=C1O[C@@H]2[C@@H]3[C@@H]4C[C@H]([C@H](O)[C@@H]4O)[C@@H]3[C@](Cl)([C@@H]1Cl)C2(Cl)Cl']	['O=C1O[C@@H]2[C@@H]3[C@@H]4C[C@H]([C@@H](O)[C@H]4O)[C@@H]3[C@](Cl)([C@@H]1Cl)C2(Cl)Cl', 'O=C1O[C@@H]2[C@@H]3[C@@H]4C[C@H]([C@H](O)[C@@H]4O)[C@@H]3[C@](Cl)([C@@H]1Cl)C2(Cl)Cl']
MNXM1156295	CCCC[C@H](C(=O)[O-])[C@](C)(O)Cl	['CCCC[C@H](C(=O)[O-])[C@](C)(O)Cl']	['CCCC[C@H](C(=O)[O-])[C@](C)(O)Cl']	['CCCC[C@H](C(=O)[O-])[C@](C)(O)Cl']	['CCCC[C@H](C(=O)[O-])[C@](C)(O)Cl']
MNXM63981	N[C@@H](Cc1cn([C@@H]2O[C@H](CO)[C@@H](O)[C@H]2O)cn1)C(=O)O	['N[C@@H](Cc1cn([C@@H]2O[C@H](CO)[C@@H](O)[C@H]2O)cn1)C(=O)O']	['N[C@@H](Cc1cn([C@@H]2O[C@H](CO)[C@@H](O)[C@H]2O)cn1)C(=O)O']	['N[C@@H](Cc1cn([C@@H]2O[C@H](CO)[C@@H](O)[C@H]2O)cn1)C(=O)O']	['N[C@@H](Cc1cn([C@@H]2O[C@H](CO)[C@@H](O)[C@H]2O)cn1)C(=O)O']
MNXM818925	CNC(=O)/N=c1\c(O)ncnn1C	['CNC(=O)/N=c1\\c(O)ncnn1C']	[]	['CNC(=O)/N=c1\\c(O)ncnn1C']	['CNC(=O)/N=c1\\c(O)ncnn1C']
MNXM1271003	O=C1O[C@H](O)[C@]2(O)C[C@@H]1[C@]1(O)[C@@H]2[C@]2(Cl)C[C@H](Cl)[C@]1(Cl)C2(Cl)Cl	['O=C1O[C@H](O)[C@]2(O)C[C@@H]1[C@]1(O)[C@@H]2[C@]2(Cl)C[C@H](Cl)[C@]1(Cl)C2(Cl)Cl']	['O=C1O[C@H](O)[C@]2(O)C[C@@H]1[C@]1(O)[C@@H]2[C@]2(Cl)C[C@H](Cl)[C@]1(Cl)C2(Cl)Cl']	['O=C1O[C@H](O)[C@]2(O)C[C@@H]1[C@]1(O)[C@@H]2[C@]2(Cl)C[C@H](Cl)[C@]1(Cl)C2(Cl)Cl']	['O=C1O[C@H](O)[C@]2(O)C[C@@H]1[C@]1(O)[C@@H]2[C@]2(Cl)C[C@H](Cl)[C@]1(Cl)C2(Cl)Cl']
MNXM58593	COc1ccc(-c2oc3cc(O)cc(O)c3c(=O)c2O[C@H]2O[C@H](CO)[C@H](O)[C@H](O)[C@@H]2O)cc1	['COc1ccc(-c2oc3cc(O)cc(O)c3c(=O)c2O[C@H]2O[C@H](CO)[C@H](O)[C@H](O)[C@@H]2O)cc1', 'COc1ccc(-c2oc3cc(O)cc(O)c3c(=O)c2O[C@H]2O[C@H](CO)[C@H](O)[C@@H](O)[C@@H]2O)cc1']	['COc1ccc(-c2oc3cc(O)cc(O)c3c(=O)c2O[C@H]2O[C@H](CO)[C@H](O)[C@H](O)[C@@H]2O)cc1']	['COc1ccc(-c2oc3cc(O)cc(O)c3c(=O)c2O[C@H]2O[C@H](CO)[C@H](O)[C@H](O)[C@@H]2O)cc1', 'COc1ccc(-c2oc3cc(O)cc(O)c3c(=O)c2O[C@H]2O[C@H](CO)[C@H](O)[C@@H](O)[C@@H]2O)cc1']	['COc1ccc(-c2oc3cc(O)cc(O)c3c(=O)c2O[C@H]2O[C@H](CO)[C@H](O)[C@H](O)[C@@H]2O)cc1', 'COc1ccc(-c2oc3cc(O)cc(O)c3c(=O)c2O[C@H]2O[C@H](CO)[C@H](O)[C@@H](O)[C@@H]2O)cc1', 'COc1ccc(-c2oc3cc(O)cc(O)c3c(=O)c2O[C@H]2O[C@H](CO)[C@H](O)C(O)[C@@H]2O)cc1']
MNXM489043	Oc1ccc2nc(S)sc2c1	['Oc1ccc2nc(S)sc2c1']	['Oc1ccc2nc(S)sc2c1']	['Oc1ccc2nc(S)sc2c1']	['Oc1ccc2nc(S)sc2c1']
MNXM1166324	C[C@@H](CCC(=O)[O-])[C@H]1CC[C@@H]2[C@@H]3[C@H](O)[C@H]([C@@H](O)CO)[C@@H]4CC(=O)C[C@@H](O)[C@]4(C)[C@H]3CC[C@]21C	['C[C@@H](CCC(=O)[O-])[C@H]1CC[C@@H]2[C@@H]3[C@H](O)[C@H]([C@@H](O)CO)[C@@H]4CC(=O)C[C@@H](O)[C@@]4(C)[C@H]3CC[C@]21C', 'C[C@@H](CCC(=O)[O-])[C@H]1CC[C@@H]2[C@@H]3[C@H](O)[C@H]([C@@H](O)CO)[C@@H]4CC(=O)C[C@@H](O)[C@]4(C)[C@H]3CC[C@]21C']	['C[C@@H](CCC(=O)[O-])[C@H]1CC[C@@H]2[C@@H]3[C@H](O)[C@H]([C@@H](O)CO)[C@@H]4CC(=O)C[C@@H](O)[C@]4(C)[C@H]3CC[C@]21C']	['C[C@@H](CCC(=O)[O-])[C@H]1CC[C@@H]2[C@@H]3[C@H](O)[C@H]([C@@H](O)CO)[C@@H]4CC(=O)C[C@@H](O)[C@@]4(C)[C@H]3CC[C@]21C', 'C[C@@H](CCC(=O)[O-])[C@H]1CC[C@@H]2[C@@H]3[C@H](O)[C@H]([C@@H](O)CO)[C@@H]4CC(=O)C[C@@H](O)[C@]4(C)[C@H]3CC[C@]21C']	['C[C@@H](CCC(=O)[O-])[C@H]1CC[C@@H]2[C@@H]3[C@H](O)[C@H]([C@@H](O)CO)[C@@H]4CC(=O)C[C@@H](O)[C@@]4(C)[C@H]3CC[C@]21C', 'C[C@@H](CCC(=O)[O-])[C@H]1CC[C@@H]2[C@@H]3[C@H](O)[C@H]([C@@H](O)CO)[C@@H]4CC(=O)C[C@@H](O)[C@]4(C)[C@H]3CC[C@]21C']
MNXM476038	C[C@H](NC(=O)C[C@H]1C=C[C@@H](NS(=O)(=O)c2cccc(F)c2)[C@@H](CO)O1)c1ccccc1	['C[C@H](NC(=O)C[C@H]1C=C[C@@H](NS(=O)(=O)c2cccc(F)c2)[C@@H](CO)O1)c1ccccc1']	['C[C@H](NC(=O)C[C@H]1C=C[C@@H](NS(=O)(=O)c2cccc(F)c2)[C@@H](CO)O1)c1ccccc1']	['C[C@H](NC(=O)C[C@H]1C=C[C@@H](NS(=O)(=O)c2cccc(F)c2)[C@@H](CO)O1)c1ccccc1']	['C[C@H](NC(=O)C[C@H]1C=C[C@@H](NS(=O)(=O)c2cccc(F)c2)[C@@H](CO)O1)c1ccccc1']
MNXM9613	O=P([O-])([O-])OC[C@H](O)[P@](=O)([O-])O	['O=P([O-])([O-])OC[C@H](O)[P@](=O)([O-])O', 'O=P([O-])([O-])OC[C@H](O)[P@@](=O)([O-])O']	[]	['O=P([O-])([O-])OC[C@H](O)P(=O)([O-])O']	['O=P([O-])([O-])OC[C@H](O)P(=O)([O-])O']
MNXM1123849	N[C@@H](CS)C(=O)N[C@@H](CS)C(=O)N1CCC[C@@H]1C(=O)O	['N[C@@H](CS)C(=O)N[C@@H](CS)C(=O)N1CCC[C@@H]1C(=O)O']	['N[C@@H](CS)C(=O)N[C@@H](CS)C(=O)N1CCC[C@@H]1C(=O)O']	['N[C@@H](CS)C(=O)N[C@@H](CS)C(=O)N1CCC[C@@H]1C(=O)O']	['N[C@@H](CS)C(=O)N[C@@H](CS)C(=O)N1CCC[C@@H]1C(=O)O']
MNXM1297159	O=C([O-])[C@H](O)/N=C(\c1cccc(O)c1O)[C@H](CCCl)C(=O)[O-]	['O=C([O-])[C@H](O)/N=C(\\c1cccc(O)c1O)[C@H](CCCl)C(=O)[O-]']	[]	['O=C([O-])[C@H](O)/N=C(\\c1cccc(O)c1O)[C@H](CCCl)C(=O)[O-]']	['O=C([O-])[C@H](O)/N=C(\\c1cccc(O)c1O)[C@H](CCCl)C(=O)[O-]']
MNXM3572	O=C(CO)[C@H](O)CO	['O=C(CO)[C@H](O)CO']	['O=C(CO)[C@H](O)CO']	['O=C(CO)[C@H](O)CO']	['O=C(CO)[C@H](O)CO']
MNXM1346656	CCN(CC)C/C(O)=N/[C@H](C(=O)C(=O)[O-])[C@H](C)C(=O)[O-]	['CCN(CC)C/C(O)=N/[C@H](C(=O)C(=O)[O-])[C@H](C)C(=O)[O-]']	['CCN(CC)C/C(O)=N/[C@H](C(=O)C(=O)[O-])[C@H](C)C(=O)[O-]']	['CCN(CC)C/C(O)=N/[C@H](C(=O)C(=O)[O-])[C@H](C)C(=O)[O-]']	['CCN(CC)C/C(O)=N/[C@H](C(=O)C(=O)[O-])[C@H](C)C(=O)[O-]']
MNXM577106	CCCCCCCCCCCCC(=O)N[C@@H](CO)[C@H](O)[C@H](O)CCCCCCCCCCC(C)C	['CCCCCCCCC[C@@H](O)[C@@H](O)[C@H](CO)NC(=O)CCCCCCCCCCCCCC(C)C', 'CCCCCCCCCC(=O)N[C@@H](CO)[C@H](O)[C@H](O)CCCCCCCCCCCCCC(C)C', 'CCCCCC[C@@H](O)[C@@H](O)[C@H](CO)NC(=O)CCCCCCCCCCCCCCCCC(C)C', 'CCCCCCCCCCCCC[C@@H](O)[C@@H](O)[C@H](CO)NC(=O)CCCCCCCCCC(C)C', 'CCCCCCCCCC[C@@H](O)[C@@H](O)[C@H](CO)NC(=O)CCCCCCCCCCCCC(C)C', 'CCCCCCCCCCCCCCC[C@@H](O)[C@@H](O)[C@H](CO)NC(=O)CCCCCCCC(C)C', 'CCCCCCCCCCCCCC…	[]	[]	['CCCCCCCCC[C@@H](O)[C@@H](O)[C@H](CO)NC(=O)CCCCCCCCCCCCCC(C)C', 'CCCCCCCCCC(=O)N[C@@H](CO)[C@H](O)[C@H](O)CCCCCCCCCCCCCC(C)C', 'CCCCCCCCCCCCC[C@@H](O)[C@@H](O)[C@H](CO)NC(=O)CCCCCCCCCC(C)C', 'CCCCCCCCCC[C@@H](O)[C@@H](O)[C@H](CO)NC(=O)CCCCCCCCCCCCC(C)C', 'CCCCCCCCCCCCCCC[C@@H](O)[C@@H](O)[C@H](CO)NC(=O)CCCCCCCC(C)C', 'CCCCCCCCCCCCCCC(=O)N[C@@H](CO)[C@H](O)[C@H](O)CCCCCCCCC(C)C', 'CCCCCCCCC(=O)N[…
MNXM1310880	CC(=O)NCCC1=CN/C(=C/C(=O)[O-])[C@@H]1C(=O)C(=O)[O-]	['CC(=O)NCCC1=CN/C(=C/C(=O)[O-])[C@@H]1C(=O)C(=O)[O-]']	['CC(=O)NCCC1=CN/C(=C/C(=O)[O-])[C@@H]1C(=O)C(=O)[O-]']	['CC(=O)NCCC1=CN/C(=C/C(=O)[O-])[C@@H]1C(=O)C(=O)[O-]']	['CC(=O)NCCC1=CN/C(=C/C(=O)[O-])[C@@H]1C(=O)C(=O)[O-]']
MNXM1137802	Cc1ccsc1C(N)=O	['Cc1ccsc1C(N)=O']	['Cc1ccsc1C(N)=O']	['Cc1ccsc1C(N)=O']	['Cc1ccsc1C(N)=O']
MNXM27406	CCCC/C=C\C=C/CCCC=O	['CCCC/C=C\\C=C/CCCC=O']	['CCCC/C=C\\C=C/CCCC=O']	['CCCC/C=C\\C=C/CCCC=O']	['CCCC/C=C\\C=C/CCCC=O']
MNXM530593	C/C=C/c1cnc2c(c1)C(=O)N([C@H](C)CO)C[C@@H](C)[C@@H](CN(C)S(=O)(=O)c1cn(C)cn1)O2	['C/C=C/c1cnc2c(c1)C(=O)N([C@H](C)CO)C[C@@H](C)[C@@H](CN(C)S(=O)(=O)c1cn(C)cn1)O2']	['C/C=C/c1cnc2c(c1)C(=O)N([C@H](C)CO)C[C@@H](C)[C@@H](CN(C)S(=O)(=O)c1cn(C)cn1)O2']	['C/C=C/c1cnc2c(c1)C(=O)N([C@H](C)CO)C[C@@H](C)[C@@H](CN(C)S(=O)(=O)c1cn(C)cn1)O2']	['C/C=C/c1cnc2c(c1)C(=O)N([C@H](C)CO)C[C@@H](C)[C@@H](CN(C)S(=O)(=O)c1cn(C)cn1)O2']
MNXM1293587	CCN(C/C(O)=N/c1ccccc1C)[C@H](O)CO	['CCN(C/C(O)=N/c1ccccc1C)[C@H](O)CO']	['CCN(C/C(O)=N/c1ccccc1C)[C@H](O)CO']	['CCN(C/C(O)=N/c1ccccc1C)[C@H](O)CO']	['CCN(C/C(O)=N/c1ccccc1C)[C@H](O)CO']
MNXM106335	C[C@@H]1O[C@@H](Oc2cc(O)c3c(=O)cc(-c4ccc(O)c(O)c4)oc3c2)[C@H](O)[C@H](O)[C@H]1O	['C[C@@H]1O[C@@H](Oc2cc(O)c3c(=O)cc(-c4ccc(O)c(O)c4)oc3c2)[C@H](O)[C@H](O)[C@H]1O', 'C[C@@H]1O[C@@H](Oc2cc(O)c3c(=O)cc(-c4ccc(O)c(O)c4)oc3c2)[C@H](O)[C@@H](O)[C@H]1O']	['C[C@@H]1O[C@@H](Oc2cc(O)c3c(=O)cc(-c4ccc(O)c(O)c4)oc3c2)[C@H](O)[C@@H](O)[C@H]1O']	['C[C@@H]1O[C@@H](Oc2cc(O)c3c(=O)cc(-c4ccc(O)c(O)c4)oc3c2)[C@H](O)[C@@H](O)[C@H]1O', 'C[C@@H]1O[C@@H](Oc2cc(O)c3c(=O)cc(-c4ccc(O)c(O)c4)oc3c2)[C@H](O)[C@H](O)[C@H]1O']	['C[C@@H]1O[C@@H](Oc2cc(O)c3c(=O)cc(-c4ccc(O)c(O)c4)oc3c2)[C@H](O)[C@@H](O)[C@H]1O', 'C[C@@H]1O[C@@H](Oc2cc(O)c3c(=O)cc(-c4ccc(O)c(O)c4)oc3c2)[C@H](O)[C@H](O)[C@H]1O', 'C[C@@H]1O[C@@H](Oc2cc(O)c3c(=O)cc(-c4ccc(O)c(O)c4)oc3c2)[C@H](O)C(O)[C@H]1O']
MNXM1341517	N/C(=C\NC(=O)[O-])NC(=O)[O-]	['N/C(=C\\NC(=O)[O-])NC(=O)[O-]']	['N/C(=C\\NC(=O)[O-])NC(=O)[O-]']	['N/C(=C\\NC(=O)[O-])NC(=O)[O-]']	['N/C(=C\\NC(=O)[O-])NC(=O)[O-]']
MNXM173692	O=C(NC1CCCC1)N1CCCCN2[C@@H](CO)[C@@H](c3ccc(-c4cccnc4)cc3)[C@@H]2C1	['O=C(NC1CCCC1)N1CCCCN2[C@@H](CO)[C@@H](c3ccc(-c4cccnc4)cc3)[C@@H]2C1']	['O=C(NC1CCCC1)N1CCCCN2[C@@H](CO)[C@@H](c3ccc(-c4cccnc4)cc3)[C@@H]2C1']	['O=C(NC1CCCC1)N1CCCCN2[C@@H](CO)[C@@H](c3ccc(-c4cccnc4)cc3)[C@@H]2C1']	['O=C(NC1CCCC1)N1CCCCN2[C@@H](CO)[C@@H](c3ccc(-c4cccnc4)cc3)[C@@H]2C1']
MNXM1158278	CCCCC(=O)CO[C@H]1O[C@H](CO)[C@@H](O)[C@H](O)[C@H]1O	['CCCCC(=O)CO[C@H]1O[C@H](CO)[C@@H](O)[C@@H](O)[C@H]1O', 'CCCCC(=O)CO[C@H]1O[C@H](CO)[C@@H](O)[C@H](O)[C@H]1O']	['CCCCC(=O)CO[C@H]1O[C@H](CO)[C@@H](O)[C@H](O)[C@H]1O']	['CCCCC(=O)CO[C@H]1O[C@H](CO)[C@@H](O)C(O)[C@H]1O', 'CCCCC(=O)CO[C@H]1O[C@H](CO)[C@@H](O)[C@@H](O)[C@H]1O', 'CCCCC(=O)CO[C@H]1O[C@H](CO)[C@@H](O)[C@H](O)[C@H]1O']	['CCCCC(=O)CO[C@H]1O[C@H](CO)[C@@H](O)C(O)[C@H]1O', 'CCCCC(=O)CO[C@H]1O[C@H](CO)[C@@H](O)[C@@H](O)[C@H]1O', 'CCCCC(=O)CO[C@H]1O[C@H](CO)[C@@H](O)[C@H](O)[C@H]1O']
MNXM1349750	O[C@]12C[C@H]([C@@H]3O[C@@H]31)[C@@H]1[C@@H]2[C@@H]2C(Cl)=C[C@]1(Cl)[C@@H]2Cl	['O[C@]12C[C@H]([C@@H]3O[C@@H]31)[C@@H]1[C@@H]2[C@@H]2C(Cl)=C[C@]1(Cl)[C@@H]2Cl']	['O[C@]12C[C@H]([C@@H]3O[C@@H]31)[C@@H]1[C@@H]2[C@@H]2C(Cl)=C[C@]1(Cl)[C@@H]2Cl']	['O[C@]12C[C@H]([C@@H]3O[C@@H]31)[C@@H]1[C@@H]2[C@@H]2C(Cl)=C[C@]1(Cl)[C@@H]2Cl']	['O[C@]12C[C@H]([C@@H]3O[C@@H]31)[C@@H]1[C@@H]2[C@@H]2C(Cl)=C[C@]1(Cl)[C@@H]2Cl']
MNXM1305828	CCC(CC)Nc1c(NO)cc(C)c(C)c1N=O	['CCC(CC)Nc1c(NO)cc(C)c(C)c1N=O']	['CCC(CC)Nc1c(NO)cc(C)c(C)c1N=O']	['CCC(CC)Nc1c(NO)cc(C)c(C)c1N=O']	['CCC(CC)Nc1c(NO)cc(C)c(C)c1N=O']
MNXM51129	O=[U+2]=O	['O=[U+2]=O']	[]	[]	[]
MNXM149190	C=C1CC[C@H]2[C@]3(C)CC[C@H]4C(C)(C)CCC[C@]4(C)[C@H]3CC[C@]2(C)[C@H]1CO	['C=C1CC[C@H]2C(C)(C)CCC[C@](C)([C@H]3CC[C@]3(C)[C@H]1CO)[C@@H]1CC[C@@]12C', 'C=C1CC[C@@H]2[C@](C)(CC[C@H]3C(C)(C)CCC[C@@]23C)[C@H]2CC[C@]2(C)[C@H]1CO', 'C=C1CC[C@H]2[C@]3(C)CCCC(C)(C)[C@@H]4CC[C@@](C)([C@@H]3CC[C@]24C)[C@H]1CO', 'C=C1CC[C@H]2[C@]3(C)CCCC(C)(C)[C@@H]4CC[C@]4(C)[C@@H]3CC[C@]2(C)[C@H]1CO', 'C=C1CC[C@@H]2[C@@](C)(CCCC(C)(C)[C@@H]3CC[C@@]23C)[C@H]2CC[C@]2(C)[C@H]1CO', 'C=C1CC[C@H]2C(…	[]	['C=C1CC[C@@H]2[C@@]3(C)CC[C@H]4C(C)(C)CCC[C@]4(C)[C@H]3CC[C@]2(C)[C@H]1CO', 'C=C1CC[C@H]2[C@]3(C)CC[C@H]4C(C)(C)CCC[C@]4(C)[C@H]3CC[C@]2(C)[C@H]1CO', 'C=C1CC[C@H]2[C@@]3(C)CC[C@H]4C(C)(C)CCC[C@]4(C)[C@H]3CC[C@]2(C)[C@H]1CO']	['C=C1CC[C@H]2[C@]3(C)CC[C@H]4C(C)(C)CCC[C@@]4(C)[C@H]3CC[C@]2(C)[C@H]1CO', 'C=C1CC[C@@H]2[C@]3(C)CC[C@H]4C(C)(C)CCC[C@]4(C)[C@H]3CC[C@]2(C)[C@H]1CO', 'C=C1CC[C@@H]2[C@@]3(C)CC[C@H]4C(C)(C)CCC[C@@]4(C)[C@H]3CC[C@]2(C)[C@H]1CO', 'C=C1CC[C@H]2[C@]3(C)CC[C@H]4C(C)(C)CCC[C@]4(C)[C@H]3CC[C@]2(C)[C@H]1CO', 'C=C1CC[C@H]2[C@]3(C)CC[C@H]4C(C)(C)CCC[C@@]4(C)[C@@H]3CC[C@]2(C)[C@H]1CO', 'C=C1CC[C@@H]2[C@@]3(…
MNXM726837	CCCCCCCC[C@@H]1C[C@@H]1CCCCCCCC(=O)O	['CCCCCCCCC[C@@H]1C[C@@H]1CCCCCCC(=O)O', 'CCCCCCCC[C@@H]1C[C@@H]1CCCCCCCC(=O)O', 'CCCCCCC[C@@H]1C[C@@H]1CCCCCCCCC(=O)O', 'CCCCCCCCC[C@H]1C[C@H]1CCCCCCC(=O)O', 'CCCCC[C@H]1C[C@H]1CCCCCCCCCCC(=O)O', 'CCCCCCC[C@H]1C[C@H]1CCCCCCCCC(=O)O', 'CCCCCC[C@@H]1C[C@@H]1CCCCCCCCCC(=O)O', 'CCCCCCCCCC[C@@H]1C[C@@H]1CCCCCC(=O)O', 'CCCCC[C@@H]1C[C@@H]1CCCCCCCCCCC(=O)O', 'CCCCCC[C@H]1C[C@H]1CCCCCCCCCC(=O)O', 'CCCCC…	['CCCCCCCC[C@@H]1C[C@@H]1CCCCCCCC(=O)O']	['CCCCCCCCC[C@@H]1C[C@@H]1CCCCCCC(=O)O', 'CCCCCCCC[C@@H]1C[C@@H]1CCCCCCCC(=O)O', 'CCCCCCC[C@@H]1C[C@@H]1CCCCCCCCC(=O)O', 'CCCCCC[C@H]1C[C@H]1CCCCCCCCCC(=O)O', 'CCCCC[C@H]1C[C@H]1CCCCCCCCCCC(=O)O', 'CCCCCC[C@@H]1C[C@@H]1CCCCCCCCCC(=O)O', 'CCCCC[C@@H]1C[C@@H]1CCCCCCCCCCC(=O)O', 'CCCCCCC[C@H]1C[C@H]1CCCCCCCCC(=O)O', 'CCCCCCCC[C@H]1C[C@H]1CCCCCCCC(=O)O', 'CCCCCCCCCCC[C@@H]1C[C@@H]1CCCCC(=O)O']	['CCCCCCCCC[C@@H]1C[C@@H]1CCCCCCC(=O)O', 'CCCCCCCC[C@@H]1C[C@@H]1CCCCCCCC(=O)O', 'CCCCCCC[C@@H]1C[C@@H]1CCCCCCCCC(=O)O', 'CCCCCCCCC[C@H]1C[C@H]1CCCCCCC(=O)O', 'CCCCCCCCCCC[C@H]1C[C@H]1CCCCC(=O)O', 'CCCCCC[C@H]1C[C@H]1CCCCCCCCCC(=O)O', 'CCCCC[C@H]1C[C@H]1CCCCCCCCCCC(=O)O', 'CCCCCC[C@@H]1C[C@@H]1CCCCCCCCCC(=O)O', 'CCCCCCCCCC[C@@H]1C[C@@H]1CCCCCC(=O)O', 'CCCCC[C@@H]1C[C@@H]1CCCCCCCCCCC(=O)O', 'CCCCC…
MNXM1183010	C/C(C(=O)[O-])=C(\C/C=C(\Cl)C(F)(F)F)C(=O)OCc1cccc(-c2ccccc2)c1C	['C/C(C(=O)[O-])=C(\\C/C=C(\\Cl)C(F)(F)F)C(=O)OCc1cccc(-c2ccccc2)c1C']	[]	[]	[]
MNXM1350911	CC[C@@H]1C(=O)[C@@H]2[C@@H]3CC[C@H]([C@H](C)CCC(=O)[O-])[C@]3(C)CC[C@@H]2[C@]2(C)C(=O)C[C@H](O)C[C@]12O	['CC[C@@H]1C(=O)[C@H]2[C@@H]3CC[C@@]3(C)[C@@H]([C@H](C)CCC(=O)[O-])CC[C@@H]2[C@]2(C)C(=O)C[C@H](O)C[C@]12O', 'CC[C@@H]1C(=O)[C@@H]2[C@@H]3CC[C@@]3(C)[C@@H]([C@H](C)CCC(=O)[O-])CC[C@@H]2[C@]2(C)C(=O)C[C@H](O)C[C@]12O', 'CC[C@@H]1C(=O)[C@@H]2[C@@H]3CC[C@H]([C@H](C)CCC(=O)[O-])[C@]3(C)CC[C@@H]2[C@]2(C)C(=O)C[C@H](O)C[C@]12O', 'CC[C@@H]1C(=O)[C@H]2[C@@H]3CC[C@H]([C@H](C)CCC(=O)[O-])[C@]3(C)CC[C@@H]2[…	['CC[C@@H]1C(=O)[C@@H]2[C@@H]3CC[C@H]([C@H](C)CCC(=O)[O-])[C@]3(C)CC[C@@H]2[C@]2(C)C(=O)C[C@H](O)C[C@]12O']	['CC[C@@H]1C(=O)[C@@H]2[C@@H]3CC[C@H]([C@H](C)CCC(=O)[O-])[C@]3(C)CC[C@@H]2[C@]2(C)C(=O)C[C@H](O)C[C@]12O']	['CC[C@@H]1C(=O)[C@@H]2[C@@H]3CC[C@H]([C@H](C)CCC(=O)[O-])[C@]3(C)CC[C@@H]2[C@]2(C)C(=O)C[C@H](O)C[C@]12O', 'CC[C@@H]1C(=O)[C@H]2[C@@H]3CC[C@H]([C@H](C)CCC(=O)[O-])[C@]3(C)CC[C@@H]2[C@]2(C)C(=O)C[C@H](O)C[C@]12O']
MNXM1195704	COCC(=O)N(c1c(C)cccc1C)[C@H](C=O)C(=O)[O-]	['COCC(=O)N(c1c(C)cccc1C)[C@H](C=O)C(=O)[O-]']	['COCC(=O)N(c1c(C)cccc1C)[C@H](C=O)C(=O)[O-]']	['COCC(=O)N(c1c(C)cccc1C)[C@H](C=O)C(=O)[O-]']	['COCC(=O)N(c1c(C)cccc1C)[C@H](C=O)C(=O)[O-]']
MNXM75264	COc1c(O)c([C@@H]2CCCN2C)c2oc(-c3ccc(O)cc3)cc(=O)c2c1O	['COc1c(O)c([C@@H]2CCCN2C)c2oc(-c3ccc(O)cc3)cc(=O)c2c1O']	[]	['COc1c(O)c([C@@H]2CCCN2C)c2oc(-c3ccc(O)cc3)cc(=O)c2c1O']	['COc1c(O)c([C@@H]2CCCN2C)c2oc(-c3ccc(O)cc3)cc(=O)c2c1O']
MNXM339419	CCC(=O)N1[C@H](CO)[C@@H](c2ccccc2)C12CN(C(=O)c1cnccn1)C2	['CCC(=O)N1[C@H](CO)[C@@H](c2ccccc2)C12CN(C(=O)c1cnccn1)C2']	['CCC(=O)N1[C@H](CO)[C@@H](c2ccccc2)C12CN(C(=O)c1cnccn1)C2']	['CCC(=O)N1[C@H](CO)[C@@H](c2ccccc2)C12CN(C(=O)c1cnccn1)C2']	['CCC(=O)N1[C@H](CO)[C@@H](c2ccccc2)C12CN(C(=O)c1cnccn1)C2']
MNXM53688	C=COCC(F)(F)F	['C=COCC(F)(F)F']	['C=COCC(F)(F)F']	['C=COCC(F)(F)F']	['C=COCC(F)(F)F']
MNXM1253130	O=CC(=O)[C@H](O)[C@@H]1[C@H](OC[C@H](O)[C@H](O)[C@H](O)[C@H](O)C=O)OC(=O)[C@H](O)[C@@H]1O	['O=CC(=O)[C@H](O)[C@@H]1[C@H](OC[C@H](O)[C@H](O)[C@H](O)[C@H](O)C=O)OC(=O)[C@H](O)[C@@H]1O']	['O=CC(=O)[C@H](O)[C@@H]1[C@H](OC[C@H](O)[C@H](O)[C@H](O)[C@H](O)C=O)OC(=O)[C@H](O)[C@@H]1O']	['O=CC(=O)[C@H](O)[C@@H]1[C@H](OC[C@H](O)[C@H](O)[C@H](O)[C@H](O)C=O)OC(=O)[C@H](O)[C@@H]1O']	['O=CC(=O)[C@H](O)[C@@H]1[C@H](OC[C@H](O)[C@H](O)[C@H](O)[C@H](O)C=O)OC(=O)[C@H](O)[C@@H]1O']
MNXM501785	CC(=O)CC[C@@]1(C)C(=O)OCC[C@H]2[C@@H]3CC[C@H](C(C)=O)[C@@]3(C)CC[C@@H]21	['CC(=O)CC[C@@]1(C)C(=O)OCC[C@H]2[C@@H]3CC[C@]3(C)[C@@H](C(C)=O)CC[C@@H]21', 'CC(=O)CC[C@@]1(C)C(=O)OCC[C@@H]2[C@@H]3CC[C@H](C(C)=O)[C@@]3(C)CC[C@@H]21', 'CC(=O)CC[C@@]1(C)C(=O)OCC[C@@H]2[C@@H]3CC[C@]3(C)[C@@H](C(C)=O)CC[C@@H]21', 'CC(=O)CC[C@@]1(C)C(=O)OCC[C@H]2[C@@H]3CC[C@H](C(C)=O)[C@@]3(C)CC[C@@H]21']	['CC(=O)CC[C@@]1(C)C(=O)OCC[C@H]2[C@@H]3CC[C@H](C(C)=O)[C@@]3(C)CC[C@@H]21']	['CC(=O)CC[C@@]1(C)C(=O)OCC[C@H]2[C@@H]3CC[C@H](C(C)=O)[C@@]3(C)CC[C@@H]21']	['CC(=O)CC[C@@]1(C)C(=O)OCC[C@@H]2[C@@H]3CC[C@H](C(C)=O)[C@@]3(C)CC[C@@H]21', 'CC(=O)CC[C@@]1(C)C(=O)OCC[C@H]2[C@@H]3CC[C@H](C(C)=O)[C@@]3(C)CC[C@@H]21']
MNXM378211	CC(C)CCCCCCCCCCOC[C@@H](O)CO	['CC(C)CCCCCCCCCCOC[C@@H](O)CO']	['CC(C)CCCCCCCCCCOC[C@@H](O)CO']	['CC(C)CCCCCCCCCCOC[C@@H](O)CO']	['CC(C)CCCCCCCCCCOC[C@@H](O)CO']
MNXM82088	[O+]#[Si-]	['[O+]#[Si-]']	[]	[]	[]
MNXM171415	N#C[C@@H]1[C@@H](c2ccc(C#Cc3cccc(F)c3)cc2)[C@H](CO)N1C(=O)C1CCOCC1	['N#C[C@@H]1[C@@H](c2ccc(C#Cc3cccc(F)c3)cc2)[C@H](CO)N1C(=O)C1CCOCC1']	['N#C[C@@H]1[C@@H](c2ccc(C#Cc3cccc(F)c3)cc2)[C@H](CO)N1C(=O)C1CCOCC1']	['N#C[C@@H]1[C@@H](c2ccc(C#Cc3cccc(F)c3)cc2)[C@H](CO)N1C(=O)C1CCOCC1']	['N#C[C@@H]1[C@@H](c2ccc(C#Cc3cccc(F)c3)cc2)[C@H](CO)N1C(=O)C1CCOCC1']
MNXM151582	CCCCC/C=C\C/C=C\C/C=C\[C@H](O)[C@H]1O[C@H]1CCCC(=O)[O-]	['CCCCC/C=C\\C/C=C\\C/C=C\\[C@H](O)[C@H]1O[C@H]1CCCC(=O)[O-]']	['CCCCC/C=C\\C/C=C\\C/C=C\\[C@H](O)[C@H]1O[C@H]1CCCC(=O)[O-]']	['CCCCC/C=C\\C/C=C\\C/C=C\\[C@H](O)[C@H]1O[C@H]1CCCC(=O)[O-]']	['CCCCC/C=C\\C/C=C\\C/C=C\\[C@H](O)[C@H]1O[C@H]1CCCC(=O)[O-]']
MNXM1350967	CC[C@@H]1[C@H](O)[C@@H]2[C@@H]3CC[C@H]([C@H](C)CCC(=O)[O-])[C@]3(C)CC[C@@H]2[C@]2(C)CCC(=O)C[C@H]12	['CC[C@@H]1[C@H](O)[C@H]2[C@@H]3CC[C@]4(C)[C@@H]1CC(=O)CC[C@@]3(C)[C@@H]([C@H](C)CCC(=O)[O-])CC[C@@H]24', 'CC[C@@H]1[C@H](O)[C@@H]2[C@@H]3CC[C@@]3(C)[C@@H]([C@H](C)CCC(=O)[O-])CC[C@@H]2[C@]2(C)CCC(=O)C[C@H]12', 'CC[C@@H]1[C@H](O)[C@@H]2[C@@H]3CC[C@H]([C@H](C)CCC(=O)[O-])[C@]3(C)CC[C@@H]2[C@]2(C)CCC(=O)C[C@H]12', 'CC[C@@H]1[C@H](O)[C@@H]2[C@@H]3CC[C@]4(C)[C@@H]1CC(=O)CC[C@@]3(C)[C@@H]([C@H](C)CCC(…	['CC[C@@H]1[C@H](O)[C@@H]2[C@@H]3CC[C@H]([C@H](C)CCC(=O)[O-])[C@]3(C)CC[C@@H]2[C@]2(C)CCC(=O)C[C@H]12']	['CC[C@@H]1[C@H](O)[C@@H]2[C@@H]3CC[C@H]([C@H](C)CCC(=O)[O-])[C@]3(C)CC[C@@H]2[C@]2(C)CCC(=O)C[C@H]12', 'CC[C@@H]1[C@H](O)[C@H]2[C@@H]3CC[C@H]([C@H](C)CCC(=O)[O-])[C@]3(C)CC[C@@H]2[C@]2(C)CCC(=O)C[C@H]12']	['CC[C@@H]1[C@H](O)[C@@H]2[C@@H]3CC[C@H]([C@H](C)CCC(=O)[O-])[C@]3(C)CC[C@@H]2[C@]2(C)CCC(=O)C[C@H]12', 'CC[C@@H]1[C@H](O)[C@H]2[C@@H]3CC[C@H]([C@H](C)CCC(=O)[O-])[C@]3(C)CC[C@@H]2[C@]2(C)CCC(=O)C[C@H]12']
MNXM747428	O=C([O-])CCCCCCC/C=C\CCCCCCCCO[C@@H]1O[C@H](CO)[C@@H](O)[C@H](O)[C@H]1O	['O=C([O-])CCCCCCCCCCC/C=C\\CCCCO[C@@H]1O[C@H](CO)[C@@H](O)[C@@H](O)[C@H]1O', 'O=C([O-])CCCCCC/C=C\\CCCCCCCCCO[C@@H]1O[C@H](CO)[C@@H](O)[C@H](O)[C@H]1O', 'O=C([O-])CCCC/C=C\\CCCCCCCCCCCO[C@@H]1O[C@H](CO)[C@@H](O)[C@H](O)[C@H]1O', 'O=C([O-])CCCCCCCCC/C=C\\CCCCCCO[C@@H]1O[C@H](CO)[C@@H](O)[C@@H](O)[C@H]1O', 'O=C([O-])CCCCCCCCCC/C=C\\CCCCCO[C@@H]1O[C@H](CO)[C@@H](O)[C@H](O)[C@H]1O', 'O=C([O-])CCCCCC…	['O=C([O-])CCCCCCCCCCC/C=C\\CCCCO[C@@H]1O[C@H](CO)[C@@H](O)[C@H](O)[C@H]1O']	['O=C([O-])CCCCCCCCCC/C=C\\CCCCCO[C@@H]1O[C@H](CO)[C@@H](O)[C@H](O)[C@H]1O', 'O=C([O-])CCCCCCCC/C=C\\CCCCCCCO[C@@H]1O[C@H](CO)[C@@H](O)[C@H](O)[C@H]1O', 'O=C([O-])CCCCCCC/C=C\\CCCCCCCCO[C@@H]1O[C@H](CO)[C@@H](O)[C@H](O)[C@H]1O', 'O=C([O-])CCCCCCCCCCC/C=C\\CCCCO[C@@H]1O[C@H](CO)[C@@H](O)[C@H](O)[C@H]1O', 'O=C([O-])CCCCCCCCC/C=C\\CCCCCCO[C@@H]1O[C@H](CO)[C@@H](O)[C@H](O)[C@H]1O']	['O=C([O-])CCCCCC/C=C\\CCCCCCCCCO[C@@H]1O[C@H](CO)[C@@H](O)[C@H](O)[C@H]1O', 'O=C([O-])CCCC/C=C\\CCCCCCCCCCCO[C@@H]1O[C@H](CO)[C@@H](O)[C@H](O)[C@H]1O', 'O=C([O-])CCCCCCCCCC/C=C\\CCCCCO[C@@H]1O[C@H](CO)[C@@H](O)[C@H](O)[C@H]1O', 'O=C([O-])CCCCC/C=C\\CCCCCCCCCCO[C@@H]1O[C@H](CO)[C@@H](O)[C@H](O)[C@H]1O', 'O=C([O-])CCCCCCCC/C=C\\CCCCCCCO[C@@H]1O[C@H](CO)[C@@H](O)[C@H](O)[C@H]1O', 'O=C([O-])CCCCCCC/…
MNXM486586	O=S(=O)(N/N=C/C=C/c1ccccc1)c1ccc(Cl)cc1	['O=S(=O)(N/N=C/C=C/c1ccccc1)c1ccc(Cl)cc1']	['O=S(=O)(N/N=C/C=C/c1ccccc1)c1ccc(Cl)cc1']	['O=S(=O)(N/N=C/C=C/c1ccccc1)c1ccc(Cl)cc1']	['O=S(=O)(N/N=C/C=C/c1ccccc1)c1ccc(Cl)cc1']
MNXM1252192	CO[C@](C(=O)[O-])(c1ccc(O)cc1)c1ccccc1O	['CO[C@](C(=O)[O-])(c1ccc(O)cc1)c1ccccc1O']	['CO[C@](C(=O)[O-])(c1ccc(O)cc1)c1ccccc1O']	['CO[C@](C(=O)[O-])(c1ccc(O)cc1)c1ccccc1O']	['CO[C@](C(=O)[O-])(c1ccc(O)cc1)c1ccccc1O']
MNXM1282844	O=C1CC[C@](O)([C@@H]2C(=O)O[C@@H]3[C@H](Cl)[C@H](Cl)[C@]2(Cl)C3(Cl)Cl)[C@@H]1O	['O=C1CC[C@](O)([C@@H]2C(=O)O[C@@H]3[C@H](Cl)[C@H](Cl)[C@]2(Cl)C3(Cl)Cl)[C@@H]1O']	[]	['O=C1CC[C@](O)([C@@H]2C(=O)O[C@@H]3[C@H](Cl)[C@H](Cl)[C@]2(Cl)C3(Cl)Cl)[C@@H]1O']	['O=C1CC[C@](O)([C@@H]2C(=O)O[C@@H]3[C@H](Cl)[C@H](Cl)[C@]2(Cl)C3(Cl)Cl)[C@@H]1O']
MNXM1238766	CCCCCC[C@](O)(CCCCC)c1cc(O)c(-n2nc3ccccc3n2)cc1C	['CCCCCC[C@@](O)(CCCCC)c1cc(O)c(-n2nc3ccccc3n2)cc1C', 'CCCCCC[C@](O)(CCCCC)c1cc(O)c(-n2nc3ccccc3n2)cc1C']	['CCCCCC[C@](O)(CCCCC)c1cc(O)c(-n2nc3ccccc3n2)cc1C']	['CCCCCC[C@@](O)(CCCCC)c1cc(O)c(-n2nc3ccccc3n2)cc1C', 'CCCCCCC(O)(CCCCC)c1cc(O)c(-n2nc3ccccc3n2)cc1C', 'CCCCCC[C@](O)(CCCCC)c1cc(O)c(-n2nc3ccccc3n2)cc1C']	['CCCCCC[C@@](O)(CCCCC)c1cc(O)c(-n2nc3ccccc3n2)cc1C', 'CCCCCCC(O)(CCCCC)c1cc(O)c(-n2nc3ccccc3n2)cc1C', 'CCCCCC[C@](O)(CCCCC)c1cc(O)c(-n2nc3ccccc3n2)cc1C']
MNXM1148296	CCN(CC)C/C(O)=N/[C@](O)(CC)/C(C=O)=C\C(=O)[O-]	['CCN(CC)C/C(O)=N/[C@](O)(CC)/C(C=O)=C\\C(=O)[O-]']	['CCN(CC)C/C(O)=N/[C@](O)(CC)/C(C=O)=C\\C(=O)[O-]']	['CCN(CC)C/C(O)=N/[C@](O)(CC)/C(C=O)=C\\C(=O)[O-]']	['CCN(CC)C/C(O)=N/[C@](O)(CC)/C(C=O)=C\\C(=O)[O-]']
MNXM1258238	CC[C@@H]1OC(=O)[C@@H]2[C@H](C[C@H](O)[C@@]3(C)[C@H]([C@@](C)(O)CCC(=O)[O-])CC[C@@H]23)[C@]2(C)CC[C@H](O)C[C@H]12	['CC[C@@H]1OC(=O)[C@@H]2[C@H](C[C@H](O)[C@@]3(C)[C@H]([C@@](C)(O)CCC(=O)[O-])CC[C@@H]23)[C@]2(C)CC[C@H](O)C[C@H]12', 'CC[C@@H]1OC(=O)[C@@H]2[C@@H]3C[C@@H](O)CC[C@@]3(C)[C@@H]1C[C@H](O)[C@@]1(C)[C@H]([C@@](C)(O)CCC(=O)[O-])CC[C@@H]21', 'CC[C@@H]1OC(=O)[C@@H]2[C@@H]3C[C@@H](O)CC[C@]3(C)[C@@H]1C[C@H](O)[C@@]1(C)[C@H]([C@@](C)(O)CCC(=O)[O-])CC[C@@H]21', 'CC[C@@H]1OC(=O)[C@H]2[C@@H]3C[C@@H](O)CC[C@@]3…	[]	['CC[C@@H]1OC(=O)[C@@H]2[C@H](C[C@H](O)[C@@]3(C)[C@H]([C@@](C)(O)CCC(=O)[O-])CC[C@@H]23)[C@]2(C)CC[C@H](O)C[C@H]12', 'CC[C@@H]1OC(=O)[C@H]2[C@H](C[C@H](O)[C@@]3(C)[C@H]([C@@](C)(O)CCC(=O)[O-])CC[C@@H]23)[C@]2(C)CC[C@H](O)C[C@H]12']	['CC[C@@H]1OC(=O)[C@H]2[C@H](C[C@H](O)[C@@]3(C)[C@H]([C@@](C)(O)CCC(=O)[O-])CC[C@@H]23)[C@@]2(C)CC[C@H](O)C[C@H]12', 'CC[C@@H]1OC(=O)[C@@H]2[C@H](C[C@H](O)[C@@]3(C)[C@H]([C@@](C)(O)CCC(=O)[O-])CC[C@@H]23)[C@]2(C)CC[C@H](O)C[C@H]12', 'CC[C@@H]1OC(=O)[C@H]2[C@H](C[C@H](O)[C@@]3(C)[C@H]([C@@](C)(O)CCC(=O)[O-])CC[C@@H]23)[C@]2(C)CC[C@H](O)C[C@H]12', 'CC[C@@H]1OC(=O)[C@@H]2[C@H](C[C@H](O)[C@@]3(C)[C@H…
MNXM1360575	CC(C)CCCCCCOC(=O)[C@@H]1CC[C@H](O)C[C@]1(O)C(=O)OCCCCCCC(C)C	['CC(C)CCCCCCCOC(=O)[C@@H]1CC[C@H](O)C[C@]1(O)C(=O)OCCCCCC(C)C', 'CC(C)CCCCCCCOC(=O)[C@@]1(O)C[C@@H](O)CC[C@H]1C(=O)OCCCCCC(C)C', 'CC(C)CCCCCCCCOC(=O)[C@@H]1CC[C@H](O)C[C@]1(O)C(=O)OCCCCC(C)C', 'CC(C)CCCCCCCCOC(=O)[C@@]1(O)C[C@@H](O)CC[C@H]1C(=O)OCCCCC(C)C', 'CC(C)CCCCCCOC(=O)[C@@H]1CC[C@H](O)C[C@]1(O)C(=O)OCCCCCCC(C)C']	['CC(C)CCCCCCOC(=O)[C@@H]1CC[C@H](O)C[C@]1(O)C(=O)OCCCCCCC(C)C']	['CC(C)CCCCCCCOC(=O)[C@@H]1CC[C@H](O)C[C@]1(O)C(=O)OCCCCCC(C)C', 'CC(C)CCCCCCOC(=O)[C@@H]1CC[C@H](O)C[C@]1(O)C(=O)OCCCCCCC(C)C', 'CC(C)CCCCCCCCOC(=O)[C@@H]1CC[C@H](O)C[C@]1(O)C(=O)OCCCCC(C)C']	['CC(C)CCCCCCCOC(=O)[C@@H]1CC[C@H](O)C[C@]1(O)C(=O)OCCCCCC(C)C', 'CC(C)CCCCCCOC(=O)[C@@H]1CC[C@H](O)C[C@]1(O)C(=O)OCCCCCCC(C)C', 'CC(C)CCCCCCCOC(=O)[C@@]1(O)C[C@@H](O)CC[C@H]1C(=O)OCCCCCC(C)C', 'CC(C)CCCCCCCCOC(=O)[C@@H]1CC[C@H](O)C[C@]1(O)C(=O)OCCCCC(C)C']
MNXM1237735	CC[C@@H]1[C@H](O)[C@@H]2[C@@H]3CC[C@H]([C@H](C)CCC(=O)[O-])[C@]3(C)CC[C@@H]2[C@]2(C)CCOC(=O)C[C@]12O	['CC[C@@H]1[C@H](O)[C@@H]2[C@@H]3CC[C@H]([C@H](C)CCC(=O)[O-])[C@]3(C)CC[C@@H]2[C@]2(C)CCOC(=O)C[C@]12O', 'CC[C@@H]1[C@H](O)[C@H]2[C@@H]3CC[C@H]([C@H](C)CCC(=O)[O-])[C@]3(C)CC[C@@H]2[C@]2(C)CCOC(=O)C[C@]12O', 'CC[C@@H]1[C@H](O)[C@H]2[C@@H]3CC[C@@]3(C)[C@@H]([C@H](C)CCC(=O)[O-])CC[C@@H]2[C@]2(C)CCOC(=O)C[C@]12O', 'CC[C@@H]1[C@H](O)[C@@H]2[C@@H]3CC[C@@]3(C)[C@@H]([C@H](C)CCC(=O)[O-])CC[C@@H]2[C@]2(C…	['CC[C@@H]1[C@H](O)[C@@H]2[C@@H]3CC[C@H]([C@H](C)CCC(=O)[O-])[C@]3(C)CC[C@@H]2[C@]2(C)CCOC(=O)C[C@]12O']	['CC[C@@H]1[C@H](O)[C@@H]2[C@@H]3CC[C@H]([C@H](C)CCC(=O)[O-])[C@]3(C)CC[C@@H]2[C@]2(C)CCOC(=O)C[C@]12O', 'CC[C@@H]1[C@H](O)[C@H]2[C@@H]3CC[C@H]([C@H](C)CCC(=O)[O-])[C@]3(C)CC[C@@H]2[C@]2(C)CCOC(=O)C[C@]12O']	['CC[C@@H]1[C@H](O)[C@@H]2[C@@H]3CC[C@H]([C@H](C)CCC(=O)[O-])[C@]3(C)CC[C@@H]2[C@]2(C)CCOC(=O)C[C@]12O', 'CC[C@@H]1[C@H](O)[C@H]2[C@@H]3CC[C@H]([C@H](C)CCC(=O)[O-])[C@]3(C)CC[C@@H]2[C@]2(C)CCOC(=O)C[C@]12O']
MNXM811002	COc1cc(OC)cc(C(=O)NCC(=O)O)c1	['COc1cc(OC)cc(C(=O)NCC(=O)O)c1']	['COc1cc(OC)cc(C(=O)NCC(=O)O)c1']	['COc1cc(OC)cc(C(=O)NCC(=O)O)c1']	['COc1cc(OC)cc(C(=O)NCC(=O)O)c1']
MNXM151498	O=C1c2ccccc2-c2[nH]nc3c(S(=O)(=O)O)ccc1c23	['O=C1c2ccccc2-c2[nH]nc3c(S(=O)(=O)O)ccc1c23']	['O=C1c2ccccc2-c2[nH]nc3c(S(=O)(=O)O)ccc1c23']	['O=C1c2ccccc2-c2[nH]nc3c(S(=O)(=O)O)ccc1c23']	['O=C1c2ccccc2-c2[nH]nc3c(S(=O)(=O)O)ccc1c23']
MNXM477284	CCn1c2ccccc2c2nnc(SCC(=O)c3ccccc3)nc21	['CCn1c2ccccc2c2nnc(SCC(=O)c3ccccc3)nc21']	['CCn1c2ccccc2c2nnc(SCC(=O)c3ccccc3)nc21']	['CCn1c2ccccc2c2nnc(SCC(=O)c3ccccc3)nc21']	['CCn1c2ccccc2c2nnc(SCC(=O)c3ccccc3)nc21']
MNXM499933	CC(=O)[C@H](O)C(=O)CCC(=O)[O-]	['CC(=O)[C@H](O)C(=O)CCC(=O)[O-]']	['CC(=O)[C@H](O)C(=O)CCC(=O)[O-]']	['CC(=O)[C@H](O)C(=O)CCC(=O)[O-]']	['CC(=O)[C@H](O)C(=O)CCC(=O)[O-]']
MNXM579886	O=C(NCC[C@H]1CC[C@@H](NC(=O)C2CCCCC2)[C@@H](CO)O1)Nc1ccc(Cl)cc1	['O=C(NCC[C@H]1CC[C@@H](NC(=O)C2CCCCC2)[C@@H](CO)O1)Nc1ccc(Cl)cc1']	['O=C(NCC[C@H]1CC[C@@H](NC(=O)C2CCCCC2)[C@@H](CO)O1)Nc1ccc(Cl)cc1']	['O=C(NCC[C@H]1CC[C@@H](NC(=O)C2CCCCC2)[C@@H](CO)O1)Nc1ccc(Cl)cc1']	['O=C(NCC[C@H]1CC[C@@H](NC(=O)C2CCCCC2)[C@@H](CO)O1)Nc1ccc(Cl)cc1']
MNXM1316210	O=C1CC[C@](O)([C@]2(O)C(=O)O[C@@H]3C(Cl)=C(Cl)[C@]2(Cl)C3(Cl)Cl)[C@@H]1O	['O=C1CC[C@](O)([C@]2(O)C(=O)O[C@@H]3C(Cl)=C(Cl)[C@]2(Cl)C3(Cl)Cl)[C@@H]1O']	['O=C1CC[C@](O)([C@]2(O)C(=O)O[C@@H]3C(Cl)=C(Cl)[C@]2(Cl)C3(Cl)Cl)[C@@H]1O']	['O=C1CC[C@](O)([C@]2(O)C(=O)O[C@@H]3C(Cl)=C(Cl)[C@]2(Cl)C3(Cl)Cl)[C@@H]1O']	['O=C1CC[C@](O)([C@]2(O)C(=O)O[C@@H]3C(Cl)=C(Cl)[C@]2(Cl)C3(Cl)Cl)[C@@H]1O']
MNXM1290799	C=C(CC(=O)C(=O)[O-])C[C@](O)(C(=C)O)C(=O)[O-]	['C=C(CC(=O)C(=O)[O-])C[C@](O)(C(=C)O)C(=O)[O-]']	['C=C(CC(=O)C(=O)[O-])C[C@](O)(C(=C)O)C(=O)[O-]']	['C=C(CC(=O)C(=O)[O-])C[C@](O)(C(=C)O)C(=O)[O-]']	['C=C(CC(=O)C(=O)[O-])C[C@](O)(C(=C)O)C(=O)[O-]']
MNXM1120596	C[C@H](N)C(=O)N[C@@H](CCCN=C(N)N)C(=O)N[C@@H](Cc1ccc(O)cc1)C(=O)O	['C[C@H](N)C(=O)N[C@@H](CCCN=C(N)N)C(=O)N[C@@H](Cc1ccc(O)cc1)C(=O)O']	['C[C@H](N)C(=O)N[C@@H](CCCN=C(N)N)C(=O)N[C@@H](Cc1ccc(O)cc1)C(=O)O']	['C[C@H](N)C(=O)N[C@@H](CCCN=C(N)N)C(=O)N[C@@H](Cc1ccc(O)cc1)C(=O)O']	['C[C@H](N)C(=O)N[C@@H](CCCN=C(N)N)C(=O)N[C@@H](Cc1ccc(O)cc1)C(=O)O']
MNXM21923	O=C1/C(=C/c2ccc(O)c(O)c2)Oc2cc(O[C@@H]3O[C@H](CO)[C@@H](O)[C@H](O)[C@H]3O)ccc21	['O=C1/C(=C/c2ccc(O)c(O)c2)Oc2cc(O[C@@H]3O[C@H](CO)[C@@H](O)[C@H](O)[C@H]3O)ccc21', 'O=C1/C(=C/c2ccc(O)c(O)c2)Oc2cc(O[C@@H]3O[C@H](CO)[C@@H](O)[C@@H](O)[C@H]3O)ccc21']	['O=C1/C(=C/c2ccc(O)c(O)c2)Oc2cc(O[C@@H]3O[C@H](CO)[C@@H](O)[C@H](O)[C@H]3O)ccc21']	['O=C1/C(=C/c2ccc(O)c(O)c2)Oc2cc(O[C@@H]3O[C@H](CO)[C@@H](O)[C@H](O)[C@H]3O)ccc21', 'O=C1/C(=C/c2ccc(O)c(O)c2)Oc2cc(O[C@@H]3O[C@H](CO)[C@@H](O)[C@@H](O)[C@H]3O)ccc21']	['O=C1/C(=C/c2ccc(O)c(O)c2)Oc2cc(O[C@@H]3O[C@H](CO)[C@@H](O)[C@H](O)[C@H]3O)ccc21', 'O=C1/C(=C/c2ccc(O)c(O)c2)Oc2cc(O[C@@H]3O[C@H](CO)[C@@H](O)[C@@H](O)[C@H]3O)ccc21', 'O=C1/C(=C/c2ccc(O)c(O)c2)Oc2cc(O[C@@H]3O[C@H](CO)[C@@H](O)C(O)[C@H]3O)ccc21']
MNXM1284348	CC[C@@H]1[C@H](O)[C@]2(O)[C@@H]3CC[C@H]([C@@H](C=O)CCC(=O)[O-])[C@@]3(C)CC[C@@H]2[C@@]2(C)CC[C@@H](O)C[C@@]12O	['CC[C@@H]1[C@H](O)[C@@]2(O)[C@@H]3CC[C@H]([C@@H](C=O)CCC(=O)[O-])[C@@]3(C)CC[C@@H]2[C@@]2(C)CC[C@@H](O)C[C@@]12O', 'CC[C@@H]1[C@H](O)[C@@]2(O)[C@@H]3CC[C@H]([C@@H](C=O)CCC(=O)[O-])[C@@]3(C)CC[C@@H](O)C[C@]1(O)[C@]1(C)CC[C@@H]21', 'CC[C@@H]1[C@H](O)[C@]2(O)[C@@H]3CC[C@]3(C)[C@@H]([C@@H](C=O)CCC(=O)[O-])CC[C@@H]2[C@@]2(C)CC[C@@H](O)C[C@@]12O', 'CC[C@@H]1[C@H](O)[C@]2(O)[C@@H]3CC[C@]4(C)[C@H]2CC[C@…	[]	[]	['CC[C@@H]1[C@H](O)[C@]2(O)[C@@H]3CC[C@H]([C@@H](C=O)CCC(=O)[O-])[C@@]3(C)CC[C@@H]2[C@@]2(C)CC[C@@H](O)C[C@@]12O', 'CC[C@@H]1[C@H](O)[C@@]2(O)[C@@H]3CC[C@H]([C@@H](C=O)CCC(=O)[O-])[C@@]3(C)CC[C@@H]2[C@@]2(C)CC[C@@H](O)C[C@@]12O']
MNXM1199077	C/C(=C/C(OC[C@H](O)CC(C)(C)C(=O)[O-])=C(/C)C(=O)[O-])C(=O)[O-]	['C/C(=C/C(OC[C@H](O)CC(C)(C)C(=O)[O-])=C(/C)C(=O)[O-])C(=O)[O-]']	['C/C(=C/C(OC[C@H](O)CC(C)(C)C(=O)[O-])=C(/C)C(=O)[O-])C(=O)[O-]']	['C/C(=C/C(OC[C@H](O)CC(C)(C)C(=O)[O-])=C(/C)C(=O)[O-])C(=O)[O-]']	['C/C(=C/C(OC[C@H](O)CC(C)(C)C(=O)[O-])=C(/C)C(=O)[O-])C(=O)[O-]']
MNXM172939	O=C1CN(Cc2ccc(F)cc2)C[C@H]2[C@@H](c3ccc(-c4ccccc4)cc3)[C@@H](CO)N12	['O=C1CN(Cc2ccc(-c3ccccc3)cc2)C[C@H]2[C@@H](c3ccc(F)cc3)[C@@H](CO)N12', 'O=C1CN(Cc2ccc(F)cc2)C[C@H]2[C@@H](c3ccc(-c4ccccc4)cc3)[C@@H](CO)N12']	['O=C1CN(Cc2ccc(F)cc2)C[C@H]2[C@@H](c3ccc(-c4ccccc4)cc3)[C@@H](CO)N12']	['O=C1CN(Cc2ccc(-c3ccccc3)cc2)C[C@H]2[C@@H](c3ccc(F)cc3)[C@@H](CO)N12', 'O=C1CN(Cc2ccc(F)cc2)C[C@H]2[C@@H](c3ccc(-c4ccccc4)cc3)[C@@H](CO)N12']	['O=C1CN(Cc2ccc(-c3ccccc3)cc2)C[C@H]2[C@@H](c3ccc(F)cc3)[C@@H](CO)N12', 'O=C1CN(Cc2ccc(F)cc2)C[C@H]2[C@@H](c3ccc(-c4ccccc4)cc3)[C@@H](CO)N12']
MNXM1217576	O=C([O-])C[C@H](O)[C@H](O)Cc1ccc(NC(=O)[O-])cc1	['O=C([O-])C[C@H](O)[C@H](O)Cc1ccc(NC(=O)[O-])cc1']	['O=C([O-])C[C@H](O)[C@H](O)Cc1ccc(NC(=O)[O-])cc1']	['O=C([O-])C[C@H](O)[C@H](O)Cc1ccc(NC(=O)[O-])cc1']	['O=C([O-])C[C@H](O)[C@H](O)Cc1ccc(NC(=O)[O-])cc1']
MNXM1301511	O=C([O-])CCCCCCC[C@H](O)[C@H](O)CCCCC[C@H](CO)[C@H](CC(=O)[O-])C(=O)[O-]	['O=C([O-])CCCC[C@H](O)[C@H](O)CCCCCCCC[C@H](CO)[C@H](CC(=O)[O-])C(=O)[O-]', 'O=C([O-])CCCCC[C@@H](O)[C@@H](O)CCCCCCC[C@H](CO)[C@H](CC(=O)[O-])C(=O)[O-]', 'O=C([O-])CCCCCCC[C@@H](O)[C@@H](O)CCCCC[C@H](CO)[C@H](CC(=O)[O-])C(=O)[O-]', 'O=C([O-])CCCCCC[C@@H](O)[C@@H](O)CCCCCC[C@H](CO)[C@H](CC(=O)[O-])C(=O)[O-]', 'O=C([O-])CCCCCCCC[C@H](O)[C@H](O)CCCC[C@H](CO)[C@H](CC(=O)[O-])C(=O)[O-]', 'O=C([O-])CC…	[]	['O=C([O-])CCCCCC[C@H](O)[C@H](O)CCCCCC[C@H](CO)[C@H](CC(=O)[O-])C(=O)[O-]']	['O=C([O-])CCCCCCC[C@H](O)[C@H](O)CCCCC[C@H](CO)[C@H](CC(=O)[O-])C(=O)[O-]', 'O=C([O-])CCCCC[C@H](O)[C@H](O)CCCCCCC[C@H](CO)[C@H](CC(=O)[O-])C(=O)[O-]', 'O=C([O-])CCCCCC[C@H](O)[C@H](O)CCCCCC[C@H](CO)[C@H](CC(=O)[O-])C(=O)[O-]', 'O=C([O-])CCCCCCCC[C@H](O)[C@H](O)CCCC[C@H](CO)[C@H](CC(=O)[O-])C(=O)[O-]']
MNXM1246443	CC[C@@H]1[C@@H](O)[C@@H]2[C@H]3CC[C@@H]([C@](C)(O)CCC(=O)[O-])[C@]3(C)CC[C@@H]2[C@]2(C)CC[C@H](O)C[C@@]12O	['CC[C@@H]1[C@@H](O)[C@@H]2[C@H]3CC[C@@H]([C@](C)(O)CCC(=O)[O-])[C@]3(C)CC[C@@H]2[C@]2(C)CC[C@H](O)C[C@@]12O', 'CC[C@@H]1[C@@H](O)[C@@H]2[C@H]3CC[C@@H]([C@](C)(O)CCC(=O)[O-])[C@]3(C)CC[C@H](O)C[C@]1(O)[C@@]1(C)CC[C@@H]21']	['CC[C@@H]1[C@@H](O)[C@@H]2[C@H]3CC[C@@H]([C@](C)(O)CCC(=O)[O-])[C@]3(C)CC[C@@H]2[C@]2(C)CC[C@H](O)C[C@@]12O']	['CC[C@@H]1[C@@H](O)[C@@H]2[C@H]3CC[C@@H]([C@](C)(O)CCC(=O)[O-])[C@]3(C)CC[C@@H]2[C@]2(C)CC[C@H](O)C[C@@]12O']	['CC[C@@H]1[C@@H](O)[C@@H]2[C@H]3CC[C@@H]([C@](C)(O)CCC(=O)[O-])[C@]3(C)CC[C@@H]2[C@]2(C)CC[C@H](O)C[C@@]12O']
MNXM1292987	Cc1cc(C(C)(C)CO)c(O)c([C@](C)(O)[C@H](O)C(=O)[O-])c1	['Cc1cc(C(C)(C)CO)c(O)c([C@](C)(O)[C@H](O)C(=O)[O-])c1']	['Cc1cc(C(C)(C)CO)c(O)c([C@](C)(O)[C@H](O)C(=O)[O-])c1']	['Cc1cc(C(C)(C)CO)c(O)c([C@](C)(O)[C@H](O)C(=O)[O-])c1']	['Cc1cc(C(C)(C)CO)c(O)c([C@](C)(O)[C@H](O)C(=O)[O-])c1']
MNXM1258631	CC(C)(C(=O)/C=C(\Cl)C(F)(F)F)[C@H](O)C(=O)O[C@H](C#N)c1cccc(Oc2ccccc2)c1	['CC(C)(C(=O)/C=C(\\Cl)C(F)(F)F)[C@H](O)C(=O)O[C@H](C#N)c1cccc(Oc2ccccc2)c1']	[]	[]	[]
MNXM487814	O=C1NC(=O)[C@H](Cc2cc(O)c(O)cc2O)N1	['O=C1NC(=O)[C@H](Cc2cc(O)c(O)cc2O)N1']	['O=C1NC(=O)[C@H](Cc2cc(O)c(O)cc2O)N1']	['O=C1NC(=O)[C@H](Cc2cc(O)c(O)cc2O)N1']	['O=C1NC(=O)[C@H](Cc2cc(O)c(O)cc2O)N1']
MNXM6777	O=C([O-])C(=O)c1cc(O)cc(O)c1	['O=C([O-])C(=O)c1cc(O)cc(O)c1']	['O=C([O-])C(=O)c1cc(O)cc(O)c1']	['O=C([O-])C(=O)c1cc(O)cc(O)c1']	['O=C([O-])C(=O)c1cc(O)cc(O)c1']
MNXM1256740	CO/N=C(/C(=O)[O-])c1ccccc1CO/N=C(\C)CCc1ccccc1Cl	['CO/N=C(/C(=O)[O-])c1ccccc1CO/N=C(\\C)CCc1ccccc1Cl']	['CO/N=C(/C(=O)[O-])c1ccccc1CO/N=C(\\C)CCc1ccccc1Cl']	['CO/N=C(/C(=O)[O-])c1ccccc1CO/N=C(\\C)CCc1ccccc1Cl']	['CO/N=C(/C(=O)[O-])c1ccccc1CO/N=C(\\C)CCc1ccccc1Cl']
MNXM468756	Cc1ccc(NC(=O)c2cc(C)n(-c3cccc(C)c3)c2C)cc1	['Cc1ccc(NC(=O)c2cc(C)n(-c3cccc(C)c3)c2C)cc1']	['Cc1ccc(NC(=O)c2cc(C)n(-c3cccc(C)c3)c2C)cc1']	['Cc1ccc(NC(=O)c2cc(C)n(-c3cccc(C)c3)c2C)cc1']	['Cc1ccc(NC(=O)c2cc(C)n(-c3cccc(C)c3)c2C)cc1']
MNXM1046930	CCCCCCCC(=O)NCCO[P@](=O)([O-])OC[C@H](O)COC(C)=O	['CCCCCCCC(=O)NCCO[P@@](=O)([O-])OC[C@H](O)COC(C)=O', 'CCCCCCCC(=O)NCCO[P@](=O)([O-])OC[C@H](O)COC(C)=O', 'CCCCCCCC(=O)NCCO[P@](=O)([O-])OC[C@@H](O)COC(C)=O', 'CCCCCCCC(=O)NCCO[P@@](=O)([O-])OC[C@@H](O)COC(C)=O']	[]	[]	['CCCCCCCC(=O)NCCOP(=O)([O-])OC[C@H](O)COC(C)=O']
MNXM32854	C[C@]12CCCC[C@@H]1O2	['C[C@]12CCCC[C@@H]1O2']	['C[C@]12CCCC[C@@H]1O2']	['C[C@]12CCCC[C@@H]1O2']	['C[C@]12CCCC[C@@H]1O2']
MNXM1204640	N#Cc1c(O)cc(Cl)c(O)c1Cl	['N#Cc1c(O)cc(Cl)c(O)c1Cl']	['N#Cc1c(O)cc(Cl)c(O)c1Cl']	['N#Cc1c(O)cc(Cl)c(O)c1Cl']	['N#Cc1c(O)cc(Cl)c(O)c1Cl']
MNXM1147756	O=C([O-])[C@H](O)c1c(Cl)ccc(O)c1Cl	['O=C([O-])[C@H](O)c1c(Cl)ccc(O)c1Cl']	['O=C([O-])[C@H](O)c1c(Cl)ccc(O)c1Cl']	['O=C([O-])[C@H](O)c1c(Cl)ccc(O)c1Cl']	['O=C([O-])[C@H](O)c1c(Cl)ccc(O)c1Cl']
MNXM1236123	CC[C@H]1[C@H]2C[C@H](O)CC[C@]2(C)[C@H]2[C@H](O)C[C@]3(C)[C@@H]([C@@H](C)C[C@@H](O)C(=O)[O-])[C@H](O)C[C@H]3[C@]2(O)[C@H]1O	['CC[C@H]1[C@H]2C[C@H](O)CC[C@]2(C)[C@H]2[C@H](O)C[C@]3(C)[C@@H]([C@@H](C)C[C@@H](O)C(=O)[O-])[C@H](O)C[C@H]3[C@]2(O)[C@H]1O']	[]	[]	['CC[C@H]1[C@H]2C[C@H](O)CC[C@]2(C)[C@H]2[C@H](O)C[C@]3(C)[C@@H]([C@@H](C)C[C@@H](O)C(=O)[O-])[C@H](O)C[C@H]3[C@]2(O)[C@H]1O']
MNXM738170	CC(=O)O[C@H]1[C@H]2CC[C@H]3[C@@](C)(O)[C@@H]4C[C@H](O)C(C)(C)[C@@]4(O)[C@H](O)C[C@@]13C[C@@]2(C)O	['CC(=O)O[C@H]1[C@H]2CC[C@H]3[C@@](C)(O)[C@@H]4C[C@H](O)C(C)(C)[C@@]4(O)[C@H](O)C[C@@]13C[C@@]2(C)O', 'CC(=O)O[C@H]1[C@H]2CC[C@H]3[C@](C)(O)[C@@H]4C[C@H](O)C(C)(C)[C@@]4(O)[C@H](O)C[C@@]13C[C@@]2(C)O']	['CC(=O)O[C@H]1[C@H]2CC[C@H]3[C@@](C)(O)[C@@H]4C[C@H](O)C(C)(C)[C@@]4(O)[C@H](O)C[C@@]13C[C@@]2(C)O']	['CC(=O)O[C@H]1[C@H]2CC[C@H]3[C@@](C)(O)[C@@H]4C[C@H](O)C(C)(C)[C@@]4(O)[C@H](O)C[C@@]13C[C@@]2(C)O', 'CC(=O)O[C@H]1[C@H]2CC[C@H]3[C@](C)(O)[C@@H]4C[C@H](O)C(C)(C)[C@@]4(O)[C@H](O)C[C@@]13C[C@@]2(C)O']	['CC(=O)O[C@H]1[C@H]2CC[C@H]3[C@@](C)(O)[C@@H]4C[C@H](O)C(C)(C)[C@@]4(O)[C@H](O)C[C@@]13C[C@@]2(C)O', 'CC(=O)O[C@H]1[C@H]2CC[C@H]3[C@](C)(O)[C@@H]4C[C@H](O)C(C)(C)[C@@]4(O)[C@H](O)C[C@@]13C[C@@]2(C)O']
MNXM1332991	CCN(CC)C/C(O)=N/C[C@](O)(C=O)[C@H](O)C(=O)[O-]	['CCN(CC)C/C(O)=N/C[C@](O)(C=O)[C@H](O)C(=O)[O-]']	['CCN(CC)C/C(O)=N/C[C@](O)(C=O)[C@H](O)C(=O)[O-]']	['CCN(CC)C/C(O)=N/C[C@](O)(C=O)[C@H](O)C(=O)[O-]']	['CCN(CC)C/C(O)=N/C[C@](O)(C=O)[C@H](O)C(=O)[O-]']
MNXM173207	COc1cccc(C#Cc2ccc([C@@H]3[C@H]4CN(C(=O)Cc5cccnc5)CC(=O)N4[C@H]3CO)cc2)c1	['COc1cccc(C#Cc2ccc([C@@H]3[C@H]4CN(C(=O)Cc5cccnc5)CC(=O)N4[C@H]3CO)cc2)c1']	['COc1cccc(C#Cc2ccc([C@@H]3[C@H]4CN(C(=O)Cc5cccnc5)CC(=O)N4[C@H]3CO)cc2)c1']	['COc1cccc(C#Cc2ccc([C@@H]3[C@H]4CN(C(=O)Cc5cccnc5)CC(=O)N4[C@H]3CO)cc2)c1']	['COc1cccc(C#Cc2ccc([C@@H]3[C@H]4CN(C(=O)Cc5cccnc5)CC(=O)N4[C@H]3CO)cc2)c1']
MNXM468522	CO[C@H]1CN(C)C(=O)c2ccc(NS(=O)(=O)CC(F)(F)F)cc2OC[C@H](C)NC[C@H]1C	['CO[C@H]1CN(C)C(=O)c2ccc(NS(=O)(=O)CC(F)(F)F)cc2OC[C@H](C)NC[C@H]1C']	['CO[C@H]1CN(C)C(=O)c2ccc(NS(=O)(=O)CC(F)(F)F)cc2OC[C@H](C)NC[C@H]1C']	['CO[C@H]1CN(C)C(=O)c2ccc(NS(=O)(=O)CC(F)(F)F)cc2OC[C@H](C)NC[C@H]1C']	['CO[C@H]1CN(C)C(=O)c2ccc(NS(=O)(=O)CC(F)(F)F)cc2OC[C@H](C)NC[C@H]1C']
MNXM813952	COc1cc(/C=C/C(=O)COS(=O)(=O)O)ccc1O	['COc1cc(/C=C/C(=O)COS(=O)(=O)O)ccc1O']	['COc1cc(/C=C/C(=O)COS(=O)(=O)O)ccc1O']	['COc1cc(/C=C/C(=O)COS(=O)(=O)O)ccc1O']	['COc1cc(/C=C/C(=O)COS(=O)(=O)O)ccc1O']
MNXM1235480	COC[C@H](O)c1ccc(OC[C@H](O)CNC(C)C)c(O)c1O	['COC[C@H](O)c1ccc(OC[C@H](O)CNC(C)C)c(O)c1O']	['COC[C@H](O)c1ccc(OC[C@H](O)CNC(C)C)c(O)c1O']	['COC[C@H](O)c1ccc(OC[C@H](O)CNC(C)C)c(O)c1O']	['COC[C@H](O)c1ccc(OC[C@H](O)CNC(C)C)c(O)c1O']
MNXM59917	COc1c(C)c2c(c(O)c1CO)C(=O)C[C@H](c1ccccc1)O2	['COc1c(C)c2c(c(O)c1CO)C(=O)C[C@H](c1ccccc1)O2']	[]	['COc1c(C)c2c(c(O)c1CO)C(=O)C[C@H](c1ccccc1)O2']	['COc1c(C)c2c(c(O)c1CO)C(=O)C[C@H](c1ccccc1)O2']
MNXM166568	O=Cc1cccc2c([N+](=O)[O-])cccc12	['O=Cc1cccc2c([N+](=O)[O-])cccc12']	['O=Cc1cccc2c([N+](=O)[O-])cccc12']	['O=Cc1cccc2c([N+](=O)[O-])cccc12']	['O=Cc1cccc2c([N+](=O)[O-])cccc12']
MNXM530060	CO[C@@H]1CC[C@H]2CCOc3ccc(C#N)cc3C(=O)N(C)C[C@@H](OC)[C@@H](C)C(=O)N(C)C[C@@H]1O2	['CO[C@@H]1CC[C@@H]2CCOc3ccc(C#N)cc3C(=O)N(C)C[C@@H](OC)[C@@H](C)C(=O)N(C)C[C@@H]1O2', 'CO[C@@H]1CC[C@H]2CCOc3ccc(C#N)cc3C(=O)N(C)C[C@@H](OC)[C@@H](C)C(=O)N(C)C[C@@H]1O2']	['CO[C@@H]1CC[C@H]2CCOc3ccc(C#N)cc3C(=O)N(C)C[C@@H](OC)[C@@H](C)C(=O)N(C)C[C@@H]1O2']	['CO[C@@H]1CC[C@@H]2CCOc3ccc(C#N)cc3C(=O)N(C)C[C@@H](OC)[C@@H](C)C(=O)N(C)C[C@@H]1O2', 'CO[C@@H]1CC[C@H]2CCOc3ccc(C#N)cc3C(=O)N(C)C[C@@H](OC)[C@@H](C)C(=O)N(C)C[C@@H]1O2']	['CO[C@@H]1CC[C@@H]2CCOc3ccc(C#N)cc3C(=O)N(C)C[C@@H](OC)[C@@H](C)C(=O)N(C)C[C@@H]1O2', 'CO[C@@H]1CC[C@H]2CCOc3ccc(C#N)cc3C(=O)N(C)C[C@@H](OC)[C@@H](C)C(=O)N(C)C[C@@H]1O2']
MNXM731466	Cc1ccc(S(=O)(=O)[O-])cc1	['Cc1ccc(S(=O)(=O)[O-])cc1']	['Cc1ccc(S(=O)(=O)[O-])cc1']	['Cc1ccc(S(=O)(=O)[O-])cc1']	['Cc1ccc(S(=O)(=O)[O-])cc1']
MNXM173878	C[C@H](CO)N1C[C@H](C)[C@@H](CN(C)C)OCc2cn(nn2)CCCC1=O	['C[C@H](CO)N1C[C@H](C)[C@@H](CN(C)C)OCc2cn(nn2)CCCC1=O']	['C[C@H](CO)N1C[C@H](C)[C@@H](CN(C)C)OCc2cn(nn2)CCCC1=O']	['C[C@H](CO)N1C[C@H](C)[C@@H](CN(C)C)OCc2cn(nn2)CCCC1=O']	['C[C@H](CO)N1C[C@H](C)[C@@H](CN(C)C)OCc2cn(nn2)CCCC1=O']
MNXM1358953	CC[C@@H]1[C@@H](O)[C@H]2[C@@H](CC[C@@]3(C)[C@@H]2CC[C@]3(O)[C@H](C=O)C[C@@H](O)C(=O)[O-])[C@@]2(C)CC[C@@H](O)C[C@@H]12	['CC[C@@H]1[C@@H](O)[C@@H]2[C@H]3CC[C@@]4(C)[C@@H]2CC[C@@]3(C)[C@H]1C[C@H](O)CC[C@]4(O)[C@H](C=O)C[C@@H](O)C(=O)[O-]', 'CC[C@@H]1[C@@H](O)[C@@H]2[C@H]3CC[C@@]3(C)[C@H]1C[C@H](O)CC[C@@]1(C)[C@@H]2CC[C@]1(O)[C@H](C=O)C[C@@H](O)C(=O)[O-]', 'CC[C@@H]1[C@@H](O)[C@H]2[C@@H](CC[C@@]3(C)[C@@H]2CC[C@]3(O)[C@H](C=O)C[C@@H](O)C(=O)[O-])[C@@]2(C)CC[C@@H](O)C[C@@H]12', 'CC[C@@H]1[C@@H](O)[C@H]2[C@H]3CC[C@@]4(…	[]	['CC[C@@H]1[C@@H](O)[C@@H]2[C@@H](CC[C@@]3(C)[C@@H]2CC[C@]3(O)[C@H](C=O)C[C@@H](O)C(=O)[O-])[C@@]2(C)CC[C@@H](O)C[C@@H]12', 'CC[C@@H]1[C@@H](O)[C@H]2[C@@H](CC[C@@]3(C)[C@@H]2CC[C@]3(O)[C@H](C=O)C[C@@H](O)C(=O)[O-])[C@@]2(C)CC[C@@H](O)C[C@@H]12']	['CC[C@@H]1[C@@H](O)[C@@H]2[C@@H](CC[C@@]3(C)[C@@H]2CC[C@]3(O)[C@H](C=O)C[C@@H](O)C(=O)[O-])[C@@]2(C)CC[C@@H](O)C[C@@H]12', 'CC[C@@H]1[C@@H](O)[C@H]2[C@@H](CC[C@@]3(C)[C@@H]2CC[C@]3(O)[C@H](C=O)C[C@@H](O)C(=O)[O-])[C@@]2(C)CC[C@@H](O)C[C@@H]12']
MNXM1100457	C[NH2+][C@@H]1Cc2c[nH]c3cccc(c23)[C@H]1C[C@H](C)C=O	['C[NH2+][C@@H]1Cc2c[nH]c3cccc(c23)[C@H]1C[C@H](C)C=O']	[]	[]	[]
MNXM1151582	CN[C@H](c1cccnc1)[C@H](O)C(=O)C(=O)[O-]	['CN[C@H](c1cccnc1)[C@H](O)C(=O)C(=O)[O-]']	['CN[C@H](c1cccnc1)[C@H](O)C(=O)C(=O)[O-]']	['CN[C@H](c1cccnc1)[C@H](O)C(=O)C(=O)[O-]']	['CN[C@H](c1cccnc1)[C@H](O)C(=O)C(=O)[O-]']
MNXM1266952	CC(C)CN(Cc1ccc(-c2ccc(O)c(O)c2-c2nn[nH]n2)cc1)C(=O)CCCCO	['CC(C)CN(Cc1ccc(-c2ccc(O)c(O)c2-c2nn[nH]n2)cc1)C(=O)CCCCO']	['CC(C)CN(Cc1ccc(-c2ccc(O)c(O)c2-c2nn[nH]n2)cc1)C(=O)CCCCO']	['CC(C)CN(Cc1ccc(-c2ccc(O)c(O)c2-c2nn[nH]n2)cc1)C(=O)CCCCO']	['CC(C)CN(Cc1ccc(-c2ccc(O)c(O)c2-c2nn[nH]n2)cc1)C(=O)CCCCO']
MNXM1223601	O=C1C(Cl)=C(Cl)[S@](=O)N1CCCCCCCCO	['O=C1C(Cl)=C(Cl)[S@@](=O)N1CCCCCCCCO', 'O=C1C(Cl)=C(Cl)[S@](=O)N1CCCCCCCCO']	['O=C1C(Cl)=C(Cl)[S@](=O)N1CCCCCCCCO']	['O=C1C(Cl)=C(Cl)[S@@](=O)N1CCCCCCCCO', 'O=C1C(Cl)=C(Cl)[S@](=O)N1CCCCCCCCO']	['O=C1C(Cl)=C(Cl)[S@@](=O)N1CCCCCCCCO', 'O=C1C(Cl)=C(Cl)[S@](=O)N1CCCCCCCCO', 'O=C1C(Cl)=C(Cl)S(=O)N1CCCCCCCCO']
MNXM1331749	CC[C@H]1[C@@H](O)[C@@H]2[C@H]3CC[C@@H]([C@@](C)(O)CC(=O)C(=O)[O-])[C@@]3(C)CC[C@@H]2[C@]2(C)[C@H](O)C[C@@H](O)C[C@H]12	['CC[C@H]1[C@@H](O)[C@@H]2[C@H]3CC[C@@H]([C@@](C)(O)CC(=O)C(=O)[O-])[C@@]3(C)CC[C@@H]2[C@]2(C)[C@H](O)C[C@H](O)C[C@H]12', 'CC[C@H]1[C@@H](O)[C@@H]2[C@H]3CC[C@@H]([C@@](C)(O)CC(=O)C(=O)[O-])[C@@]3(C)CC[C@@H]2[C@]2(C)[C@H](O)C[C@@H](O)C[C@H]12']	[]	['CC[C@H]1[C@@H](O)[C@@H]2[C@H]3CC[C@@H]([C@@](C)(O)CC(=O)C(=O)[O-])[C@@]3(C)CC[C@@H]2[C@]2(C)[C@H](O)C[C@H](O)C[C@H]12', 'CC[C@H]1[C@@H](O)[C@@H]2[C@H]3CC[C@@H]([C@@](C)(O)CC(=O)C(=O)[O-])[C@@]3(C)CC[C@@H]2[C@]2(C)[C@H](O)C[C@@H](O)C[C@H]12']	['CC[C@H]1[C@@H](O)[C@@H]2[C@H]3CC[C@@H]([C@@](C)(O)CC(=O)C(=O)[O-])[C@@]3(C)CC[C@@H]2[C@]2(C)[C@H](O)C[C@H](O)C[C@H]12', 'CC[C@H]1[C@@H](O)[C@@H]2[C@H]3CC[C@@H]([C@@](C)(O)CC(=O)C(=O)[O-])[C@@]3(C)CC[C@@H]2[C@]2(C)[C@H](O)C[C@@H](O)C[C@H]12']
MNXM60596	COc1cc(O)c2c(=O)cc(-c3ccc(O[C@@H]4O[C@H](CO)[C@@H](O)[C@H](O)[C@@H]4O)c(OC)c3)oc2c1	['COc1cc(O)c2c(=O)cc(-c3ccc(O[C@@H]4O[C@H](CO)[C@@H](O)[C@H](O)[C@@H]4O)c(OC)c3)oc2c1', 'COc1cc(O)c2c(=O)cc(-c3ccc(O[C@@H]4O[C@H](CO)[C@@H](O)[C@@H](O)[C@@H]4O)c(OC)c3)oc2c1']	['COc1cc(O)c2c(=O)cc(-c3ccc(O[C@@H]4O[C@H](CO)[C@@H](O)[C@H](O)[C@@H]4O)c(OC)c3)oc2c1']	['COc1cc(O)c2c(=O)cc(-c3ccc(O[C@@H]4O[C@H](CO)[C@@H](O)[C@H](O)[C@@H]4O)c(OC)c3)oc2c1', 'COc1cc(O)c2c(=O)cc(-c3ccc(O[C@@H]4O[C@H](CO)[C@@H](O)[C@@H](O)[C@@H]4O)c(OC)c3)oc2c1']	['COc1cc(O)c2c(=O)cc(-c3ccc(O[C@@H]4O[C@H](CO)[C@@H](O)[C@H](O)[C@@H]4O)c(OC)c3)oc2c1', 'COc1cc(O)c2c(=O)cc(-c3ccc(O[C@@H]4O[C@H](CO)[C@@H](O)[C@@H](O)[C@@H]4O)c(OC)c3)oc2c1']
MNXM1237352	O=C[C@@H](O)[C@@H](O)[C@H](C[C@@H](O)C=O)[C@H](O)OC[C@H](O)C(=O)[C@H](O)[C@H](O)C=O	['O=C[C@@H](O)[C@H](O)[C@@H](C[C@@H](O)C=O)[C@H](O)OC[C@H](O)C(=O)[C@H](O)[C@H](O)C=O', 'O=C[C@@H](O)[C@@H](O)[C@H](C[C@@H](O)C=O)[C@H](O)OC[C@H](O)C(=O)[C@H](O)[C@H](O)C=O']	['O=C[C@@H](O)[C@@H](O)[C@H](C[C@@H](O)C=O)[C@H](O)OC[C@H](O)C(=O)[C@H](O)[C@H](O)C=O']	['O=C[C@@H](O)[C@@H](O)[C@H](C[C@@H](O)C=O)[C@H](O)OC[C@H](O)C(=O)[C@H](O)[C@H](O)C=O']	['O=C[C@@H](O)[C@@H](O)[C@H](C[C@@H](O)C=O)[C@H](O)OC[C@H](O)C(=O)[C@H](O)[C@H](O)C=O']
MNXM1273675	CCCCC/C=C\[C@H](O)CCCCCCC(=O)[O-]	['CCCCC[C@@H](O)/C=C\\CCCCCCC(=O)[O-]', 'CCCCC/C=C\\[C@H](O)CCCCCCC(=O)[O-]', 'CCCCCCC/C=C\\[C@H](O)CCCCC(=O)[O-]', 'CCCCCC[C@@H](O)/C=C\\CCCCCC(=O)[O-]', 'CCCCCC/C=C\\[C@H](O)CCCCCC(=O)[O-]', 'CCCCCCC[C@@H](O)/C=C\\CCCCC(=O)[O-]']	['CCCCC/C=C\\[C@H](O)CCCCCCC(=O)[O-]']	['CCCCC[C@@H](O)/C=C\\CCCCCCC(=O)[O-]', 'CCCCC/C=C\\[C@H](O)CCCCCCC(=O)[O-]', 'CCCCCCC/C=C\\[C@H](O)CCCCC(=O)[O-]', 'CCCCCC[C@@H](O)/C=C\\CCCCCC(=O)[O-]', 'CCCCCC/C=C\\[C@H](O)CCCCCC(=O)[O-]', 'CCCCCCC[C@@H](O)/C=C\\CCCCC(=O)[O-]']	['CCCCC[C@@H](O)/C=C\\CCCCCCC(=O)[O-]', 'CCCCC/C=C\\[C@H](O)CCCCCCC(=O)[O-]', 'CCCCCCC/C=C\\[C@H](O)CCCCC(=O)[O-]', 'CCCCCC[C@@H](O)/C=C\\CCCCCC(=O)[O-]', 'CCCCCC/C=C\\[C@H](O)CCCCCC(=O)[O-]', 'CCCCCCC[C@@H](O)/C=C\\CCCCC(=O)[O-]']
MNXM578083	CO[C@@H](CN(C)S(=O)(=O)c1ccc(C)cc1)[C@H](C)CN(Cc1ccccc1Cl)[C@H](C)CO	['CO[C@@H](CN(C)S(=O)(=O)c1ccc(C)cc1)[C@H](C)CN(Cc1ccccc1Cl)[C@H](C)CO']	['CO[C@@H](CN(C)S(=O)(=O)c1ccc(C)cc1)[C@H](C)CN(Cc1ccccc1Cl)[C@H](C)CO']	['CO[C@@H](CN(C)S(=O)(=O)c1ccc(C)cc1)[C@H](C)CN(Cc1ccccc1Cl)[C@H](C)CO']	['CO[C@@H](CN(C)S(=O)(=O)c1ccc(C)cc1)[C@H](C)CN(Cc1ccccc1Cl)[C@H](C)CO']
MNXM482784	Cc1ccc(S(=O)(=O)CCC(=O)OCC(=O)Nc2ncc(Cl)cc2Cl)cc1	['Cc1ccc(S(=O)(=O)CCC(=O)OCC(=O)Nc2ncc(Cl)cc2Cl)cc1']	['Cc1ccc(S(=O)(=O)CCC(=O)OCC(=O)Nc2ncc(Cl)cc2Cl)cc1']	['Cc1ccc(S(=O)(=O)CCC(=O)OCC(=O)Nc2ncc(Cl)cc2Cl)cc1']	['Cc1ccc(S(=O)(=O)CCC(=O)OCC(=O)Nc2ncc(Cl)cc2Cl)cc1']
MNXM1309944	O=CC(=O)O[C@H](O)[C@H](C[C@H](O)C(=O)[O-])[C@H](O)OC[C@@H]1O[C@H](O)[C@H](O)[C@H](O)[C@@H]1O	['O=CC(=O)O[C@H](O)[C@H](C[C@H](O)C(=O)[O-])[C@H](O)OC[C@@H]1O[C@H](O)[C@H](O)[C@@H](O)[C@@H]1O', 'O=CC(=O)O[C@H](O)[C@H](C[C@H](O)C(=O)[O-])[C@H](O)OC[C@@H]1O[C@H](O)[C@H](O)[C@H](O)[C@@H]1O']	['O=CC(=O)O[C@H](O)[C@H](C[C@H](O)C(=O)[O-])[C@H](O)OC[C@@H]1O[C@H](O)[C@H](O)[C@H](O)[C@@H]1O']	['O=CC(=O)O[C@H](O)[C@H](C[C@H](O)C(=O)[O-])[C@H](O)OC[C@@H]1O[C@H](O)[C@H](O)[C@H](O)[C@@H]1O']	['O=CC(=O)O[C@H](O)[C@H](C[C@H](O)C(=O)[O-])[C@H](O)OC[C@@H]1O[C@H](O)[C@H](O)[C@@H](O)[C@@H]1O', 'O=CC(=O)O[C@H](O)[C@H](C[C@H](O)C(=O)[O-])[C@H](O)OC[C@@H]1O[C@H](O)[C@H](O)[C@H](O)[C@@H]1O']
MNXM16354	CC(=O)N[C@@H](CSCc1c(C)c(=O)n2c(=O)c(C)c(C)n12)C(=O)[O-]	['CC(=O)N[C@@H](CSCc1c(C)c(=O)n2c(=O)c(C)c(C)n12)C(=O)[O-]']	[]	[]	['CC(=O)N[C@@H](CSCc1c(C)c(=O)n2c(=O)c(C)c(C)n12)C(=O)[O-]']
MNXM4617	O=C(O)CC[C@@H]1NC(=O)NC1=O	['O=C(O)CC[C@@H]1NC(=O)NC1=O']	['O=C(O)CC[C@@H]1NC(=O)NC1=O']	['O=C(O)CC[C@@H]1NC(=O)NC1=O']	['O=C(O)CC[C@@H]1NC(=O)NC1=O']
MNXM35118	Oc1c(Cl)cc(Cl)cc1-c1ccccc1	['Oc1c(Cl)cc(Cl)cc1-c1ccccc1']	['Oc1c(Cl)cc(Cl)cc1-c1ccccc1']	['Oc1c(Cl)cc(Cl)cc1-c1ccccc1']	['Oc1c(Cl)cc(Cl)cc1-c1ccccc1']
MNXM1295155	C=C(O)[C@H](C[C@H](C)CC(=O)[O-])C(=O)C(=O)[O-]	['C=C(O)[C@H](C[C@H](C)CC(=O)[O-])C(=O)C(=O)[O-]']	['C=C(O)[C@H](C[C@H](C)CC(=O)[O-])C(=O)C(=O)[O-]']	['C=C(O)[C@H](C[C@H](C)CC(=O)[O-])C(=O)C(=O)[O-]']	['C=C(O)[C@H](C[C@H](C)CC(=O)[O-])C(=O)C(=O)[O-]']
MNXM1344839	CCOC(=O)O/C(=C\c1c(CO)cc(Cl)cc1C(=O)[O-])C1(NC)CCN(OC)CC1	['CCOC(=O)O/C(=C\\c1c(CO)cc(Cl)cc1C(=O)[O-])C1(NC)CCN(OC)CC1']	['CCOC(=O)O/C(=C\\c1c(CO)cc(Cl)cc1C(=O)[O-])C1(NC)CCN(OC)CC1']	['CCOC(=O)O/C(=C\\c1c(CO)cc(Cl)cc1C(=O)[O-])C1(NC)CCN(OC)CC1']	['CCOC(=O)O/C(=C\\c1c(CO)cc(Cl)cc1C(=O)[O-])C1(NC)CCN(OC)CC1']
MNXM809272	CC(C)(OC(=O)/C=C/c1ccc(O)cc1O)[C@@H]1Oc2ccc3ccc(=O)oc3c2[C@@H]1O	['CC(C)(OC(=O)/C=C/c1ccc(O)cc1O)[C@@H]1Oc2ccc3ccc(=O)oc3c2[C@@H]1O']	['CC(C)(OC(=O)/C=C/c1ccc(O)cc1O)[C@@H]1Oc2ccc3ccc(=O)oc3c2[C@@H]1O']	['CC(C)(OC(=O)/C=C/c1ccc(O)cc1O)[C@@H]1Oc2ccc3ccc(=O)oc3c2[C@@H]1O']	['CC(C)(OC(=O)/C=C/c1ccc(O)cc1O)[C@@H]1Oc2ccc3ccc(=O)oc3c2[C@@H]1O']
MNXM44547	C=CCCCCCCCCC(=O)O[C@H]1CC[C@H]2[C@@H]3CCC4=CC(=O)C=C[C@]4(C)[C@H]3CC[C@]12C	['C=CCCCCCCCCC(=O)O[C@H]1CC[C@H]2[C@@H]3CCC4=CC(=O)C=C[C@]4(C)[C@H]3CC[C@]12C', 'C=CCCCCCCCCC(=O)O[C@H]1CC[C@H]2[C@H]3CCC4=CC(=O)C=C[C@]4(C)[C@H]3CC[C@]12C', 'C=CCCCCCCCCC(=O)O[C@H]1CC[C@H]2[C@H](CCC3=CC(=O)C=C[C@@]32C)[C@@H]2CC[C@]12C', 'C=CCCCCCCCCC(=O)O[C@H]1CC[C@H]2[C@@H](CCC3=CC(=O)C=C[C@@]32C)[C@@H]2CC[C@]12C']	['C=CCCCCCCCCC(=O)O[C@H]1CC[C@H]2[C@@H]3CCC4=CC(=O)C=C[C@]4(C)[C@H]3CC[C@]12C']	['C=CCCCCCCCCC(=O)O[C@H]1CC[C@H]2[C@@H]3CCC4=CC(=O)C=C[C@]4(C)[C@H]3CC[C@]12C']	['C=CCCCCCCCCC(=O)O[C@H]1CC[C@H]2[C@@H]3CCC4=CC(=O)C=C[C@]4(C)[C@H]3CC[C@]12C', 'C=CCCCCCCCCC(=O)O[C@H]1CC[C@H]2[C@H]3CCC4=CC(=O)C=C[C@]4(C)[C@H]3CC[C@]12C']
MNXM1287666	O=C([O-])/C=C1/C(=O)N(S[C@@H]2CC[C@H](O)CC2=O)C(=O)/C1=C/C(=O)[O-]	['O=C([O-])/C=C1/C(=O)N(S[C@@H]2CC[C@H](O)CC2=O)C(=O)/C1=C/C(=O)[O-]']	['O=C([O-])/C=C1/C(=O)N(S[C@@H]2CC[C@H](O)CC2=O)C(=O)/C1=C/C(=O)[O-]']	['O=C([O-])/C=C1/C(=O)N(S[C@@H]2CC[C@H](O)CC2=O)C(=O)/C1=C/C(=O)[O-]']	['O=C([O-])/C=C1/C(=O)N(S[C@@H]2CC[C@H](O)CC2=O)C(=O)/C1=C/C(=O)[O-]']
MNXM1299796	O=C1[C@@H](O)[C@@]2(O)C[C@@H]1[C@@H]1[C@]2(O)[C@]2(Cl)CC[C@]1(Cl)C2(Cl)Cl	['O=C1[C@@H](O)[C@@]2(O)C[C@@H]1[C@@H]1[C@]2(O)[C@]2(Cl)CC[C@]1(Cl)C2(Cl)Cl']	['O=C1[C@@H](O)[C@@]2(O)C[C@@H]1[C@@H]1[C@]2(O)[C@]2(Cl)CC[C@]1(Cl)C2(Cl)Cl']	['O=C1[C@@H](O)[C@@]2(O)C[C@@H]1[C@@H]1[C@]2(O)[C@]2(Cl)CC[C@]1(Cl)C2(Cl)Cl']	['O=C1[C@@H](O)[C@@]2(O)C[C@@H]1[C@@H]1[C@]2(O)[C@]2(Cl)CC[C@]1(Cl)C2(Cl)Cl']
MNXM683666	c1ccc(-c2noc(-c3cccs3)n2)cc1	['c1ccc(-c2noc(-c3cccs3)n2)cc1']	['c1ccc(-c2noc(-c3cccs3)n2)cc1']	['c1ccc(-c2noc(-c3cccs3)n2)cc1']	['c1ccc(-c2noc(-c3cccs3)n2)cc1']
MNXM1362452	CC(C)(C(=O)[O-])[C@H](O)C(=O)n1cncn1	['CC(C)(C(=O)[O-])[C@H](O)C(=O)n1cncn1']	[]	['CC(C)(C(=O)[O-])[C@H](O)C(=O)n1cncn1']	['CC(C)(C(=O)[O-])[C@H](O)C(=O)n1cncn1']
MNXM1253625	O[C@@]12C[C@@](O)([C@H]3O[C@H]31)[C@]1(O)[C@H]2[C@H]2[C@@H](Cl)[C@H](Cl)[C@@]1(O)[C@@H]2Cl	['O[C@@]12C[C@@](O)([C@H]3O[C@H]31)[C@]1(O)[C@H]2[C@H]2[C@@H](Cl)[C@H](Cl)[C@]1(O)[C@@H]2Cl', 'O[C@@]12C[C@@](O)([C@H]3O[C@H]31)[C@]1(O)[C@H]2[C@H]2[C@@H](Cl)[C@H](Cl)[C@@]1(O)[C@@H]2Cl']	[]	[]	[]
MNXM127397	Cc1ccc(/N=N/c2c(O)c(C(=O)O)cc3ccccc23)c(S(=O)(=O)O)c1	['Cc1ccc(/N=N/c2c(O)c(C(=O)O)cc3ccccc23)c(S(=O)(=O)O)c1']	['Cc1ccc(/N=N/c2c(O)c(C(=O)O)cc3ccccc23)c(S(=O)(=O)O)c1']	['Cc1ccc(/N=N/c2c(O)c(C(=O)O)cc3ccccc23)c(S(=O)(=O)O)c1']	['Cc1ccc(/N=N/c2c(O)c(C(=O)O)cc3ccccc23)c(S(=O)(=O)O)c1']
MNXM1242225	CN/C(=N/[N+](=O)[O-])N(COC=O)CC1=CN=C[S@@]1=O	['CN/C(=N/[N+](=O)[O-])N(COC=O)CC1=CN=C[S@@]1=O', 'CN/C(=N/[N+](=O)[O-])N(COC=O)CC1=CN=C[S@]1=O']	['CN/C(=N/[N+](=O)[O-])N(COC=O)CC1=CN=C[S@@]1=O']	['CN/C(=N/[N+](=O)[O-])N(COC=O)CC1=CN=CS1=O', 'CN/C(=N/[N+](=O)[O-])N(COC=O)CC1=CN=C[S@@]1=O']	['CN/C(=N/[N+](=O)[O-])N(COC=O)CC1=CN=CS1=O', 'CN/C(=N/[N+](=O)[O-])N(COC=O)CC1=CN=C[S@@]1=O', 'CN/C(=N/[N+](=O)[O-])N(COC=O)CC1=CN=C[S@]1=O']
MNXM1229404	C/C=C(\N=C\[C@H](N)O)[C@](C)(O)C(=O)C(=O)[O-]	['C/C=C(\\N=C\\[C@H](N)O)[C@](C)(O)C(=O)C(=O)[O-]']	['C/C=C(\\N=C\\[C@H](N)O)[C@](C)(O)C(=O)C(=O)[O-]']	['C/C=C(\\N=C\\[C@H](N)O)[C@](C)(O)C(=O)C(=O)[O-]']	['C/C=C(\\N=C\\[C@H](N)O)[C@](C)(O)C(=O)C(=O)[O-]']
MNXM1166104	CCN(CC)[C@H](O)/C=N/[C@H]([C@H](C)O)[C@](C)(O)C(=O)C(=O)[O-]	['CCN(CC)[C@H](O)/C=N/[C@H]([C@H](C)O)[C@](C)(O)C(=O)C(=O)[O-]']	['CCN(CC)[C@H](O)/C=N/[C@H]([C@H](C)O)[C@](C)(O)C(=O)C(=O)[O-]']	['CCN(CC)[C@H](O)/C=N/[C@H]([C@H](C)O)[C@](C)(O)C(=O)C(=O)[O-]']	['CCN(CC)[C@H](O)/C=N/[C@H]([C@H](C)O)[C@](C)(O)C(=O)C(=O)[O-]']
MNXM739275	O[As](O)O	['O[As](O)O']	[]	[]	[]
MNXM1205586	O=C([O-])[C@@H]1C[C@H](C(O)O)[C@@H]2[C@@H]1[C@]1(Cl)C[C@H](Cl)[C@]2(O)C1(Cl)Cl	['O=C([O-])[C@@H]1C[C@H](C(O)O)[C@@H]2[C@@H]1[C@]1(Cl)C[C@H](Cl)[C@]2(O)C1(Cl)Cl']	['O=C([O-])[C@@H]1C[C@H](C(O)O)[C@@H]2[C@@H]1[C@]1(Cl)C[C@H](Cl)[C@]2(O)C1(Cl)Cl']	['O=C([O-])[C@@H]1C[C@H](C(O)O)[C@@H]2[C@@H]1[C@]1(Cl)C[C@H](Cl)[C@]2(O)C1(Cl)Cl']	['O=C([O-])[C@@H]1C[C@H](C(O)O)[C@@H]2[C@@H]1[C@]1(Cl)C[C@H](Cl)[C@]2(O)C1(Cl)Cl']
MNXM1279055	O=C/C=N/C=C(\CO)[C@H](O)C(=O)C(=O)[O-]	['O=C/C=N/C=C(\\CO)[C@H](O)C(=O)C(=O)[O-]']	['O=C/C=N/C=C(\\CO)[C@H](O)C(=O)C(=O)[O-]']	['O=C/C=N/C=C(\\CO)[C@H](O)C(=O)C(=O)[O-]']	['O=C/C=N/C=C(\\CO)[C@H](O)C(=O)C(=O)[O-]']
MNXM1165559	O=C([O-])CCCCC(=O)OCCCCOC(=O)Nc1cccc([C@H](O)c2ccc(O)c(O)c2)c1	['O=C([O-])CCCCOC(=O)CCCCOC(=O)Nc1cccc([C@H](O)c2ccc(O)c(O)c2)c1', 'O=C([O-])CCCCC(=O)OCCCCOC(=O)Nc1cccc([C@@H](O)c2ccc(O)c(O)c2)c1', 'O=C([O-])CCCCOC(=O)CCCCOC(=O)Nc1cccc([C@@H](O)c2ccc(O)c(O)c2)c1', 'O=C([O-])CCCCC(=O)OCCCCOC(=O)Nc1cccc([C@H](O)c2ccc(O)c(O)c2)c1']	['O=C([O-])CCCCC(=O)OCCCCOC(=O)Nc1cccc([C@H](O)c2ccc(O)c(O)c2)c1']	['O=C([O-])CCCCC(=O)OCCCCOC(=O)Nc1cccc([C@@H](O)c2ccc(O)c(O)c2)c1', 'O=C([O-])CCCCC(=O)OCCCCOC(=O)Nc1cccc([C@H](O)c2ccc(O)c(O)c2)c1']	['O=C([O-])CCCCOC(=O)CCCCOC(=O)Nc1cccc([C@H](O)c2ccc(O)c(O)c2)c1', 'O=C([O-])CCCCC(=O)OCCCCOC(=O)Nc1cccc(C(O)c2ccc(O)c(O)c2)c1', 'O=C([O-])CCCCC(=O)OCCCCOC(=O)Nc1cccc([C@@H](O)c2ccc(O)c(O)c2)c1', 'O=C([O-])CCCCC(=O)OCCCCOC(=O)Nc1cccc([C@H](O)c2ccc(O)c(O)c2)c1']
MNXM807895	CC1(C)Oc2cc(O)c3c(=O)c(O)c(-c4ccc(OS(=O)(=O)O)cc4)oc3c2[C@@H]2O[C@@H]21	['CC1(C)Oc2cc(O)c3c(=O)c(O)c(-c4ccc(OS(=O)(=O)O)cc4)oc3c2[C@@H]2O[C@@H]21']	['CC1(C)Oc2cc(O)c3c(=O)c(O)c(-c4ccc(OS(=O)(=O)O)cc4)oc3c2[C@@H]2O[C@@H]21']	['CC1(C)Oc2cc(O)c3c(=O)c(O)c(-c4ccc(OS(=O)(=O)O)cc4)oc3c2[C@@H]2O[C@@H]21']	['CC1(C)Oc2cc(O)c3c(=O)c(O)c(-c4ccc(OS(=O)(=O)O)cc4)oc3c2[C@@H]2O[C@@H]21']
MNXM37036	COc1ccc(/C=C/C(=O)c2cc(CC=C(C)C)c(OC)cc2O)cc1	['COc1ccc(/C=C/C(=O)c2cc(CC=C(C)C)c(OC)cc2O)cc1']	['COc1ccc(/C=C/C(=O)c2cc(CC=C(C)C)c(OC)cc2O)cc1']	['COc1ccc(/C=C/C(=O)c2cc(CC=C(C)C)c(OC)cc2O)cc1']	['COc1ccc(/C=C/C(=O)c2cc(CC=C(C)C)c(OC)cc2O)cc1']
MNXM815303	CCCC/C=C\CCCCCCCCCC/C=C\CC/C=C\CCCC(=O)O	['CCCC/C=C\\CC/C=C\\CCCCCCCCCC/C=C\\CCCC(=O)O']	['CCCC/C=C\\CCCCCCCCCC/C=C\\CC/C=C\\CCCC(=O)O']	['CCCC/C=C\\CCCCCCCCCC/C=C\\CC/C=C\\CCCC(=O)O', 'CCCC/C=C\\CC/C=C\\CCCCCCCCCC/C=C\\CCCC(=O)O']	['CCCC/C=C\\CCCCCCCCCC/C=C\\CC/C=C\\CCCC(=O)O', 'CCCC/C=C\\CC/C=C\\CCCCCCCCCC/C=C\\CCCC(=O)O']
MNXM59649	CCCCCC[C@H]1C[C@H]1CCCCCCCCCC(=O)O	['CCCCCCCCC[C@@H]1C[C@@H]1CCCCCCC(=O)O', 'CCCCCCCC[C@@H]1C[C@@H]1CCCCCCCC(=O)O', 'CCCCCCC[C@@H]1C[C@@H]1CCCCCCCCC(=O)O', 'CCCCCCCCC[C@H]1C[C@H]1CCCCCCC(=O)O', 'CCCCCCCCCCC[C@H]1C[C@H]1CCCCC(=O)O', 'CCCCCC[C@H]1C[C@H]1CCCCCCCCCC(=O)O', 'CCCCC[C@H]1C[C@H]1CCCCCCCCCCC(=O)O', 'CCCCCC[C@@H]1C[C@@H]1CCCCCCCCCC(=O)O', 'CCCCCCCCCC[C@@H]1C[C@@H]1CCCCCC(=O)O', 'CCCCC[C@@H]1C[C@@H]1CCCCCCCCCCC(=O)O', 'CCCCC…	['CCCCCCCC[C@@H]1C[C@@H]1CCCCCCCC(=O)O']	['CCCCCCCCC[C@@H]1C[C@@H]1CCCCCCC(=O)O', 'CCCCCCCC[C@@H]1C[C@@H]1CCCCCCCC(=O)O', 'CCCCCCC[C@@H]1C[C@@H]1CCCCCCCCC(=O)O', 'CCCCCC[C@H]1C[C@H]1CCCCCCCCCC(=O)O', 'CCCCC[C@H]1C[C@H]1CCCCCCCCCCC(=O)O', 'CCCCCC[C@@H]1C[C@@H]1CCCCCCCCCC(=O)O', 'CCCCC[C@@H]1C[C@@H]1CCCCCCCCCCC(=O)O', 'CCCCCCC[C@H]1C[C@H]1CCCCCCCCC(=O)O', 'CCCCCCCC[C@H]1C[C@H]1CCCCCCCC(=O)O', 'CCCCCCCCCCC[C@@H]1C[C@@H]1CCCCC(=O)O']	['CCCCCCCCC[C@@H]1C[C@@H]1CCCCCCC(=O)O', 'CCCCCCCC[C@@H]1C[C@@H]1CCCCCCCC(=O)O', 'CCCCCCC[C@@H]1C[C@@H]1CCCCCCCCC(=O)O', 'CCCCCCCCC[C@H]1C[C@H]1CCCCCCC(=O)O', 'CCCCCCCCCCC[C@H]1C[C@H]1CCCCC(=O)O', 'CCCCCC[C@H]1C[C@H]1CCCCCCCCCC(=O)O', 'CCCCC[C@H]1C[C@H]1CCCCCCCCCCC(=O)O', 'CCCCCC[C@@H]1C[C@@H]1CCCCCCCCCC(=O)O', 'CCCCCCCCCC[C@@H]1C[C@@H]1CCCCCC(=O)O', 'CCCCC[C@@H]1C[C@@H]1CCCCCCCCCCC(=O)O', 'CCCCC…
MNXM1201034	CCCCC(=O)N(Cc1ccc(-c2c(-c3nn[nH]n3)ccc(O)c2O)cc1)[C@](O)(C(=O)[O-])[C@H](C)CO	['CCCCC(=O)N(Cc1ccc(-c2c(-c3nn[nH]n3)ccc(O)c2O)cc1)[C@](O)(C(=O)[O-])[C@H](C)CO']	[]	['CCCCC(=O)N(Cc1ccc(-c2c(-c3nn[nH]n3)ccc(O)c2O)cc1)[C@](O)(C(=O)[O-])[C@H](C)CO']	['CCCCC(=O)N(Cc1ccc(-c2c(-c3nn[nH]n3)ccc(O)c2O)cc1)[C@](O)(C(=O)[O-])[C@H](C)CO']
MNXM1204936	C=C(O)[C@](O)(Cc1ccc(NC(=O)OC[C@H](O)CCOC(=O)[O-])cc1)C(=O)C(=O)[O-]	['C=C(O)[C@](O)(Cc1ccc(NC(=O)OC[C@H](O)CCOC(=O)[O-])cc1)C(=O)C(=O)[O-]']	['C=C(O)[C@](O)(Cc1ccc(NC(=O)OC[C@H](O)CCOC(=O)[O-])cc1)C(=O)C(=O)[O-]']	['C=C(O)[C@](O)(Cc1ccc(NC(=O)OC[C@H](O)CCOC(=O)[O-])cc1)C(=O)C(=O)[O-]']	['C=C(O)[C@](O)(Cc1ccc(NC(=O)OC[C@H](O)CCOC(=O)[O-])cc1)C(=O)C(=O)[O-]']
MNXM1220334	C[C@]12CC[C@H](O)C[C@@H]1CC[C@]1(O)[C@@H]2C[C@H](O)[C@]2(C)[C@H](/C(=C/C(=O)[O-])C(=O)[O-])CC[C@@]21O	['C[C@]12CC[C@H](O)C[C@@H]1CC[C@@]1(O)[C@]3(C)[C@@H](O)C[C@H]2[C@@]1(O)CC[C@H]3/C(=C/C(=O)[O-])C(=O)[O-]', 'C[C@]12CC[C@H]1C[C@@H](O)CC[C@@]1(O)[C@]3(C)[C@@H](O)C[C@H]2[C@@]1(O)CC[C@H]3/C(=C/C(=O)[O-])C(=O)[O-]', 'C[C@@]12CC[C@@H](/C(=C/C(=O)[O-])C(=O)[O-])[C@@]3(C)[C@@H](O)C[C@H]1[C@@]1(O)CC[C@H]2C[C@@H](O)CC[C@@]31O', 'C[C@@]12CC[C@@H](/C(=C/C(=O)[O-])C(=O)[O-])[C@@]3(C)[C@@H](O)C[C@H]1[C@@]1(O…	['C[C@]12CC[C@H](O)C[C@@H]1CC[C@]1(O)[C@@H]2C[C@H](O)[C@]2(C)[C@H](/C(=C/C(=O)[O-])C(=O)[O-])CC[C@@]21O']	['C[C@]12CC[C@H](O)C[C@@H]1CC[C@]1(O)[C@@H]2C[C@H](O)[C@]2(C)[C@H](/C(=C/C(=O)[O-])C(=O)[O-])CC[C@@]21O']	['C[C@]12CC[C@H](O)C[C@@H]1CC[C@]1(O)[C@@H]2C[C@H](O)[C@]2(C)[C@H](/C(=C/C(=O)[O-])C(=O)[O-])CC[C@@]21O']
MNXM805400	COc1c(CCC(=O)c2ccc(O)c(O)c2)ccc(O)c1CC=C(C)C	['COc1c(CCC(=O)c2ccc(O)c(O)c2)ccc(O)c1CC=C(C)C']	['COc1c(CCC(=O)c2ccc(O)c(O)c2)ccc(O)c1CC=C(C)C']	['COc1c(CCC(=O)c2ccc(O)c(O)c2)ccc(O)c1CC=C(C)C']	['COc1c(CCC(=O)c2ccc(O)c(O)c2)ccc(O)c1CC=C(C)C']
MNXM171620	COCCNC(=O)[C@@H]1[C@@H](CO)[C@@H]2Cn3c(ccc(-c4ccccc4F)c3=O)[C@@H]2N1C(=O)C1CCCC1	['COCCNC(=O)[C@@H]1[C@@H](CO)[C@@H]2Cn3c(ccc(-c4ccccc4F)c3=O)[C@@H]2N1C(=O)C1CCCC1']	['COCCNC(=O)[C@@H]1[C@@H](CO)[C@@H]2Cn3c(ccc(-c4ccccc4F)c3=O)[C@@H]2N1C(=O)C1CCCC1']	['COCCNC(=O)[C@@H]1[C@@H](CO)[C@@H]2Cn3c(ccc(-c4ccccc4F)c3=O)[C@@H]2N1C(=O)C1CCCC1']	['COCCNC(=O)[C@@H]1[C@@H](CO)[C@@H]2Cn3c(ccc(-c4ccccc4F)c3=O)[C@@H]2N1C(=O)C1CCCC1']
MNXM125687	O=C(OC[C@@H]1O[C@H](Oc2ccc(CO)c(O)c2)[C@H](O)[C@H](O)[C@@H]1O)c1ccccc1	['O=C(OC[C@@H]1O[C@H](Oc2ccc(CO)c(O)c2)[C@H](O)[C@H](O)[C@@H]1O)c1ccccc1', 'O=C(OC[C@@H]1O[C@H](Oc2ccc(CO)c(O)c2)[C@H](O)[C@@H](O)[C@@H]1O)c1ccccc1']	['O=C(OC[C@@H]1O[C@H](Oc2ccc(CO)c(O)c2)[C@H](O)[C@H](O)[C@@H]1O)c1ccccc1']	['O=C(OC[C@@H]1O[C@H](Oc2ccc(CO)c(O)c2)[C@H](O)[C@H](O)[C@@H]1O)c1ccccc1', 'O=C(OC[C@@H]1O[C@H](Oc2ccc(CO)c(O)c2)[C@H](O)[C@@H](O)[C@@H]1O)c1ccccc1']	['O=C(OC[C@@H]1O[C@H](Oc2ccc(CO)c(O)c2)[C@H](O)[C@H](O)[C@@H]1O)c1ccccc1', 'O=C(OC[C@@H]1O[C@H](Oc2ccc(CO)c(O)c2)[C@H](O)[C@@H](O)[C@@H]1O)c1ccccc1']
MNXM744696	C/C=C/CCCCCCC/C=C/C/C=C/CCCCC(=O)[O-]	['C/C=C/CCCCCCC/C=C/C/C=C/CCCCC(=O)[O-]', 'C/C=C/CCCCC/C=C/C/C=C/CCCCCCC(=O)[O-]', 'C/C=C/CCCCCC/C=C/C/C=C/CCCCCC(=O)[O-]', 'C/C=C/CCCC/C=C/C/C=C/CCCCCCCC(=O)[O-]']	[]	['C/C=C/CCCCC/C=C/C/C=C/CCCCCCC(=O)[O-]', 'C/C=C/CCCCCC/C=C/C/C=C/CCCCCC(=O)[O-]', 'C/C=C/CCCC/C=C/C/C=C/CCCCCCCC(=O)[O-]']	['C/C=C/CCCCCCC/C=C/C/C=C/CCCCC(=O)[O-]', 'C/C=C/CCCCC/C=C/C/C=C/CCCCCCC(=O)[O-]', 'C/C=C/CCCCCC/C=C/C/C=C/CCCCCC(=O)[O-]', 'C/C=C/CCCC/C=C/C/C=C/CCCCCCCC(=O)[O-]']
MNXM485693	C=CCN1C[C@H](C)N([C@@H](c2ccccc2)c2ccc(C(=O)N(CC)CC)cc2)C[C@H]1C	['C=CCN1C[C@H](C)N([C@H](c2ccccc2)c2ccc(C(=O)N(CC)CC)cc2)C[C@H]1C', 'C=CCN1C[C@H](C)N([C@@H](c2ccccc2)c2ccc(C(=O)N(CC)CC)cc2)C[C@H]1C']	['C=CCN1C[C@H](C)N([C@H](c2ccccc2)c2ccc(C(=O)N(CC)CC)cc2)C[C@H]1C']	['C=CCN1C[C@H](C)N([C@H](c2ccccc2)c2ccc(C(=O)N(CC)CC)cc2)C[C@H]1C', 'C=CCN1C[C@H](C)N([C@@H](c2ccccc2)c2ccc(C(=O)N(CC)CC)cc2)C[C@H]1C']	['C=CCN1C[C@H](C)N([C@H](c2ccccc2)c2ccc(C(=O)N(CC)CC)cc2)C[C@H]1C', 'C=CCN1C[C@H](C)N([C@@H](c2ccccc2)c2ccc(C(=O)N(CC)CC)cc2)C[C@H]1C']
MNXM814516	COc1ccc([C@@H]2COc3c(ccc(O)c3O)C2)cc1	['COc1ccc([C@@H]2COc3c(ccc(O)c3O)C2)cc1']	['COc1ccc([C@@H]2COc3c(ccc(O)c3O)C2)cc1']	['COc1ccc([C@@H]2COc3c(ccc(O)c3O)C2)cc1']	['COc1ccc([C@@H]2COc3c(ccc(O)c3O)C2)cc1']
MNXM340748	CCn1c(=O)n(C2=C(CO)CN(CC3CCCCCCC3)CC2)c2ccccc21	['CCn1c(=O)n(C2=C(CO)CN(CC3CCCCCCC3)CC2)c2ccccc21']	[]	[]	['CCn1c(=O)n(C2=C(CO)CN(CC3CCCCCCC3)CC2)c2ccccc21']
MNXM487994	NC(=O)CCCCn1ccc(N/C(N)=N/CC(F)(F)F)n1	['NC(=O)CCCCn1ccc(N/C(N)=N/CC(F)(F)F)n1']	['NC(=O)CCCCn1ccc(N/C(N)=N/CC(F)(F)F)n1']	['NC(=O)CCCCn1ccc(N/C(N)=N/CC(F)(F)F)n1']	['NC(=O)CCCCn1ccc(N/C(N)=N/CC(F)(F)F)n1']
MNXM1260479	CCN(CCO)C/C(O)=N/[C@H](/C(=C\C(=O)[O-])C(=O)[O-])[C@](C)(O)C(=O)[O-]	['CCN(CCO)C/C(O)=N/[C@H](/C(=C\\C(=O)[O-])C(=O)[O-])[C@](C)(O)C(=O)[O-]']	['CCN(CCO)C/C(O)=N/[C@H](/C(=C\\C(=O)[O-])C(=O)[O-])[C@](C)(O)C(=O)[O-]']	['CCN(CCO)C/C(O)=N/[C@H](/C(=C\\C(=O)[O-])C(=O)[O-])[C@](C)(O)C(=O)[O-]']	['CCN(CCO)C/C(O)=N/[C@H](/C(=C\\C(=O)[O-])C(=O)[O-])[C@](C)(O)C(=O)[O-]']
MNXM1155561	O=C1OC(=O)[C@]2(O)C[C@@H]1[C@@H]1[C@@H]3C(Cl)=C(Cl)[C@](Cl)(C3(Cl)Cl)[C@]12O	['O=C1OC(=O)[C@]2(O)C[C@@H]1[C@@H]1[C@@H]3C(Cl)=C(Cl)[C@](Cl)(C3(Cl)Cl)[C@]12O']	['O=C1OC(=O)[C@]2(O)C[C@@H]1[C@@H]1[C@@H]3C(Cl)=C(Cl)[C@](Cl)(C3(Cl)Cl)[C@]12O']	['O=C1OC(=O)[C@]2(O)C[C@@H]1[C@@H]1[C@@H]3C(Cl)=C(Cl)[C@](Cl)(C3(Cl)Cl)[C@]12O']	['O=C1OC(=O)[C@]2(O)C[C@@H]1[C@@H]1[C@@H]3C(Cl)=C(Cl)[C@](Cl)(C3(Cl)Cl)[C@]12O']
MNXM1206433	CCCC(=O)/C=C/CCCCCCCCCCC(=O)OC(CO)CO	['CCCC(=O)/C=C/CCCCCCCCCCC(=O)OC(CO)CO']	['CCCC(=O)/C=C/CCCCCCCCCCC(=O)OC(CO)CO']	['CCCC(=O)/C=C/CCCCCCCCCCC(=O)OC(CO)CO']	['CCCC(=O)/C=C/CCCCCCCCCCC(=O)OC(CO)CO']
MNXM1268168	CC(=O)C/N=C/[C@H](O)N(CC=O)[C@H](C)O	['CC(=O)C/N=C/[C@H](O)N(CC=O)[C@H](C)O']	['CC(=O)C/N=C/[C@H](O)N(CC=O)[C@H](C)O']	['CC(=O)C/N=C/[C@H](O)N(CC=O)[C@H](C)O']	['CC(=O)C/N=C/[C@H](O)N(CC=O)[C@H](C)O']
MNXM1227466	CC1(C)[C@H](/C=C(\Cl)C(F)(F)F)[C@@H]1C(=O)O[C@H](C#N)c1ccc(O)c(O)c1	['CC1(C)[C@H](/C=C(\\Cl)C(F)(F)F)[C@@H]1C(=O)O[C@H](C#N)c1ccc(O)c(O)c1']	['CC1(C)[C@H](/C=C(\\Cl)C(F)(F)F)[C@@H]1C(=O)O[C@H](C#N)c1ccc(O)c(O)c1']	['CC1(C)[C@H](/C=C(\\Cl)C(F)(F)F)[C@@H]1C(=O)O[C@H](C#N)c1ccc(O)c(O)c1']	['CC1(C)[C@H](/C=C(\\Cl)C(F)(F)F)[C@@H]1C(=O)O[C@H](C#N)c1ccc(O)c(O)c1']
MNXM1305059	O=C1[C@H](Cl)[C@H]2C(Cl)(Cl)[C@@]1(Cl)[C@H]1[C@@H]3C[C@H]([C@H]4O[C@@H]34)[C@@]21O	['O=C1[C@H](Cl)[C@H]2C(Cl)(Cl)[C@@]1(Cl)[C@H]1[C@@H]3C[C@H]([C@H]4O[C@@H]34)[C@]21O', 'O=C1[C@H](Cl)[C@H]2C(Cl)(Cl)[C@@]1(Cl)[C@H]1[C@@H]3C[C@H]([C@H]4O[C@@H]34)[C@@]21O']	['O=C1[C@H](Cl)[C@H]2C(Cl)(Cl)[C@@]1(Cl)[C@H]1[C@@H]3C[C@H]([C@H]4O[C@@H]34)[C@@]21O']	['O=C1[C@H](Cl)[C@H]2C(Cl)(Cl)[C@@]1(Cl)[C@H]1[C@@H]3C[C@H]([C@H]4O[C@@H]34)[C@@]21O']	['O=C1[C@H](Cl)[C@H]2C(Cl)(Cl)[C@@]1(Cl)[C@H]1[C@@H]3C[C@H]([C@H]4O[C@@H]34)[C@]21O', 'O=C1[C@H](Cl)[C@H]2C(Cl)(Cl)[C@@]1(Cl)[C@H]1[C@@H]3C[C@H]([C@H]4O[C@@H]34)[C@@]21O']
MNXM1197711	O=C1OC(=O)[C@@H]2C[C@@H]1[C@@H]1[C@@H]3C=C(Cl)[C@H](C3(Cl)Cl)[C@]12O	['O=C1OC(=O)[C@@H]2C[C@@H]1[C@@H]1[C@@H]3C=C(Cl)[C@H](C3(Cl)Cl)[C@]12O']	['O=C1OC(=O)[C@@H]2C[C@@H]1[C@@H]1[C@@H]3C=C(Cl)[C@H](C3(Cl)Cl)[C@]12O']	['O=C1OC(=O)[C@@H]2C[C@@H]1[C@@H]1[C@@H]3C=C(Cl)[C@H](C3(Cl)Cl)[C@]12O']	['O=C1OC(=O)[C@@H]2C[C@@H]1[C@@H]1[C@@H]3C=C(Cl)[C@H](C3(Cl)Cl)[C@]12O']
MNXM1271447	CCN(CC(=O)[O-])[C@H](O)/C=N/C[C@](C)(O)CC(=O)[O-]	['CCN(CC(=O)[O-])[C@H](O)/C=N/C[C@](C)(O)CC(=O)[O-]']	['CCN(CC(=O)[O-])[C@H](O)/C=N/C[C@](C)(O)CC(=O)[O-]']	['CCN(CC(=O)[O-])[C@H](O)/C=N/C[C@](C)(O)CC(=O)[O-]']	['CCN(CC(=O)[O-])[C@H](O)/C=N/C[C@](C)(O)CC(=O)[O-]']
MNXM107373	CCCCCC/C(C)=C\C(=O)OC[C@H](C)CCC[C@H](C)CC(=O)O	['CCCCCC/C(C)=C\\C(=O)OC[C@H](C)CCC[C@H](C)CC(=O)O']	['CCCCCC/C(C)=C\\C(=O)OC[C@H](C)CCC[C@H](C)CC(=O)O']	['CCCCCC/C(C)=C\\C(=O)OC[C@H](C)CCC[C@H](C)CC(=O)O']	['CCCCCC/C(C)=C\\C(=O)OC[C@H](C)CCC[C@H](C)CC(=O)O']
MNXM727459	C=CCCCCCCCC(=O)O[C@H](CC(=O)[O-])C[N+](C)(C)C	['C=CCCCCCCCC(=O)O[C@H](CC(=O)[O-])C[N+](C)(C)C']	['C=CCCCCCCCC(=O)O[C@H](CC(=O)[O-])C[N+](C)(C)C']	['C=CCCCCCCCC(=O)O[C@H](CC(=O)[O-])C[N+](C)(C)C']	['C=CCCCCCCCC(=O)O[C@H](CC(=O)[O-])C[N+](C)(C)C']
MNXM36315	CC(=O)Oc1ccc2c3c1O[C@H]1[C@@H](O)C=C[C@H]4[C@@H](C2)N(C)CC[C@@]341	['CC(=O)Oc1ccc2c3c1O[C@H]1[C@@H](O)C=C[C@H]4[C@@H](C2)N(C)CC[C@@]341']	['CC(=O)Oc1ccc2c3c1O[C@H]1[C@@H](O)C=C[C@H]4[C@@H](C2)N(C)CC[C@@]341']	['CC(=O)Oc1ccc2c3c1O[C@H]1[C@@H](O)C=C[C@H]4[C@@H](C2)N(C)CC[C@@]341']	['CC(=O)Oc1ccc2c3c1O[C@H]1[C@@H](O)C=C[C@H]4[C@@H](C2)N(C)CC[C@@]341']
MNXM1169152	CC1(C)[C@H](CCBr)[C@]1(O)C(=O)[O-]	['CC1(C)[C@H](CCBr)[C@]1(O)C(=O)[O-]']	['CC1(C)[C@H](CCBr)[C@]1(O)C(=O)[O-]']	['CC1(C)[C@H](CCBr)[C@]1(O)C(=O)[O-]']	['CC1(C)[C@H](CCBr)[C@]1(O)C(=O)[O-]']
MNXM1255586	CCCCCCCCCCC[C@H](O)c1cc(O)cc(O)c1O	['CCCCCCCCCCC[C@H](O)c1cc(O)cc(O)c1O']	['CCCCCCCCCCC[C@H](O)c1cc(O)cc(O)c1O']	['CCCCCCCCCCC[C@H](O)c1cc(O)cc(O)c1O']	['CCCCCCCCCCC[C@H](O)c1cc(O)cc(O)c1O']
MNXM1125017	CC(C)C[C@H](NC(=O)[C@@H]1CCCN1)C(=O)N[C@@H](CCC(N)=O)C(=O)O	['CC(C)C[C@H](NC(=O)[C@@H]1CCCN1)C(=O)N[C@@H](CCC(N)=O)C(=O)O']	['CC(C)C[C@H](NC(=O)[C@@H]1CCCN1)C(=O)N[C@@H](CCC(N)=O)C(=O)O']	['CC(C)C[C@H](NC(=O)[C@@H]1CCCN1)C(=O)N[C@@H](CCC(N)=O)C(=O)O']	['CC(C)C[C@H](NC(=O)[C@@H]1CCCN1)C(=O)N[C@@H](CCC(N)=O)C(=O)O']
MNXM1127395	N[C@@H](Cc1c[nH]c2ccccc12)C(=O)N1CCC[C@H]1C(=O)N[C@@H](Cc1cnc[nH]1)C(=O)O	['N[C@@H](Cc1c[nH]c2ccccc12)C(=O)N1CCC[C@H]1C(=O)N[C@@H](Cc1cnc[nH]1)C(=O)O']	['N[C@@H](Cc1c[nH]c2ccccc12)C(=O)N1CCC[C@H]1C(=O)N[C@@H](Cc1cnc[nH]1)C(=O)O']	['N[C@@H](Cc1c[nH]c2ccccc12)C(=O)N1CCC[C@H]1C(=O)N[C@@H](Cc1cnc[nH]1)C(=O)O']	['N[C@@H](Cc1c[nH]c2ccccc12)C(=O)N1CCC[C@H]1C(=O)N[C@@H](Cc1cnc[nH]1)C(=O)O']
MNXM460762	CCCCCCCCCCCCCC(=O)OC[C@H](COP(=O)([O-])[O-])OC(=O)CCCCC	['CCCCCCCCCCCCCC(=O)OC[C@@H](COP(=O)([O-])[O-])OC(=O)CCCCC', 'CCCCCCCCCCCCCC(=O)OC[C@H](COP(=O)([O-])[O-])OC(=O)CCCCC', 'CCCCCCCCCCCCC(=O)O[C@@H](COC(=O)CCCCCC)COP(=O)([O-])[O-]', 'CCCCCCCCCCCC(=O)OC[C@H](COP(=O)([O-])[O-])OC(=O)CCCCCCC', 'CCCCCCCCCCCC(=O)O[C@@H](COC(=O)CCCCCCC)COP(=O)([O-])[O-]', 'CCCCCCCCCCC(=O)OC[C@H](COP(=O)([O-])[O-])OC(=O)CCCCCCCC', 'CCCCCCCCCCC(=O)OC[C@@H](COP(=O)([O-])[O-…	['CCCCCCCCCCCCCC(=O)O[C@H](COC(=O)CCCCC)COP(=O)([O-])[O-]']	['CCCCCCCCCCCCCC(=O)OC[C@H](COP(=O)([O-])[O-])OC(=O)CCCCC', 'CCCCCCCCCCCC(=O)OC[C@H](COP(=O)([O-])[O-])OC(=O)CCCCCCC', 'CCCCCCCCCCC(=O)OC[C@H](COP(=O)([O-])[O-])OC(=O)CCCCCCCC', 'CCCCCCCCCCC(=O)O[C@H](COC(=O)CCCCCCCC)COP(=O)([O-])[O-]', 'CCCCCCCCCCCC(=O)O[C@H](COC(=O)CCCCCCC)COP(=O)([O-])[O-]', 'CCCCCCCCCCCCCC(=O)O[C@H](COC(=O)CCCCC)COP(=O)([O-])[O-]']	['CCCCCCCCCCCC(=O)O[C@H](COC(=O)CCCCCCC)COP(=O)([O-])[O-]', 'CCCCCCCCCCCCCC(=O)OC[C@H](COP(=O)([O-])[O-])OC(=O)CCCCC', 'CCCCCCCCCCCCC(=O)O[C@@H](COC(=O)CCCCCC)COP(=O)([O-])[O-]', 'CCCCCCCCCCCC(=O)OC[C@H](COP(=O)([O-])[O-])OC(=O)CCCCCCC', 'CCCCCCCCCCC(=O)OC[C@@H](COP(=O)([O-])[O-])OC(=O)CCCCCCCC', 'CCCCCCCCCCC(=O)OC[C@H](COP(=O)([O-])[O-])OC(=O)CCCCCCCC', 'CCCCCCCCCCC(=O)O[C@@H](COC(=O)CCCCCCCC)CO…
MNXM1265758	O=C1O[C@H](Cl)[C@]2(Cl)[C@@H]3[C@@H]4C[C@H]([C@@H]5O[C@H]45)[C@]3(O)[C@]1(O)C2(Cl)Cl	['O=C1O[C@H](Cl)[C@]2(Cl)[C@@H]3[C@@H]4C[C@H]([C@@H]5O[C@H]45)[C@]3(O)[C@]1(O)C2(Cl)Cl']	['O=C1O[C@H](Cl)[C@]2(Cl)[C@@H]3[C@@H]4C[C@H]([C@@H]5O[C@H]45)[C@]3(O)[C@]1(O)C2(Cl)Cl']	['O=C1O[C@H](Cl)[C@]2(Cl)[C@@H]3[C@@H]4C[C@H]([C@@H]5O[C@H]45)[C@]3(O)[C@]1(O)C2(Cl)Cl']	['O=C1O[C@H](Cl)[C@]2(Cl)[C@@H]3[C@@H]4C[C@H]([C@@H]5O[C@H]45)[C@]3(O)[C@]1(O)C2(Cl)Cl']
MNXM64139	CC(=O)Nc1cccc(N2CCN(CCCCNS(=O)(=O)CC3CCCCC3)CC2)c1	['CC(=O)Nc1cccc(N2CCN(CCCCNS(=O)(=O)CC3CCCCC3)CC2)c1']	['CC(=O)Nc1cccc(N2CCN(CCCCNS(=O)(=O)CC3CCCCC3)CC2)c1']	['CC(=O)Nc1cccc(N2CCN(CCCCNS(=O)(=O)CC3CCCCC3)CC2)c1']	['CC(=O)Nc1cccc(N2CCN(CCCCNS(=O)(=O)CC3CCCCC3)CC2)c1']
MNXM116900	C[C@@H]1CCCCC1=O	['C[C@@H]1CCCCC1=O']	['C[C@@H]1CCCCC1=O']	['C[C@@H]1CCCCC1=O']	['C[C@@H]1CCCCC1=O']
MNXM52127	CCCCC/C=C\C[C@H](O)/C=C/[C@H]1C(=O)C[C@@H](O)[C@H]1CCCC(=O)O	['CCCCC/C=C\\C[C@H](O)/C=C/[C@H]1C(=O)C[C@@H](O)[C@H]1CCCC(=O)O']	[]	['CCCCC/C=C\\C[C@H](O)/C=C/[C@H]1C(=O)C[C@@H](O)[C@H]1CCCC(=O)O']	['CCCCC/C=C\\C[C@H](O)/C=C/[C@H]1C(=O)C[C@@H](O)[C@H]1CCCC(=O)O']
MNXM811855	COc1cc(/C=C(\O)C(C)=O)ccc1O	['COc1cc(/C=C(\\O)C(C)=O)ccc1O']	['COc1cc(/C=C(\\O)C(C)=O)ccc1O']	['COc1cc(/C=C(\\O)C(C)=O)ccc1O']	['COc1cc(/C=C(\\O)C(C)=O)ccc1O']
MNXM173893	C[C@H]1CN([C@@H](C)CO)C(=O)CCCn2nncc2CO[C@@H]1CN(C)Cc1ccc2c(c1)OCO2	['C[C@H]1CN([C@@H](C)CO)C(=O)CCCn2nncc2CO[C@@H]1CN(C)Cc1ccc2c(c1)OCO2']	['C[C@H]1CN([C@@H](C)CO)C(=O)CCCn2nncc2CO[C@@H]1CN(C)Cc1ccc2c(c1)OCO2']	['C[C@H]1CN([C@@H](C)CO)C(=O)CCCn2nncc2CO[C@@H]1CN(C)Cc1ccc2c(c1)OCO2']	['C[C@H]1CN([C@@H](C)CO)C(=O)CCCn2nncc2CO[C@@H]1CN(C)Cc1ccc2c(c1)OCO2']
MNXM115665	OCCCCCCCCCCCCCCCCCO	['OCCCCCCCCCCCCCCCCCO']	['OCCCCCCCCCCCCCCCCCO']	['OCCCCCCCCCCCCCCCCCO']	['OCCCCCCCCCCCCCCCCCO']
MNXM106088	CC/C=C\C/C=C\C/C=C\CCCCCCCC(=O)OCCCCCCCCCCCC	['CC/C=C\\C/C=C\\C/C=C\\CCCCCCCCCCCOC(=O)CCCCCCCC', 'CC/C=C\\C/C=C\\C/C=C\\CCCCCCCCCOC(=O)CCCCCCCCCC', 'CC/C=C\\C/C=C\\C/C=C\\CCCCCCCCCCCCCC(=O)OCCCCCC', 'CC/C=C\\C/C=C\\C/C=C\\CCCCCCCCCCCC(=O)OCCCCCCCC', 'CC/C=C\\C/C=C\\C/C=C\\CCCCCCCCCCC(=O)OCCCCCCCCC', 'CC/C=C\\C/C=C\\C/C=C\\CCCCCCCCCCOC(=O)CCCCCCCCC', 'CC/C=C\\C/C=C\\C/C=C\\CCCCCCCCCCCCCOC(=O)CCCCCC', 'CC/C=C\\C/C=C\\C/C=C\\CCCCCCCCCCCCC(=O)O…	['CC/C=C\\C/C=C\\C/C=C\\CCCCCCCC(=O)OCCCCCCCCCCCC']	['CC/C=C\\C/C=C\\C/C=C\\CCCCCCCOC(=O)CCCCCCCCCCCC', 'CC/C=C\\C/C=C\\C/C=C\\CCCCCCCC(=O)OCCCCCCCCCCCC', 'CC/C=C\\C/C=C\\C/C=C\\CCCCCCCCCOC(=O)CCCCCCCCCC', 'CC/C=C\\C/C=C\\C/C=C\\CCCCCCCCOC(=O)CCCCCCCCCCC', 'CC/C=C\\C/C=C\\C/C=C\\CCCCCCCCCC(=O)OCCCCCCCCCC', 'CC/C=C\\C/C=C\\C/C=C\\CCCCCCC(=O)OCCCCCCCCCCCCC', 'CC/C=C\\C/C=C\\C/C=C\\CCCCCCCCC(=O)OCCCCCCCCCCC']	['CC/C=C\\C/C=C\\C/C=C\\CCCCCCCCCCCCCCOC(=O)CCCCC', 'CC/C=C\\C/C=C\\C/C=C\\CCCCCCCC(=O)OCCCCCCCCCCCC', 'CC/C=C\\C/C=C\\C/C=C\\CCCCCCCCCOC(=O)CCCCCCCCCC', 'CC/C=C\\C/C=C\\C/C=C\\CCCCCCCCCCOC(=O)CCCCCCCCC', 'CC/C=C\\C/C=C\\C/C=C\\CCCCCCOC(=O)CCCCCCCCCCCCC', 'CC/C=C\\C/C=C\\C/C=C\\CCCCCCCCCC(=O)OCCCCCCCCCC', 'CC/C=C\\C/C=C\\C/C=C\\CCCCCCCCCCC(=O)OCCCCCCCCC', 'CC/C=C\\C/C=C\\C/C=C\\CCCCCOC(=O)CCCCCCC…
MNXM478539	C[C@H](O)[C@H](O)C1=Nc2c([nH]c(N)nc2=O)NC1	['C[C@H](O)[C@H](O)C1=Nc2c([nH]c(N)nc2=O)NC1']	['C[C@H](O)[C@H](O)C1=Nc2c([nH]c(N)nc2=O)NC1']	['C[C@H](O)[C@H](O)C1=Nc2c([nH]c(N)nc2=O)NC1']	['C[C@H](O)[C@H](O)C1=Nc2c([nH]c(N)nc2=O)NC1']
MNXM1261276	O=S(=O)(Nc1cc(CO)on1)c1ccc(O)c(O)c1O	['O=S(=O)(Nc1cc(CO)on1)c1ccc(O)c(O)c1O']	['O=S(=O)(Nc1cc(CO)on1)c1ccc(O)c(O)c1O']	['O=S(=O)(Nc1cc(CO)on1)c1ccc(O)c(O)c1O']	['O=S(=O)(Nc1cc(CO)on1)c1ccc(O)c(O)c1O']
MNXM158184	C/N=C/Nc1ccc(C)cc1C	['C/N=C/Nc1ccc(C)cc1C']	['C/N=C/Nc1ccc(C)cc1C']	['C/N=C/Nc1ccc(C)cc1C']	['C/N=C/Nc1ccc(C)cc1C']
MNXM169781	N#Cc1cccc(-c2ccc([C@@H]3[C@H]4CNC[C@@H]3N4C(=O)Nc3cccc(F)c3)cc2)c1	['N#Cc1cccc(-c2ccc([C@@H]3[C@H]4CNC[C@@H]3N4C(=O)Nc3cccc(F)c3)cc2)c1']	['N#Cc1cccc(-c2ccc([C@@H]3[C@H]4CNC[C@@H]3N4C(=O)Nc3cccc(F)c3)cc2)c1']	['N#Cc1cccc(-c2ccc([C@@H]3[C@H]4CNC[C@@H]3N4C(=O)Nc3cccc(F)c3)cc2)c1']	['N#Cc1cccc(-c2ccc([C@@H]3[C@H]4CNC[C@@H]3N4C(=O)Nc3cccc(F)c3)cc2)c1']
MNXM1354017	CN1C(=O)[C@H](O)N=C([C@H](O)CCC(=O)C(=O)[O-])c2cc(Cl)ccc21	['CN1C(=O)[C@H](O)N=C([C@H](O)CCC(=O)C(=O)[O-])c2cc(Cl)ccc21']	['CN1C(=O)[C@H](O)N=C([C@H](O)CCC(=O)C(=O)[O-])c2cc(Cl)ccc21']	['CN1C(=O)[C@H](O)N=C([C@H](O)CCC(=O)C(=O)[O-])c2cc(Cl)ccc21']	['CN1C(=O)[C@H](O)N=C([C@H](O)CCC(=O)C(=O)[O-])c2cc(Cl)ccc21']
MNXM1293214	Nc1c(O)cc(O)c(O)c1C(=O)[O-]	['Nc1c(O)cc(O)c(O)c1C(=O)[O-]']	['Nc1c(O)cc(O)c(O)c1C(=O)[O-]']	['Nc1c(O)cc(O)c(O)c1C(=O)[O-]']	['Nc1c(O)cc(O)c(O)c1C(=O)[O-]']
MNXM1200522	C[C@H](CO)[C@@H]1[C@H](O)CCCCCCCCC[C@@H]1O	['C[C@H](CO)[C@@H]1[C@H](O)CCCCCCCCC[C@@H]1O']	['C[C@H](CO)[C@@H]1[C@H](O)CCCCCCCCC[C@@H]1O']	['C[C@H](CO)[C@@H]1[C@H](O)CCCCCCCCC[C@@H]1O']	['C[C@H](CO)[C@@H]1[C@H](O)CCCCCCCCC[C@@H]1O']
MNXM1126555	NCCCC[C@H](NC(=O)[C@@H]1CCCN1C(=O)CN)C(=O)O	['NCCCC[C@H](NC(=O)[C@@H]1CCCN1C(=O)CN)C(=O)O']	['NCCCC[C@H](NC(=O)[C@@H]1CCCN1C(=O)CN)C(=O)O']	['NCCCC[C@H](NC(=O)[C@@H]1CCCN1C(=O)CN)C(=O)O']	['NCCCC[C@H](NC(=O)[C@@H]1CCCN1C(=O)CN)C(=O)O']
MNXM1242806	O[C@@]12[C@@H]3C[C@H]([C@H]4O[C@H]43)[C@@]1(O)[C@]1(O)C[C@@]2(O)C(Cl)=C1Cl	['O[C@@]12[C@@H]3C[C@H]([C@@H]4O[C@@H]43)[C@@]1(O)[C@]1(O)C[C@@]2(O)C(Cl)=C1Cl', 'O[C@@]12[C@@H]3C[C@H]([C@H]4O[C@H]43)[C@@]1(O)[C@]1(O)C[C@@]2(O)C(Cl)=C1Cl']	[]	['O[C@@]12[C@@H]3C[C@H]([C@@H]4O[C@@H]43)[C@@]1(O)[C@]1(O)C[C@@]2(O)C(Cl)=C1Cl', 'O[C@@]12[C@@H]3C[C@H]([C@H]4O[C@H]43)[C@@]1(O)[C@]1(O)C[C@@]2(O)C(Cl)=C1Cl']	['O[C@@]12[C@@H]3C[C@H]([C@@H]4O[C@@H]43)[C@@]1(O)[C@]1(O)C[C@@]2(O)C(Cl)=C1Cl', 'O[C@@]12[C@@H]3C[C@H]([C@H]4O[C@H]43)[C@@]1(O)[C@]1(O)C[C@@]2(O)C(Cl)=C1Cl']
MNXM169066	N[C@@H](CCC(=O)O)/C(O)=N/[C@@H](CSC(=O)CO)/C(O)=N/CC(=O)O	['N[C@@H](CCC(=O)O)/C(O)=N/[C@@H](CSC(=O)CO)/C(O)=N/CC(=O)O']	[]	[]	['N[C@@H](CCC(=O)O)/C(O)=N/[C@@H](CSC(=O)CO)/C(O)=N/CC(=O)O']
MNXM1162781	CON(CCc1c(Cl)cc(Cl)cc1Cl)C(=O)c1cn(C)nc1C(F)F	['CON(CCc1c(Cl)cc(Cl)cc1Cl)C(=O)c1cn(C)nc1C(F)F']	['CON(CCc1c(Cl)cc(Cl)cc1Cl)C(=O)c1cn(C)nc1C(F)F']	['CON(CCc1c(Cl)cc(Cl)cc1Cl)C(=O)c1cn(C)nc1C(F)F']	['CON(CCc1c(Cl)cc(Cl)cc1Cl)C(=O)c1cn(C)nc1C(F)F']
MNXM1131126	CCCCCCCCCCCCC[C@H](CC1=C(O)C(=O)C=C(OC)C1=O)OC(C)=O	['CCCCCCCCCCCCC[C@H](CC1=C(O)C(=O)C=C(OC)C1=O)OC(C)=O']	[]	['CCCCCCCCCCCCC[C@H](CC1=C(O)C(=O)C=C(OC)C1=O)OC(C)=O']	['CCCCCCCCCCCCC[C@H](CC1=C(O)C(=O)C=C(OC)C1=O)OC(C)=O']
MNXM1329450	COc1ccc2c(c1)c(CC(=O)[O-])c(C)n2C(=O)c1cc(O)c(Cl)c(O)c1O	['COc1ccc2c(c1)c(CC(=O)[O-])c(C)n2C(=O)c1cc(O)c(Cl)c(O)c1O']	['COc1ccc2c(c1)c(CC(=O)[O-])c(C)n2C(=O)c1cc(O)c(Cl)c(O)c1O']	['COc1ccc2c(c1)c(CC(=O)[O-])c(C)n2C(=O)c1cc(O)c(Cl)c(O)c1O']	['COc1ccc2c(c1)c(CC(=O)[O-])c(C)n2C(=O)c1cc(O)c(Cl)c(O)c1O']
MNXM177380	COc1cc(OC)c(-c2c(OC)cc(OC)cc2OC)c(OC)c1	['COc1cc(OC)c(-c2c(OC)cc(OC)cc2OC)c(OC)c1']	['COc1cc(OC)c(-c2c(OC)cc(OC)cc2OC)c(OC)c1']	['COc1cc(OC)c(-c2c(OC)cc(OC)cc2OC)c(OC)c1']	['COc1cc(OC)c(-c2c(OC)cc(OC)cc2OC)c(OC)c1']
MNXM1140725	Cc1cc([C@H](CO)CC(=O)[O-])c(O)c([C@](C)(C=O)C(=O)[O-])c1	['Cc1cc([C@H](CO)CC(=O)[O-])c(O)c([C@](C)(C=O)C(=O)[O-])c1']	['Cc1cc([C@H](CO)CC(=O)[O-])c(O)c([C@](C)(C=O)C(=O)[O-])c1']	['Cc1cc([C@H](CO)CC(=O)[O-])c(O)c([C@](C)(C=O)C(=O)[O-])c1']	['Cc1cc([C@H](CO)CC(=O)[O-])c(O)c([C@](C)(C=O)C(=O)[O-])c1']
MNXM480398	COCC(=O)Nc1ccc2c(c1)C(=O)N(C)C[C@H](OC)[C@@H](C)CN(Cc1ccccn1)[C@H](C)CO2	['COCC(=O)Nc1ccc2c(c1)C(=O)N(C)C[C@H](OC)[C@@H](C)CN(Cc1ccccn1)[C@H](C)CO2']	['COCC(=O)Nc1ccc2c(c1)C(=O)N(C)C[C@H](OC)[C@@H](C)CN(Cc1ccccn1)[C@H](C)CO2']	['COCC(=O)Nc1ccc2c(c1)C(=O)N(C)C[C@H](OC)[C@@H](C)CN(Cc1ccccn1)[C@H](C)CO2']	['COCC(=O)Nc1ccc2c(c1)C(=O)N(C)C[C@H](OC)[C@@H](C)CN(Cc1ccccn1)[C@H](C)CO2']
MNXM505831	O[C@H]1[C@@H]2C=CC=C3C=CC=C([C@H]32)[C@H]1O	['O[C@H]1[C@@H]2C=CC=C3C=CC=C([C@H]32)[C@H]1O']	[]	[]	['O[C@H]1[C@@H]2C=CC=C3C=CC=C([C@H]32)[C@H]1O']
MNXM587369	CC(=O)N[C@H]1[C@@H](Oc2ccc(C[C@H](N)C(=O)O)cc2)O[C@H](CO)[C@@H](O)[C@@H]1O	['CC(=O)N[C@H]1[C@@H](Oc2ccc(C[C@H](N)C(=O)O)cc2)O[C@H](CO)[C@@H](O)[C@@H]1O']	['CC(=O)N[C@H]1[C@@H](Oc2ccc(C[C@H](N)C(=O)O)cc2)O[C@H](CO)[C@@H](O)[C@@H]1O']	['CC(=O)N[C@H]1[C@@H](Oc2ccc(C[C@H](N)C(=O)O)cc2)O[C@H](CO)[C@@H](O)[C@@H]1O']	['CC(=O)N[C@H]1[C@@H](Oc2ccc(C[C@H](N)C(=O)O)cc2)O[C@H](CO)[C@@H](O)[C@@H]1O']
MNXM1127145	NC(=O)CC[C@H](NC(=O)[C@H](CS)NC(=O)[C@@H](N)Cc1c[nH]c2ccccc12)C(=O)O	['NC(=O)CC[C@H](NC(=O)[C@H](CS)NC(=O)[C@@H](N)Cc1c[nH]c2ccccc12)C(=O)O']	['NC(=O)CC[C@H](NC(=O)[C@H](CS)NC(=O)[C@@H](N)Cc1c[nH]c2ccccc12)C(=O)O']	['NC(=O)CC[C@H](NC(=O)[C@H](CS)NC(=O)[C@@H](N)Cc1c[nH]c2ccccc12)C(=O)O']	['NC(=O)CC[C@H](NC(=O)[C@H](CS)NC(=O)[C@@H](N)Cc1c[nH]c2ccccc12)C(=O)O']
MNXM1182321	CCN(CC(=O)[O-])[C@H](O)/C=N/c1c(CO)cccc1C(=O)[O-]	['CCN(CC(=O)[O-])[C@H](O)/C=N/c1c(CO)cccc1C(=O)[O-]']	['CCN(CC(=O)[O-])[C@H](O)/C=N/c1c(CO)cccc1C(=O)[O-]']	['CCN(CC(=O)[O-])[C@H](O)/C=N/c1c(CO)cccc1C(=O)[O-]']	['CCN(CC(=O)[O-])[C@H](O)/C=N/c1c(CO)cccc1C(=O)[O-]']
MNXM118103	COc1ccc(-c2coc3c(OC)c(O)cc(O)c3c2=O)c(O)c1	['COc1ccc(-c2coc3c(OC)c(O)cc(O)c3c2=O)c(O)c1']	['COc1ccc(-c2coc3c(OC)c(O)cc(O)c3c2=O)c(O)c1']	['COc1ccc(-c2coc3c(OC)c(O)cc(O)c3c2=O)c(O)c1']	['COc1ccc(-c2coc3c(OC)c(O)cc(O)c3c2=O)c(O)c1']
MNXM475026	CN(C)CC(=O)Nc1ccc2c(c1)[C@@H]1C[C@H](CC(=O)NC3CCCCC3)O[C@@H](CO)[C@@H]1O2	['CN(C)CC(=O)Nc1ccc2c(c1)[C@@H]1C[C@H](CC(=O)NC3CCCCC3)O[C@@H](CO)[C@@H]1O2']	['CN(C)CC(=O)Nc1ccc2c(c1)[C@@H]1C[C@H](CC(=O)NC3CCCCC3)O[C@@H](CO)[C@@H]1O2']	['CN(C)CC(=O)Nc1ccc2c(c1)[C@@H]1C[C@H](CC(=O)NC3CCCCC3)O[C@@H](CO)[C@@H]1O2']	['CN(C)CC(=O)Nc1ccc2c(c1)[C@@H]1C[C@H](CC(=O)NC3CCCCC3)O[C@@H](CO)[C@@H]1O2']
MNXM1272337	O=C1C[C@H](C(=O)CO)[C@@H]2[C@H](O1)[C@@H]1C=C(Cl)[C@]2(Cl)[C@@H]1Cl	['O=C1C[C@H](C(=O)CO)[C@@H]2[C@H](O1)[C@@H]1C=C(Cl)[C@]2(Cl)[C@@H]1Cl']	['O=C1C[C@H](C(=O)CO)[C@@H]2[C@H](O1)[C@@H]1C=C(Cl)[C@]2(Cl)[C@@H]1Cl']	['O=C1C[C@H](C(=O)CO)[C@@H]2[C@H](O1)[C@@H]1C=C(Cl)[C@]2(Cl)[C@@H]1Cl']	['O=C1C[C@H](C(=O)CO)[C@@H]2[C@H](O1)[C@@H]1C=C(Cl)[C@]2(Cl)[C@@H]1Cl']
MNXM1147513	CC[C@H]1C(=O)[C@H]2[C@@H]3CC[C@@H]([C@@H](C)CCC(=O)[O-])[C@@]3(C)[C@@H](O)C[C@@H]2[C@]2(C)[C@H](O)C[C@@H](O)C[C@]12O	['CC[C@H]1C(=O)[C@H]2[C@@H]3CC[C@@H]([C@@H](C)CCC(=O)[O-])[C@@]3(C)[C@@H](O)C[C@@H]2[C@]2(C)[C@H](O)C[C@@H](O)C[C@]12O', 'CC[C@H]1C(=O)[C@@H]2[C@@H]3CC[C@@H]([C@@H](C)CCC(=O)[O-])[C@@]3(C)[C@@H](O)C[C@@H]2[C@]2(C)[C@H](O)C[C@@H](O)C[C@]12O']	['CC[C@H]1C(=O)[C@H]2[C@@H]3CC[C@@H]([C@@H](C)CCC(=O)[O-])[C@@]3(C)[C@@H](O)C[C@@H]2[C@]2(C)[C@H](O)C[C@@H](O)C[C@]12O']	['CC[C@H]1C(=O)[C@H]2[C@@H]3CC[C@@H]([C@@H](C)CCC(=O)[O-])[C@@]3(C)[C@@H](O)C[C@@H]2[C@]2(C)[C@H](O)C[C@@H](O)C[C@]12O', 'CC[C@H]1C(=O)[C@@H]2[C@@H]3CC[C@@H]([C@@H](C)CCC(=O)[O-])[C@@]3(C)[C@@H](O)C[C@@H]2[C@]2(C)[C@H](O)C[C@@H](O)C[C@]12O']	['CC[C@H]1C(=O)[C@H]2[C@@H]3CC[C@@H]([C@@H](C)CCC(=O)[O-])[C@@]3(C)[C@@H](O)C[C@@H]2[C@]2(C)[C@H](O)C[C@@H](O)C[C@]12O', 'CC[C@H]1C(=O)[C@@H]2[C@@H]3CC[C@@H]([C@@H](C)CCC(=O)[O-])[C@@]3(C)[C@@H](O)C[C@@H]2[C@]2(C)[C@H](O)C[C@@H](O)C[C@]12O']
MNXM1240355	CCCC[C@H](CC)COC(=O)c1c(O)c(O)cc(O)c1C(=O)OC[C@](O)(CC)CCCC	['CCCC[C@H](CC)COC(=O)c1c(O)c(O)cc(O)c1C(=O)OC[C@](O)(CC)CCCC', 'CCCC[C@H](CC)COC(=O)c1c(O)cc(O)c(O)c1C(=O)OC[C@](O)(CC)CCCC']	['CCCC[C@H](CC)COC(=O)c1c(O)cc(O)c(O)c1C(=O)OC[C@](O)(CC)CCCC']	['CCCC[C@H](CC)COC(=O)c1c(O)cc(O)c(O)c1C(=O)OC[C@](O)(CC)CCCC', 'CCCC[C@H](CC)COC(=O)c1c(O)c(O)cc(O)c1C(=O)OC[C@](O)(CC)CCCC']	['CCCC[C@H](CC)COC(=O)c1c(O)cc(O)c(O)c1C(=O)OC[C@](O)(CC)CCCC', 'CCCC[C@H](CC)COC(=O)c1c(O)c(O)cc(O)c1C(=O)OC[C@](O)(CC)CCCC']
MNXM1165000	CC(=O)[C@H](Cc1ccc(O)c(O)c1)C(=O)[O-]	['CC(=O)[C@H](Cc1ccc(O)c(O)c1)C(=O)[O-]']	['CC(=O)[C@H](Cc1ccc(O)c(O)c1)C(=O)[O-]']	['CC(=O)[C@H](Cc1ccc(O)c(O)c1)C(=O)[O-]']	['CC(=O)[C@H](Cc1ccc(O)c(O)c1)C(=O)[O-]']
MNXM471379	Cc1cccc(OCC(=O)OC2CCN(C)CC2)c1	['Cc1cccc(OCC(=O)OC2CCN(C)CC2)c1']	['Cc1cccc(OCC(=O)OC2CCN(C)CC2)c1']	['Cc1cccc(OCC(=O)OC2CCN(C)CC2)c1']	['Cc1cccc(OCC(=O)OC2CCN(C)CC2)c1']
MNXM815983	CCCCC/C=C\C[C@H]1C(=O)C[C@H](O)[C@@H]1/C=C/[C@H](O)CCCC(=O)O	['CCCCC/C=C\\C[C@H]1C(=O)C[C@H](O)[C@@H]1/C=C/[C@H](O)CCCC(=O)O']	['CCCCC/C=C\\C[C@H]1C(=O)C[C@H](O)[C@@H]1/C=C/[C@H](O)CCCC(=O)O']	['CCCCC/C=C\\C[C@H]1C(=O)C[C@H](O)[C@@H]1/C=C/[C@H](O)CCCC(=O)O']	['CCCCC/C=C\\C[C@H]1C(=O)C[C@H](O)[C@@H]1/C=C/[C@H](O)CCCC(=O)O']
MNXM1339048	O=C[C@@H](O)[C@@H](O)C(=O)O[C@@H](O)CO[C@@H]1O[C@H](O)[C@H](O)[C@H](O)[C@]1(O)C[C@@H](O)C=O	['O=C[C@@H](O)[C@@H](O)C(=O)O[C@@H](O)CO[C@@H]1O[C@H](O)[C@H](O)[C@H](O)[C@]1(O)C[C@@H](O)C=O']	[]	['O=C[C@@H](O)[C@@H](O)C(=O)O[C@@H](O)CO[C@@H]1O[C@H](O)[C@H](O)[C@H](O)[C@]1(O)C[C@@H](O)C=O']	['O=C[C@@H](O)[C@@H](O)C(=O)O[C@@H](O)CO[C@@H]1O[C@H](O)[C@H](O)[C@H](O)[C@]1(O)C[C@@H](O)C=O']
MNXM490809	COc1ccc(C(=O)N2CC=C(c3ccccc3)CC2)cc1S(=O)(=O)N1CCOCC1	['COc1ccc(C(=O)N2CC=C(c3ccccc3)CC2)cc1S(=O)(=O)N1CCOCC1']	['COc1ccc(C(=O)N2CC=C(c3ccccc3)CC2)cc1S(=O)(=O)N1CCOCC1']	['COc1ccc(C(=O)N2CC=C(c3ccccc3)CC2)cc1S(=O)(=O)N1CCOCC1']	['COc1ccc(C(=O)N2CC=C(c3ccccc3)CC2)cc1S(=O)(=O)N1CCOCC1']
MNXM487807	COC(=O)c1ccc(CSc2nc3ccccc3s2)o1	['COC(=O)c1ccc(CSc2nc3ccccc3s2)o1']	['COC(=O)c1ccc(CSc2nc3ccccc3s2)o1']	['COC(=O)c1ccc(CSc2nc3ccccc3s2)o1']	['COC(=O)c1ccc(CSc2nc3ccccc3s2)o1']
MNXM502630	CC(=O)[C@H](O)c1c2ccoc2c(Br)c2ccoc12	['CC(=O)[C@H](O)c1c2ccoc2c(Br)c2ccoc12']	['CC(=O)[C@H](O)c1c2ccoc2c(Br)c2ccoc12']	['CC(=O)[C@H](O)c1c2ccoc2c(Br)c2ccoc12']	['CC(=O)[C@H](O)c1c2ccoc2c(Br)c2ccoc12']
MNXM1226249	CCCC/C=C/CCCC(=O)CCCCC[C@H](O)C(=O)[O-]	['CCCC/C=C/CCCC(=O)CCCCC[C@H](O)C(=O)[O-]']	['CCCC/C=C/CCCC(=O)CCCCC[C@H](O)C(=O)[O-]']	['CCCC/C=C/CCCC(=O)CCCCC[C@H](O)C(=O)[O-]']	['CCCC/C=C/CCCC(=O)CCCCC[C@H](O)C(=O)[O-]']
MNXM82939	Clc1ccc(CS[C@H](Cn2ccnc2)c2ccc(Cl)cc2Cl)cc1	['Clc1ccc(CS[C@H](Cn2ccnc2)c2ccc(Cl)cc2Cl)cc1']	['Clc1ccc(CS[C@H](Cn2ccnc2)c2ccc(Cl)cc2Cl)cc1']	['Clc1ccc(CS[C@H](Cn2ccnc2)c2ccc(Cl)cc2Cl)cc1']	['Clc1ccc(CS[C@H](Cn2ccnc2)c2ccc(Cl)cc2Cl)cc1']
MNXM339787	O=C(Nc1ccccc1F)N[C@H]1CC[C@H](CCNS(=O)(=O)c2ccc(Cl)cc2)O[C@@H]1CO	['O=C(Nc1ccccc1F)N[C@H]1CC[C@H](CCNS(=O)(=O)c2ccc(Cl)cc2)O[C@@H]1CO']	['O=C(Nc1ccccc1F)N[C@H]1CC[C@H](CCNS(=O)(=O)c2ccc(Cl)cc2)O[C@@H]1CO']	['O=C(Nc1ccccc1F)N[C@H]1CC[C@H](CCNS(=O)(=O)c2ccc(Cl)cc2)O[C@@H]1CO']	['O=C(Nc1ccccc1F)N[C@H]1CC[C@H](CCNS(=O)(=O)c2ccc(Cl)cc2)O[C@@H]1CO']
MNXM1317016	Brc1ccccc1Oc1c(Br)ccc(Br)c1Br	['Brc1ccccc1Oc1c(Br)ccc(Br)c1Br']	['Brc1ccccc1Oc1c(Br)ccc(Br)c1Br']	['Brc1ccccc1Oc1c(Br)ccc(Br)c1Br']	['Brc1ccccc1Oc1c(Br)ccc(Br)c1Br']
MNXM1360411	Nc1ccc(C[C@H](C(=O)C(=O)[O-])[C@H](O)CO)cc1	['Nc1ccc(C[C@H](C(=O)C(=O)[O-])[C@H](O)CO)cc1']	['Nc1ccc(C[C@H](C(=O)C(=O)[O-])[C@H](O)CO)cc1']	['Nc1ccc(C[C@H](C(=O)C(=O)[O-])[C@H](O)CO)cc1']	['Nc1ccc(C[C@H](C(=O)C(=O)[O-])[C@H](O)CO)cc1']
MNXM1355444	COc1ccc([C@H](CN(C)C)[C@]2(O)CCCOC(=O)C2)cc1	['COc1ccc([C@H](CN(C)C)[C@]2(O)CCCOC(=O)C2)cc1']	['COc1ccc([C@H](CN(C)C)[C@]2(O)CCCOC(=O)C2)cc1']	['COc1ccc([C@H](CN(C)C)[C@]2(O)CCCOC(=O)C2)cc1']	['COc1ccc([C@H](CN(C)C)[C@]2(O)CCCOC(=O)C2)cc1']
MNXM1268749	CCCC[C@@H](CCO)CO[P@@](=O)([O-])OC[C@@H](CC)CCCC	['CCCCC(CCCC)CO[P@](=O)([O-])OC[C@@H](CC)CCO', 'CCCC[C@@H](CCO)CO[P@@](=O)([O-])OC[C@@H](CC)CCCC', 'CCCCC(CCCC)CO[P@@](=O)([O-])OC[C@@H](CC)CCO', 'CCCC[C@H](CCO)CO[P@](=O)([O-])OC[C@@H](CC)CCCC', 'CCCC[C@H](CCO)CO[P@@](=O)([O-])OC[C@@H](CC)CCCC', 'CCCC[C@@H](CCO)CO[P@](=O)([O-])OC[C@@H](CC)CCCC']	[]	[]	['CCCC[C@@H](CCO)COP(=O)([O-])OC[C@@H](CC)CCCC']
MNXM485204	COc1cccc2cc(C(=O)[C@@H]3C(=O)C(=O)N(c4cc(C)on4)[C@@H]3c3cccs3)oc12	['COc1cccc2cc(C(=O)[C@@H]3C(=O)C(=O)N(c4cc(C)on4)[C@@H]3c3cccs3)oc12']	['COc1cccc2cc(C(=O)[C@@H]3C(=O)C(=O)N(c4cc(C)on4)[C@@H]3c3cccs3)oc12']	['COc1cccc2cc(C(=O)[C@@H]3C(=O)C(=O)N(c4cc(C)on4)[C@@H]3c3cccs3)oc12']	['COc1cccc2cc(C(=O)[C@@H]3C(=O)C(=O)N(c4cc(C)on4)[C@@H]3c3cccs3)oc12']
MNXM1346935	C[C@@H]1OC(=O)C[C@H](O)OC1=O	['C[C@@H]1OC(=O)C[C@H](O)OC1=O']	['C[C@@H]1OC(=O)C[C@H](O)OC1=O']	['C[C@@H]1OC(=O)C[C@H](O)OC1=O']	['C[C@@H]1OC(=O)C[C@H](O)OC1=O']
MNXM1273207	O=C([O-])C(O)(O)C(=O)C(F)(F)F	['O=C([O-])C(O)(O)C(=O)C(F)(F)F']	['O=C([O-])C(O)(O)C(=O)C(F)(F)F']	['O=C([O-])C(O)(O)C(=O)C(F)(F)F']	['O=C([O-])C(O)(O)C(=O)C(F)(F)F']
MNXM476904	O=C(C[C@H]1CC[C@H]2NC[C@H](O)COC[C@@H]2O1)NC1Cc2ccccc2C1	['O=C(C[C@H]1CC[C@H]2NC[C@H](O)COC[C@@H]2O1)NC1Cc2ccccc2C1']	['O=C(C[C@H]1CC[C@H]2NC[C@H](O)COC[C@@H]2O1)NC1Cc2ccccc2C1']	['O=C(C[C@H]1CC[C@H]2NC[C@H](O)COC[C@@H]2O1)NC1Cc2ccccc2C1']	['O=C(C[C@H]1CC[C@H]2NC[C@H](O)COC[C@@H]2O1)NC1Cc2ccccc2C1']
MNXM503333	COC(=O)[C@H](C)OC1=CC=C(Oc2ncc(C(F)(F)F)cc2Cl)CC1	['COC(=O)[C@H](C)OC1=CC=C(Oc2ncc(C(F)(F)F)cc2Cl)CC1']	['COC(=O)[C@H](C)OC1=CC=C(Oc2ncc(C(F)(F)F)cc2Cl)CC1']	['COC(=O)[C@H](C)OC1=CC=C(Oc2ncc(C(F)(F)F)cc2Cl)CC1']	['COC(=O)[C@H](C)OC1=CC=C(Oc2ncc(C(F)(F)F)cc2Cl)CC1']
MNXM1129159	CC(C)(O)C(=O)c1ccc(OCCO)cc1	['CC(C)(O)C(=O)c1ccc(OCCO)cc1']	['CC(C)(O)C(=O)c1ccc(OCCO)cc1']	['CC(C)(O)C(=O)c1ccc(OCCO)cc1']	['CC(C)(O)C(=O)c1ccc(OCCO)cc1']
MNXM499748	C[C@](O)(CO)C(=O)C[C@H](O)C(=O)[O-]	['C[C@](O)(CO)C(=O)C[C@H](O)C(=O)[O-]']	['C[C@](O)(CO)C(=O)C[C@H](O)C(=O)[O-]']	['C[C@](O)(CO)C(=O)C[C@H](O)C(=O)[O-]']	['C[C@](O)(CO)C(=O)C[C@H](O)C(=O)[O-]']
MNXM805897	O=C1c2c(O)cc(O)cc2O[C@H](c2cc(O)c(O)c(O)c2O)[C@@H]1OS(=O)(=O)O	['O=C1c2c(O)cc(O)cc2O[C@H](c2cc(O)c(O)c(O)c2O)[C@@H]1OS(=O)(=O)O']	['O=C1c2c(O)cc(O)cc2O[C@H](c2cc(O)c(O)c(O)c2O)[C@@H]1OS(=O)(=O)O']	['O=C1c2c(O)cc(O)cc2O[C@H](c2cc(O)c(O)c(O)c2O)[C@@H]1OS(=O)(=O)O']	['O=C1c2c(O)cc(O)cc2O[C@H](c2cc(O)c(O)c(O)c2O)[C@@H]1OS(=O)(=O)O']
MNXM1154853	O=CCc1c(O)[nH]c(C(=O)[O-])c1[C@H](O)[C@H](O)C(=O)[O-]	['O=CCc1c(O)[nH]c(C(=O)[O-])c1[C@H](O)[C@H](O)C(=O)[O-]']	['O=CCc1c(O)[nH]c(C(=O)[O-])c1[C@H](O)[C@H](O)C(=O)[O-]']	['O=CCc1c(O)[nH]c(C(=O)[O-])c1[C@H](O)[C@H](O)C(=O)[O-]']	['O=CCc1c(O)[nH]c(C(=O)[O-])c1[C@H](O)[C@H](O)C(=O)[O-]']
MNXM815442	O=C(O)CCCCCCCCCCCCC1CCCC1	['O=C(O)CCCCCCCCCCCCC1CCCC1']	['O=C(O)CCCCCCCCCCCCC1CCCC1']	['O=C(O)CCCCCCCCCCCCC1CCCC1']	['O=C(O)CCCCCCCCCCCCC1CCCC1']
MNXM1214884	CC(=O)[C@@H]1[C@H](O)C=C2C=C[C@]3(O)C=CN=C4N=C[C@@H]1[C@]2(O)[C@@H]43	['CC(=O)[C@@H]1[C@H](O)C=C2C=C[C@]3(O)C=CN=C4N=C[C@@H]1[C@]2(O)[C@@H]43', 'CC(=O)[C@@H]1[C@H](O)C=C2C=C[C@@]3(O)C=CN=C4N=C[C@@H]1[C@]2(O)[C@@H]43']	[]	['CC(=O)[C@@H]1[C@H](O)C=C2C=C[C@]3(O)C=CN=C4N=C[C@@H]1[C@]2(O)[C@@H]43']	['CC(=O)[C@@H]1[C@H](O)C=C2C=C[C@]3(O)C=CN=C4N=C[C@@H]1[C@]2(O)[C@@H]43', 'CC(=O)[C@@H]1[C@H](O)C=C2C=C[C@@]3(O)C=CN=C4N=C[C@@H]1[C@]2(O)[C@@H]43']
MNXM504639	O=C([O-])C(=O)C/C=C/[C@@H]1CC(=O)c2c(O)cc(O)cc2O1	['O=C([O-])C(=O)C/C=C/[C@@H]1CC(=O)c2c(O)cc(O)cc2O1']	['O=C([O-])C(=O)C/C=C/[C@@H]1CC(=O)c2c(O)cc(O)cc2O1']	['O=C([O-])C(=O)C/C=C/[C@@H]1CC(=O)c2c(O)cc(O)cc2O1']	['O=C([O-])C(=O)C/C=C/[C@@H]1CC(=O)c2c(O)cc(O)cc2O1']
MNXM1216938	CCN(CC=O)C/C(O)=N/[C@H]([C@H](C)O)[C@H](C=O)C(=O)C(=O)[O-]	['CCN(CC=O)C/C(O)=N/[C@H]([C@H](C)O)[C@H](C=O)C(=O)C(=O)[O-]']	['CCN(CC=O)C/C(O)=N/[C@H]([C@H](C)O)[C@H](C=O)C(=O)C(=O)[O-]']	['CCN(CC=O)C/C(O)=N/[C@H]([C@H](C)O)[C@H](C=O)C(=O)C(=O)[O-]']	['CCN(CC=O)C/C(O)=N/[C@H]([C@H](C)O)[C@H](C=O)C(=O)C(=O)[O-]']
MNXM1249999	O=C([O-])c1c(Cl)cc(Cl)c(Cl)c1Cl	['O=C([O-])c1c(Cl)cc(Cl)c(Cl)c1Cl']	['O=C([O-])c1c(Cl)cc(Cl)c(Cl)c1Cl']	['O=C([O-])c1c(Cl)cc(Cl)c(Cl)c1Cl']	['O=C([O-])c1c(Cl)cc(Cl)c(Cl)c1Cl']
MNXM57540	CC(C)[C@@](O)(C(=O)OCC1=CCN2CC[C@@H](O)[C@@H]12)[C@@H](C)O	['CC(C)[C@@](O)(C(=O)OCC1=CCN2CC[C@@H](O)[C@@H]12)[C@@H](C)O']	['CC(C)[C@@](O)(C(=O)OCC1=CCN2CC[C@@H](O)[C@@H]12)[C@@H](C)O']	['CC(C)[C@@](O)(C(=O)OCC1=CCN2CC[C@@H](O)[C@@H]12)[C@@H](C)O']	['CC(C)[C@@](O)(C(=O)OCC1=CCN2CC[C@@H](O)[C@@H]12)[C@@H](C)O']
MNXM114513	CC(=O)N[C@@H](CSc1c2nc3cc(C=O)ccc3oc-2cc(=O)c1N)C(=O)[O-]	['CC(=O)N[C@@H](CSc1c2nc3cc(C=O)ccc3oc-2cc(=O)c1N)C(=O)[O-]']	['CC(=O)N[C@@H](CSc1c2nc3cc(C=O)ccc3oc-2cc(=O)c1N)C(=O)[O-]']	['CC(=O)N[C@@H](CSc1c2nc3cc(C=O)ccc3oc-2cc(=O)c1N)C(=O)[O-]']	['CC(=O)N[C@@H](CSc1c2nc3cc(C=O)ccc3oc-2cc(=O)c1N)C(=O)[O-]']
MNXM1185114	O=C([O-])[C@H](O)[C@]1(O)C[C@H](O)[C@@H]2[C@@H]3C=C[C@](Cl)([C@@H]21)C3(Cl)Cl	['O=C([O-])[C@H](O)[C@]1(O)C[C@H](O)[C@@H]2[C@@H]3C=C[C@](Cl)([C@@H]21)C3(Cl)Cl']	['O=C([O-])[C@H](O)[C@]1(O)C[C@H](O)[C@@H]2[C@@H]3C=C[C@](Cl)([C@@H]21)C3(Cl)Cl']	['O=C([O-])[C@H](O)[C@]1(O)C[C@H](O)[C@@H]2[C@@H]3C=C[C@](Cl)([C@@H]21)C3(Cl)Cl']	['O=C([O-])[C@H](O)[C@]1(O)C[C@H](O)[C@@H]2[C@@H]3C=C[C@](Cl)([C@@H]21)C3(Cl)Cl']
MNXM1235209	C[C@@H](CCC(=O)[O-])[C@H]1[C@H](O)C[C@@H]2[C@@H]3C(=O)[C@H](CCO)[C@H]4C[C@H](O)CC[C@@]4(C)[C@@H]3C[C@@H](O)[C@@]12C	['C[C@@H](CCC(=O)[O-])[C@H]1[C@H](O)C[C@@H]2[C@H](C(=O)[C@H](CCO)[C@H]3C[C@H](O)CC[C@]23C)[C@H]2C[C@@H](O)[C@@]12C', 'C[C@@H](CCC(=O)[O-])[C@H]1[C@H](O)C[C@@H]2[C@@H](CCO)C(=O)[C@@H]([C@H]3C[C@H](O)CC[C@]32C)[C@H]2C[C@@H](O)[C@@]12C', 'C[C@@H](CCC(=O)[O-])[C@H]1[C@H](O)C[C@@H]2[C@@H](CCO)C(=O)[C@@H]3[C@H]4C[C@@H](O)[C@]1(C)[C@@H]3C[C@H](O)CC[C@]42C', 'C[C@@H](CCC(=O)[O-])[C@H]1[C@H](O)C[C@@H]2[C@…	['C[C@@H](CCC(=O)[O-])[C@H]1[C@H](O)C[C@@H]2[C@@H]3C(=O)[C@H](CCO)[C@H]4C[C@H](O)CC[C@@]4(C)[C@@H]3C[C@@H](O)[C@@]12C']	['C[C@@H](CCC(=O)[O-])[C@H]1[C@H](O)C[C@@H]2[C@@H]3C(=O)[C@H](CCO)[C@H]4C[C@H](O)CC[C@@]4(C)[C@@H]3C[C@@H](O)[C@@]12C', 'C[C@@H](CCC(=O)[O-])[C@H]1[C@H](O)C[C@@H]2[C@@H]3C(=O)[C@H](CCO)[C@H]4C[C@H](O)CC[C@]4(C)[C@@H]3C[C@@H](O)[C@@]12C']	['C[C@@H](CCC(=O)[O-])[C@H]1[C@H](O)C[C@@H]2[C@@H]3C(=O)[C@H](CCO)[C@H]4C[C@H](O)CC[C@@]4(C)[C@@H]3C[C@@H](O)[C@@]12C', 'C[C@@H](CCC(=O)[O-])[C@H]1[C@H](O)C[C@@H]2[C@H]3C(=O)[C@H](CCO)[C@H]4C[C@H](O)CC[C@]4(C)[C@@H]3C[C@@H](O)[C@@]12C', 'C[C@@H](CCC(=O)[O-])[C@H]1[C@H](O)C[C@@H]2[C@@H]3C(=O)[C@H](CCO)[C@H]4C[C@H](O)CC[C@]4(C)[C@@H]3C[C@@H](O)[C@@]12C', 'C[C@@H](CCC(=O)[O-])[C@H]1[C@H](O)C[C@@H]2[…
MNXM1194423	O=CC(=O)C[C@]1(O)[C@H](OC[C@@H]2OC(=O)[C@H](O)C(=O)[C@@H]2O)O[C@H](O)[C@H](O)[C@@H]1O	['O=CC(=O)C[C@]1(O)[C@H](OC[C@@H]2OC(=O)[C@H](O)C(=O)[C@@H]2O)O[C@H](O)[C@H](O)[C@@H]1O']	['O=CC(=O)C[C@]1(O)[C@H](OC[C@@H]2OC(=O)[C@H](O)C(=O)[C@@H]2O)O[C@H](O)[C@H](O)[C@@H]1O']	['O=CC(=O)C[C@]1(O)[C@H](OC[C@@H]2OC(=O)[C@H](O)C(=O)[C@@H]2O)O[C@H](O)[C@H](O)[C@@H]1O']	['O=CC(=O)C[C@]1(O)[C@H](OC[C@@H]2OC(=O)[C@H](O)C(=O)[C@@H]2O)O[C@H](O)[C@H](O)[C@@H]1O']
MNXM453132	CC(C)OCCCNc1ncnc2c1cnn2-c1ccccc1	['CC(C)OCCCNc1ncnc2c1cnn2-c1ccccc1']	['CC(C)OCCCNc1ncnc2c1cnn2-c1ccccc1']	['CC(C)OCCCNc1ncnc2c1cnn2-c1ccccc1']	['CC(C)OCCCNc1ncnc2c1cnn2-c1ccccc1']
MNXM1141301	CC[C@H]1C(=O)[C@H]2[C@@H]([C@@H](O)C[C@]3(C)[C@@H]2CC[C@]3(O)[C@@H](CO)CCC(=O)[O-])[C@@]2(C)CC[C@@H](O)C[C@@H]12	['CC[C@H]1C(=O)[C@H]2[C@@H]([C@@H](O)C[C@]3(C)[C@@H]2CC[C@]3(O)[C@@H](CO)CCC(=O)[O-])[C@@]2(C)CC[C@@H](O)C[C@@H]12', 'CC[C@H]1C(=O)[C@H]2[C@H]3[C@@H](O)C[C@]4(C)[C@@H]2CC[C@@]3(C)[C@H]1C[C@H](O)CC[C@]4(O)[C@@H](CO)CCC(=O)[O-]']	[]	['CC[C@H]1C(=O)[C@H]2[C@@H]([C@@H](O)C[C@]3(C)[C@@H]2CC[C@]3(O)[C@@H](CO)CCC(=O)[O-])[C@@]2(C)CC[C@@H](O)C[C@@H]12']	['CC[C@H]1C(=O)[C@H]2[C@@H]([C@@H](O)C[C@]3(C)[C@@H]2CC[C@]3(O)[C@@H](CO)CCC(=O)[O-])[C@@]2(C)CC[C@@H](O)C[C@@H]12']
MNXM1184861	O=C([O-])[C@]1(O)C[C@](O)(C(O)O)[C@@H]2[C@@H]1[C@]1(Cl)C[C@H](Cl)[C@]2(Cl)C1(Cl)Cl	['O=C([O-])[C@]1(O)C[C@](O)(C(O)O)[C@@H]2[C@@H]1[C@]1(Cl)C[C@H](Cl)[C@]2(Cl)C1(Cl)Cl']	['O=C([O-])[C@]1(O)C[C@](O)(C(O)O)[C@@H]2[C@@H]1[C@]1(Cl)C[C@H](Cl)[C@]2(Cl)C1(Cl)Cl']	['O=C([O-])[C@]1(O)C[C@](O)(C(O)O)[C@@H]2[C@@H]1[C@]1(Cl)C[C@H](Cl)[C@]2(Cl)C1(Cl)Cl']	['O=C([O-])[C@]1(O)C[C@](O)(C(O)O)[C@@H]2[C@@H]1[C@]1(Cl)C[C@H](Cl)[C@]2(Cl)C1(Cl)Cl']
MNXM100749	COc1cc(C[C@H](C)[C@H](C)Cc2ccc(O)cc2)ccc1O	['COc1cc(C[C@H](C)[C@H](C)Cc2ccc(O)cc2)ccc1O', 'COc1cc(C[C@@H](C)[C@@H](C)Cc2ccc(O)cc2)ccc1O']	[]	['COc1cc(C[C@H](C)[C@H](C)Cc2ccc(O)cc2)ccc1O', 'COc1cc(C[C@@H](C)[C@@H](C)Cc2ccc(O)cc2)ccc1O']	['COc1cc(C[C@H](C)[C@H](C)Cc2ccc(O)cc2)ccc1O', 'COc1cc(C[C@@H](C)[C@@H](C)Cc2ccc(O)cc2)ccc1O']
MNXM1334244	O=C1[C@H](O)[C@@H]2C[C@@H]1[C@@H]1[C@@H]2[C@@H]2C(Cl)=C[C@]1(Cl)C2(Cl)Cl	['O=C1[C@H](O)[C@@H]2C[C@@H]1[C@@H]1[C@@H]2[C@@H]2C(Cl)=C[C@]1(Cl)C2(Cl)Cl']	['O=C1[C@H](O)[C@@H]2C[C@@H]1[C@@H]1[C@@H]2[C@@H]2C(Cl)=C[C@]1(Cl)C2(Cl)Cl']	['O=C1[C@H](O)[C@@H]2C[C@@H]1[C@@H]1[C@@H]2[C@@H]2C(Cl)=C[C@]1(Cl)C2(Cl)Cl']	['O=C1[C@H](O)[C@@H]2C[C@@H]1[C@@H]1[C@@H]2[C@@H]2C(Cl)=C[C@]1(Cl)C2(Cl)Cl']
MNXM1360404	O=C([O-])C(=O)[C@H](O)[C@H](C(=O)[O-])[C@H](O)/N=C(\O)C(=O)[O-]	['O=C([O-])C(=O)[C@H](O)[C@H](C(=O)[O-])[C@H](O)/N=C(\\O)C(=O)[O-]']	[]	[]	['O=C([O-])C(=O)[C@H](O)[C@H](C(=O)[O-])[C@H](O)/N=C(\\O)C(=O)[O-]']
MNXM58956	C[C@H]1CO[C@]2(C[C@@H]1O)O[C@H]1C[C@H]3[C@@H]4CC=C5C[C@@H](O)[C@H](O)C[C@]5(C)[C@H]4CC[C@]3(C)[C@H]1[C@@H]2C	[]	[]	[]	['C[C@H]1CO[C@]2(C[C@@H]1O)O[C@H]1C[C@H]3[C@@H]4CC=C5C[C@@H](O)[C@H](O)C[C@]5(C)[C@H]4CC[C@]3(C)[C@H]1[C@@H]2C']
MNXM487128	COc1c2c(cc3c1OCO3)CCN(C)C2	['COc1c2c(cc3c1OCO3)CCN(C)C2']	['COc1c2c(cc3c1OCO3)CCN(C)C2']	['COc1c2c(cc3c1OCO3)CCN(C)C2']	['COc1c2c(cc3c1OCO3)CCN(C)C2']
MNXM158556	C[C@H]1CN(O)CCc2ccc(Cl)cc21	['C[C@H]1CN(O)CCc2ccc(Cl)cc21']	[]	['C[C@H]1CN(O)CCc2ccc(Cl)cc21']	['C[C@H]1CN(O)CCc2ccc(Cl)cc21']
MNXM1265242	CCC(=O)/N=C/[C@H](O)N([C@H](C)O)[C@H](O)CO	['CCC(=O)/N=C/[C@H](O)N([C@H](C)O)[C@H](O)CO']	['CCC(=O)/N=C/[C@H](O)N([C@H](C)O)[C@H](O)CO']	['CCC(=O)/N=C/[C@H](O)N([C@H](C)O)[C@H](O)CO']	['CCC(=O)/N=C/[C@H](O)N([C@H](C)O)[C@H](O)CO']
MNXM1121632	CC[C@H](C)[C@H](NC(=O)[C@H](CC(N)=O)NC(=O)[C@@H](N)CC(C)C)C(=O)O	['CC[C@H](C)[C@H](NC(=O)[C@H](CC(N)=O)NC(=O)[C@@H](N)CC(C)C)C(=O)O']	['CC[C@H](C)[C@H](NC(=O)[C@H](CC(N)=O)NC(=O)[C@@H](N)CC(C)C)C(=O)O']	['CC[C@H](C)[C@H](NC(=O)[C@H](CC(N)=O)NC(=O)[C@@H](N)CC(C)C)C(=O)O']	['CC[C@H](C)[C@H](NC(=O)[C@H](CC(N)=O)NC(=O)[C@@H](N)CC(C)C)C(=O)O']
MNXM1229971	O=C[C@](O)(CCC(=O)[O-])[C@@H]1C(=O)[C@@]2(Cl)C(Cl)(Cl)[C@@]1(Cl)[C@@H](Cl)[C@@]2(O)Cl	['O=C[C@](O)(CCC(=O)[O-])[C@@H]1C(=O)[C@@]2(Cl)C(Cl)(Cl)[C@@]1(Cl)[C@@H](Cl)[C@@]2(O)Cl']	['O=C[C@](O)(CCC(=O)[O-])[C@@H]1C(=O)[C@@]2(Cl)C(Cl)(Cl)[C@@]1(Cl)[C@@H](Cl)[C@@]2(O)Cl']	['O=C[C@](O)(CCC(=O)[O-])[C@@H]1C(=O)[C@@]2(Cl)C(Cl)(Cl)[C@@]1(Cl)[C@@H](Cl)[C@@]2(O)Cl']	['O=C[C@](O)(CCC(=O)[O-])[C@@H]1C(=O)[C@@]2(Cl)C(Cl)(Cl)[C@@]1(Cl)[C@@H](Cl)[C@@]2(O)Cl']
MNXM1263496	O=C=Nc1ccc(CC2=C(O)C(=O)C(=O)CC(=O)O2)cc1	['O=C=Nc1ccc(CC2=C(O)C(=O)C(=O)CC(=O)O2)cc1']	[]	['O=C=Nc1ccc(CC2=C(O)C(=O)C(=O)CC(=O)O2)cc1']	['O=C=Nc1ccc(CC2=C(O)C(=O)C(=O)CC(=O)O2)cc1']
MNXM726463	CC(=O)O[C@]12CC[C@H]3[C@@H](CCC4=CC(=O)C=C[C@@]43C)[C@@H]1CC[C@@H]2[C@H](C)[C@@H]1CC[C@H](C)C(=O)O1	['CC(=O)O[C@]12CC[C@H]1[C@@H]1CCC3=CC(=O)C=C[C@]3(C)[C@H]1CC[C@@H]2[C@H](C)[C@@H]1CC[C@H](C)C(=O)O1', 'CC(=O)O[C@]12CC[C@H]3[C@@H](CCC4=CC(=O)C=C[C@@]43C)[C@@H]1CC[C@@H]2[C@H](C)[C@@H]1CC[C@H](C)C(=O)O1', 'CC(=O)O[C@]12CC[C@H]1[C@H]1CCC3=CC(=O)C=C[C@]3(C)[C@H]1CC[C@@H]2[C@H](C)[C@@H]1CC[C@H](C)C(=O)O1', 'CC(=O)O[C@]12CC[C@H]3[C@H](CCC4=CC(=O)C=C[C@@]43C)[C@@H]1CC[C@@H]2[C@H](C)[C@@H]1CC[C@H](C)C(…	['CC(=O)O[C@]12CC[C@H]3[C@@H](CCC4=CC(=O)C=C[C@@]43C)[C@@H]1CC[C@@H]2[C@H](C)[C@@H]1CC[C@H](C)C(=O)O1']	['CC(=O)O[C@]12CC[C@H]3[C@@H](CCC4=CC(=O)C=C[C@@]43C)[C@@H]1CC[C@@H]2[C@H](C)[C@@H]1CC[C@H](C)C(=O)O1']	['CC(=O)O[C@]12CC[C@H]3[C@@H](CCC4=CC(=O)C=C[C@@]43C)[C@@H]1CC[C@@H]2[C@H](C)[C@@H]1CC[C@H](C)C(=O)O1']
MNXM1260344	O=C=Nc1ccc(Cc2ccc(NC(=O)OC[C@H](O)C(=O)COC(=O)NC(=O)[O-])cc2)cc1	['O=C=Nc1ccc(Cc2ccc(NC(=O)OCC(=O)[C@@H](O)COC(=O)NC(=O)[O-])cc2)cc1', 'O=C=Nc1ccc(Cc2ccc(NC(=O)OC[C@H](O)C(=O)COC(=O)NC(=O)[O-])cc2)cc1']	['O=C=Nc1ccc(Cc2ccc(NC(=O)OC[C@H](O)C(=O)COC(=O)NC(=O)[O-])cc2)cc1']	['O=C=Nc1ccc(Cc2ccc(NC(=O)OC[C@H](O)C(=O)COC(=O)NC(=O)[O-])cc2)cc1']	['O=C=Nc1ccc(Cc2ccc(NC(=O)OC[C@H](O)C(=O)COC(=O)NC(=O)[O-])cc2)cc1']
MNXM6854	Oc1cccc(-c2ccc(Cl)cc2)c1O	['Oc1cccc(-c2ccc(Cl)cc2)c1O']	['Oc1cccc(-c2ccc(Cl)cc2)c1O']	['Oc1cccc(-c2ccc(Cl)cc2)c1O']	['Oc1cccc(-c2ccc(Cl)cc2)c1O']
MNXM1362624	CC(C)c1cc(-c2cccc(O)c2)c(-c2ccc(F)cc2)n1CC[C@H](O)CC(=O)CC(=O)[O-]	['CC(C)c1cc(-c2cccc(O)c2)c(-c2ccc(F)cc2)n1CC[C@H](O)CC(=O)CC(=O)[O-]']	['CC(C)c1cc(-c2cccc(O)c2)c(-c2ccc(F)cc2)n1CC[C@H](O)CC(=O)CC(=O)[O-]']	['CC(C)c1cc(-c2cccc(O)c2)c(-c2ccc(F)cc2)n1CC[C@H](O)CC(=O)CC(=O)[O-]']	['CC(C)c1cc(-c2cccc(O)c2)c(-c2ccc(F)cc2)n1CC[C@H](O)CC(=O)CC(=O)[O-]']
MNXM1139032	Nc1c(C(F)(F)F)c(C(=O)[O-])nn1C(=O)[O-]	['Nc1c(C(F)(F)F)c(C(=O)[O-])nn1C(=O)[O-]']	['Nc1c(C(F)(F)F)c(C(=O)[O-])nn1C(=O)[O-]']	['Nc1c(C(F)(F)F)c(C(=O)[O-])nn1C(=O)[O-]']	['Nc1c(C(F)(F)F)c(C(=O)[O-])nn1C(=O)[O-]']
MNXM587722	CCN(C[C@@H]1[C@H](c2ccccc2)[C@H](CO)N1C(=O)COC)S(C)(=O)=O	['CCN(C[C@@H]1[C@H](c2ccccc2)[C@H](CO)N1C(=O)COC)S(C)(=O)=O']	[]	['CCN(C[C@@H]1[C@H](c2ccccc2)[C@H](CO)N1C(=O)COC)S(C)(=O)=O']	['CCN(C[C@@H]1[C@H](c2ccccc2)[C@H](CO)N1C(=O)COC)S(C)(=O)=O']
MNXM1231192	C[C@H](/C=C/CC[C@H](O)[C@H](O)C(=O)[O-])CO	['C[C@H](/C=C/CC[C@H](O)[C@H](O)C(=O)[O-])CO']	['C[C@H](/C=C/CC[C@H](O)[C@H](O)C(=O)[O-])CO']	['C[C@H](/C=C/CC[C@H](O)[C@H](O)C(=O)[O-])CO']	['C[C@H](/C=C/CC[C@H](O)[C@H](O)C(=O)[O-])CO']
MNXM1249956	O=C1OCC[C@H]([C@@H]2C(=O)[C@]3(Cl)C(Cl)=C(Cl)[C@]2(O)C3(Cl)Cl)[C@@H]1O	['O=C1OCC[C@H]([C@@H]2C(=O)[C@]3(Cl)C(Cl)=C(Cl)[C@]2(O)C3(Cl)Cl)[C@@H]1O']	['O=C1OCC[C@H]([C@@H]2C(=O)[C@]3(Cl)C(Cl)=C(Cl)[C@]2(O)C3(Cl)Cl)[C@@H]1O']	['O=C1OCC[C@H]([C@@H]2C(=O)[C@]3(Cl)C(Cl)=C(Cl)[C@]2(O)C3(Cl)Cl)[C@@H]1O']	['O=C1OCC[C@H]([C@@H]2C(=O)[C@]3(Cl)C(Cl)=C(Cl)[C@]2(O)C3(Cl)Cl)[C@@H]1O']
MNXM50449	S=C1SCN(Cc2ccccc2)CN1Cc1ccccc1	['S=C1SCN(Cc2ccccc2)CN1Cc1ccccc1']	['S=C1SCN(Cc2ccccc2)CN1Cc1ccccc1']	['S=C1SCN(Cc2ccccc2)CN1Cc1ccccc1']	['S=C1SCN(Cc2ccccc2)CN1Cc1ccccc1']
MNXM485743	C[n+]1ccc(/C=C/c2ccc(Br)cc2)cc1	['C[n+]1ccc(/C=C/c2ccc(Br)cc2)cc1']	['C[n+]1ccc(/C=C/c2ccc(Br)cc2)cc1']	['C[n+]1ccc(/C=C/c2ccc(Br)cc2)cc1']	['C[n+]1ccc(/C=C/c2ccc(Br)cc2)cc1']
MNXM576627	CNC(=O)NC(=O)CSc1nnc(-c2ccncc2)n1Cc1ccccc1	['CNC(=O)NC(=O)CSc1nnc(-c2ccncc2)n1Cc1ccccc1']	['CNC(=O)NC(=O)CSc1nnc(-c2ccncc2)n1Cc1ccccc1']	['CNC(=O)NC(=O)CSc1nnc(-c2ccncc2)n1Cc1ccccc1']	['CNC(=O)NC(=O)CSc1nnc(-c2ccncc2)n1Cc1ccccc1']
MNXM1208623	O[C@H]1[C@@H]2C[C@@](O)([C@H]1O)[C@]1(O)[C@@H]3C(Cl)=C(Cl)[C@H](C3(Cl)Cl)[C@@]21O	['O[C@H]1[C@@H]2C[C@@](O)([C@H]1O)[C@]1(O)[C@@H]3C(Cl)=C(Cl)[C@H](C3(Cl)Cl)[C@@]21O']	['O[C@H]1[C@@H]2C[C@@](O)([C@H]1O)[C@]1(O)[C@@H]3C(Cl)=C(Cl)[C@H](C3(Cl)Cl)[C@@]21O']	['O[C@H]1[C@@H]2C[C@@](O)([C@H]1O)[C@]1(O)[C@@H]3C(Cl)=C(Cl)[C@H](C3(Cl)Cl)[C@@]21O']	['O[C@H]1[C@@H]2C[C@@](O)([C@H]1O)[C@]1(O)[C@@H]3C(Cl)=C(Cl)[C@H](C3(Cl)Cl)[C@@]21O']
MNXM1344621	OC[C@@H]1C[C@H](O)[C@H](O)[C@H](O[C@]2(CCl)OC[C@H](O)[C@@H]2O)O1	['OC[C@@H]1C[C@H](O)[C@H](O)[C@H](O[C@]2(CCl)OC[C@H](O)[C@@H]2O)O1']	['OC[C@@H]1C[C@H](O)[C@H](O)[C@H](O[C@]2(CCl)OC[C@H](O)[C@@H]2O)O1']	['OC[C@@H]1C[C@H](O)[C@H](O)[C@H](O[C@]2(CCl)OC[C@H](O)[C@@H]2O)O1']	['OC[C@@H]1C[C@H](O)[C@H](O)[C@H](O[C@]2(CCl)OC[C@H](O)[C@@H]2O)O1']
MNXM1163143	CC1=CC[C@](O)(C(C)(C)C2=CC[C@H](C(C)C)C[C@@H]2O)CC1	['CC1=CC[C@](O)(C(C)(C)C2=CC[C@H](C(C)C)C[C@@H]2O)CC1']	['CC1=CC[C@](O)(C(C)(C)C2=CC[C@H](C(C)C)C[C@@H]2O)CC1']	['CC1=CC[C@](O)(C(C)(C)C2=CC[C@H](C(C)C)C[C@@H]2O)CC1']	['CC1=CC[C@](O)(C(C)(C)C2=CC[C@H](C(C)C)C[C@@H]2O)CC1']
MNXM406452	CCCCCCCCCCCC/C=C\OC[C@H](COP(=O)([O-])[O-])OC(=O)CCCCCCC	['CCCCCCC/C=C\\OC[C@@H](COP(=O)([O-])[O-])OC(=O)CCCCCCCCCCCC', 'CCCCCCC/C=C\\OC[C@H](COP(=O)([O-])[O-])OC(=O)CCCCCCCCCCCC', 'CCCCC/C=C\\OC[C@H](COP(=O)([O-])[O-])OC(=O)CCCCCCCCCCCCCC', 'CCCCC/C=C\\OC[C@@H](COP(=O)([O-])[O-])OC(=O)CCCCCCCCCCCCCC', 'CCCCCCCCCCCCC/C=C\\OC[C@@H](COP(=O)([O-])[O-])OC(=O)CCCCCC', 'CCCCCCCCCCCCC/C=C\\OC[C@H](COP(=O)([O-])[O-])OC(=O)CCCCCC', 'CCCCCCCCCCCC/C=C\\OC[C@@H](C…	['CCCCCCCCCCCCCC/C=C\\OC[C@H](COP(=O)([O-])[O-])OC(=O)CCCCC']	['CCCCCCCCCC/C=C\\OC[C@H](COP(=O)([O-])[O-])OC(=O)CCCCCCCCC', 'CCCCCCC/C=C\\OC[C@H](COP(=O)([O-])[O-])OC(=O)CCCCCCCCCCCC', 'CCCCCC/C=C\\OC[C@H](COP(=O)([O-])[O-])OC(=O)CCCCCCCCCCCCC', 'CCCCCCCCCCCCCC/C=C\\OC[C@H](COP(=O)([O-])[O-])OC(=O)CCCCC', 'CCCCCCCCC/C=C\\OC[C@H](COP(=O)([O-])[O-])OC(=O)CCCCCCCCCC', 'CCCCCCCCCCC/C=C\\OC[C@H](COP(=O)([O-])[O-])OC(=O)CCCCCCCC']	['CCCCCCCCCCCC/C=C\\OC[C@H](COP(=O)([O-])[O-])OC(=O)CCCCCCC', 'CCCCCCCCCC/C=C\\OC[C@H](COP(=O)([O-])[O-])OC(=O)CCCCCCCCC', 'CCCCCCC/C=C\\OC[C@H](COP(=O)([O-])[O-])OC(=O)CCCCCCCCCCCC', 'CCCCC/C=C\\OC[C@H](COP(=O)([O-])[O-])OC(=O)CCCCCCCCCCCCCC', 'CCCCCC/C=C\\OC[C@H](COP(=O)([O-])[O-])OC(=O)CCCCCCCCCCCCC', 'CCCCCCCC/C=C\\OC[C@H](COP(=O)([O-])[O-])OC(=O)CCCCCCCCCCC', 'CCCCCCCCCCCCCC/C=C\\OC[C@H](COP…
MNXM1225697	CCC(=O)[C@](C)(O)[C@H](O)[C@H](C)O	['CCC(=O)[C@](C)(O)[C@H](O)[C@H](C)O']	['CCC(=O)[C@](C)(O)[C@H](O)[C@H](C)O']	['CCC(=O)[C@](C)(O)[C@H](O)[C@H](C)O']	['CCC(=O)[C@](C)(O)[C@H](O)[C@H](C)O']
MNXM53064	CCS(=O)(=O)Nc1cc(-n2nnn(CCCF)c2=O)c(F)cc1Cl	['CCS(=O)(=O)Nc1cc(-n2nnn(CCCF)c2=O)c(F)cc1Cl']	['CCS(=O)(=O)Nc1cc(-n2nnn(CCCF)c2=O)c(F)cc1Cl']	['CCS(=O)(=O)Nc1cc(-n2nnn(CCCF)c2=O)c(F)cc1Cl']	['CCS(=O)(=O)Nc1cc(-n2nnn(CCCF)c2=O)c(F)cc1Cl']
MNXM1180925	CCCC[C@@H]1O[C@@H]1C[C@@H]1O[C@@H]1CCCCC[C@H](O)C(=O)C(=O)[O-]	['CCCC[C@H]1O[C@H]1C[C@H]1O[C@H]1CCCCC[C@H](O)C(=O)C(=O)[O-]', 'CCCC[C@@H]1O[C@@H]1C[C@@H]1O[C@@H]1CCCCC[C@H](O)C(=O)C(=O)[O-]']	['CCCC[C@@H]1O[C@@H]1C[C@@H]1O[C@@H]1CCCCC[C@H](O)C(=O)C(=O)[O-]']	['CCCC[C@@H]1O[C@@H]1C[C@@H]1O[C@@H]1CCCCC[C@H](O)C(=O)C(=O)[O-]']	['CCCC[C@@H]1O[C@@H]1C[C@@H]1O[C@@H]1CCCCC[C@H](O)C(=O)C(=O)[O-]']
MNXM1250576	O=C1C[C@H](C(=O)CO)[C@@H]2[C@H](O1)[C@@H]1C(Cl)=C[C@]2(Cl)C1(Cl)Cl	['O=C1C[C@H](C(=O)CO)[C@@H]2[C@H](O1)[C@@H]1C(Cl)=C[C@]2(Cl)C1(Cl)Cl']	['O=C1C[C@H](C(=O)CO)[C@@H]2[C@H](O1)[C@@H]1C(Cl)=C[C@]2(Cl)C1(Cl)Cl']	['O=C1C[C@H](C(=O)CO)[C@@H]2[C@H](O1)[C@@H]1C(Cl)=C[C@]2(Cl)C1(Cl)Cl']	['O=C1C[C@H](C(=O)CO)[C@@H]2[C@H](O1)[C@@H]1C(Cl)=C[C@]2(Cl)C1(Cl)Cl']
MNXM1177436	CC[C@H]1[C@@H](O)[C@@]2(O)[C@H]3CC[C@@H]([C@](C)(O)C(=O)CC(=O)[O-])[C@@]3(C)CC[C@H]2[C@]2(C)CC[C@@H](O)C[C@@H]12	['CC[C@H]1[C@@H](O)[C@]2(O)[C@H]3CC[C@]4(C)[C@H]1C[C@H](O)CC[C@]3(C)[C@H]([C@](C)(O)C(=O)CC(=O)[O-])CC[C@@H]42', 'CC[C@H]1[C@@H](O)[C@@]2(O)[C@H]3CC[C@]3(C)[C@H]([C@](C)(O)C(=O)CC(=O)[O-])CC[C@H]2[C@]2(C)CC[C@@H](O)C[C@@H]12', 'CC[C@H]1[C@@H](O)[C@]2(O)[C@H]3CC[C@@H]([C@](C)(O)C(=O)CC(=O)[O-])[C@@]3(C)CC[C@@H](O)C[C@@H]1[C@@]1(C)CC[C@@H]12', 'CC[C@H]1[C@@H](O)[C@@]2(O)[C@H]3CC[C@@H]([C@](C)(O)C(=…	['CC[C@H]1[C@@H](O)[C@@]2(O)[C@H]3CC[C@@H]([C@](C)(O)C(=O)CC(=O)[O-])[C@@]3(C)CC[C@H]2[C@]2(C)CC[C@@H](O)C[C@@H]12']	['CC[C@H]1[C@@H](O)[C@@]2(O)[C@H]3CC[C@@H]([C@](C)(O)C(=O)CC(=O)[O-])[C@@]3(C)CC[C@H]2[C@]2(C)CC[C@@H](O)C[C@@H]12']	['CC[C@H]1[C@@H](O)[C@]2(O)[C@H]3CC[C@@H]([C@](C)(O)C(=O)CC(=O)[O-])[C@@]3(C)CC[C@H]2[C@]2(C)CC[C@@H](O)C[C@@H]12', 'CC[C@H]1[C@@H](O)[C@@]2(O)[C@H]3CC[C@@H]([C@](C)(O)C(=O)CC(=O)[O-])[C@@]3(C)CC[C@H]2[C@]2(C)CC[C@@H](O)C[C@@H]12']
MNXM1139166	O=C1[C@H](O)[C@]2(O)C[C@]1(O)[C@@H]1[C@@H]3C[C@H](Cl)[C@](Cl)([C@@H]3Cl)[C@H]12	['O=C1[C@H](O)[C@]2(O)C[C@]1(O)[C@@H]1[C@@H]3C[C@H](Cl)[C@](Cl)([C@@H]3Cl)[C@H]12']	['O=C1[C@H](O)[C@]2(O)C[C@]1(O)[C@@H]1[C@@H]3C[C@H](Cl)[C@](Cl)([C@@H]3Cl)[C@H]12']	['O=C1[C@H](O)[C@]2(O)C[C@]1(O)[C@@H]1[C@@H]3C[C@H](Cl)[C@](Cl)([C@@H]3Cl)[C@H]12']	['O=C1[C@H](O)[C@]2(O)C[C@]1(O)[C@@H]1[C@@H]3C[C@H](Cl)[C@](Cl)([C@@H]3Cl)[C@H]12']
MNXM1128924	CCOC(=O)C1=C(N)CCCC1	['CCOC(=O)C1=C(N)CCCC1']	['CCOC(=O)C1=C(N)CCCC1']	['CCOC(=O)C1=C(N)CCCC1']	['CCOC(=O)C1=C(N)CCCC1']
MNXM118993	CC(=O)C(=O)c1ccco1	['CC(=O)C(=O)c1ccco1']	['CC(=O)C(=O)c1ccco1']	['CC(=O)C(=O)c1ccco1']	['CC(=O)C(=O)c1ccco1']
MNXM1274537	O=C([O-])C(=O)C[C@H](O)[C@@H]1C(=O)Cc2ccc(O)c(O)c21	['O=C([O-])C(=O)C[C@H](O)[C@@H]1C(=O)Cc2ccc(O)c(O)c21']	['O=C([O-])C(=O)C[C@H](O)[C@@H]1C(=O)Cc2ccc(O)c(O)c21']	['O=C([O-])C(=O)C[C@H](O)[C@@H]1C(=O)Cc2ccc(O)c(O)c21']	['O=C([O-])C(=O)C[C@H](O)[C@@H]1C(=O)Cc2ccc(O)c(O)c21']
MNXM487521	COc1cc(OC)c2c(C)cc(=O)oc2c1	['COc1cc(OC)c2c(C)cc(=O)oc2c1']	['COc1cc(OC)c2c(C)cc(=O)oc2c1']	['COc1cc(OC)c2c(C)cc(=O)oc2c1']	['COc1cc(OC)c2c(C)cc(=O)oc2c1']
MNXM810598	COc1cc(O)ccc1C/C=C/c1cccc(O)c1	['COc1cc(O)ccc1C/C=C/c1cccc(O)c1']	['COc1cc(O)ccc1C/C=C/c1cccc(O)c1']	['COc1cc(O)ccc1C/C=C/c1cccc(O)c1']	['COc1cc(O)ccc1C/C=C/c1cccc(O)c1']
MNXM477108	O=C(C[C@@H]1CC[C@H]2[C@@H](COC[C@@H](O)CN2Cc2cccc(Cl)c2)O1)NCC1CCCCC1	['O=C(C[C@@H]1CC[C@H]2[C@@H](COC[C@@H](O)CN2Cc2cccc(Cl)c2)O1)NCC1CCCCC1']	['O=C(C[C@@H]1CC[C@H]2[C@@H](COC[C@@H](O)CN2Cc2cccc(Cl)c2)O1)NCC1CCCCC1']	['O=C(C[C@@H]1CC[C@H]2[C@@H](COC[C@@H](O)CN2Cc2cccc(Cl)c2)O1)NCC1CCCCC1']	['O=C(C[C@@H]1CC[C@H]2[C@@H](COC[C@@H](O)CN2Cc2cccc(Cl)c2)O1)NCC1CCCCC1']
MNXM1263762	O[C@@]12[C@](O)([C@@]3(O)C[C@]1(O)[C@@H]1O[C@@H]13)[C@]1(Cl)C=C[C@]2(Cl)[C@H]1Cl	['O[C@@]12[C@](O)([C@@]3(O)C[C@]1(O)[C@@H]1O[C@@H]13)[C@]1(Cl)C=C[C@]2(Cl)[C@H]1Cl', 'O[C@@]12[C@](O)([C@@]3(O)C[C@]1(O)[C@@H]1O[C@@H]13)[C@]1(Cl)C=C[C@]2(Cl)[C@@H]1Cl']	['O[C@@]12[C@](O)([C@@]3(O)C[C@]1(O)[C@@H]1O[C@@H]13)[C@]1(Cl)C=C[C@]2(Cl)[C@H]1Cl']	['O[C@@]12[C@](O)([C@@]3(O)C[C@]1(O)[C@@H]1O[C@@H]13)[C@]1(Cl)C=C[C@]2(Cl)[C@H]1Cl', 'O[C@@]12[C@](O)([C@@]3(O)C[C@]1(O)[C@@H]1O[C@@H]13)[C@]1(Cl)C=C[C@]2(Cl)[C@@H]1Cl']	['O[C@@]12[C@](O)([C@@]3(O)C[C@]1(O)[C@@H]1O[C@@H]13)[C@]1(Cl)C=C[C@]2(Cl)[C@H]1Cl', 'O[C@@]12[C@](O)([C@@]3(O)C[C@]1(O)[C@@H]1O[C@@H]13)[C@]1(Cl)C=C[C@]2(Cl)[C@@H]1Cl']
MNXM1353194	CC(=O)[C@H]1[C@@H]2C=NC3=NC=C[C@H]4CCC(=C[C@H]1O)[C@H]2[C@@H]34	['CC(=O)[C@H]1[C@@H]2C=NC3=NC=C[C@H]4CCC(=C[C@H]1O)[C@H]2[C@@H]34']	['CC(=O)[C@H]1[C@@H]2C=NC3=NC=C[C@H]4CCC(=C[C@H]1O)[C@H]2[C@@H]34']	['CC(=O)[C@H]1[C@@H]2C=NC3=NC=C[C@H]4CCC(=C[C@H]1O)[C@H]2[C@@H]34']	['CC(=O)[C@H]1[C@@H]2C=NC3=NC=C[C@H]4CCC(=C[C@H]1O)[C@H]2[C@@H]34']
MNXM1168	C[C@@]1(CO)O[P@](=O)([O-])O[P@](=O)([O-])OC[C@H]1O	['C[C@@]1(CO)O[P@@](=O)([O-])O[P@@](=O)([O-])OC[C@H]1O', 'C[C@@]1(CO)O[P@](=O)([O-])O[P@](=O)([O-])OC[C@H]1O', 'C[C@@]1(CO)O[P@](=O)([O-])O[P@@](=O)([O-])OC[C@H]1O', 'C[C@@]1(CO)O[P@@](=O)([O-])O[P@](=O)([O-])OC[C@H]1O']	[]	[]	[]
MNXM157021	C[C@H]([NH3+])C(=O)N[C@@H](CCC(=O)N[C@@H](CCCC[NH3+])C(=O)N[C@H](C)C(=O)N[C@H](C)C(=O)[O-])C(=O)[O-]	['C[C@H]([NH3+])C(=O)N[C@@H](CCC(=O)N[C@@H](CCCC[NH3+])C(=O)N[C@H](C)C(=O)N[C@H](C)C(=O)[O-])C(=O)[O-]', 'C[C@H]([NH3+])C(=O)N[C@H](C)C(=O)N[C@@H](CCC(=O)N[C@@H](CCCC[NH3+])C(=O)[O-])C(=O)N[C@H](C)C(=O)[O-]', 'C[C@H]([NH3+])C(=O)N[C@@H](CCC(=O)N[C@@H](CCCC[NH3+])C(=O)[O-])C(=O)N[C@H](C)C(=O)N[C@H](C)C(=O)[O-]', 'C[C@H]([NH3+])C(=O)N[C@H](C)C(=O)N[C@@H](CCC(=O)N[C@@H](CCCC[NH3+])C(=O)N[C@H](C)C(=O…	[]	[]	[]
MNXM58852	O=C(O)[C@H]1O[C@@H](Oc2cc(O)cc3oc(-c4ccc(O)cc4)c(O)c(=O)c23)[C@H](O)[C@@H](O)[C@@H]1O	['O=C(O)[C@H]1O[C@@H](Oc2cc(O)cc3oc(-c4ccc(O)cc4)c(O)c(=O)c23)[C@H](O)[C@H](O)[C@@H]1O', 'O=C(O)[C@H]1O[C@@H](Oc2cc(O)cc3oc(-c4ccc(O)cc4)c(O)c(=O)c23)[C@H](O)[C@@H](O)[C@@H]1O']	['O=C(O)[C@H]1O[C@@H](Oc2cc(O)cc3oc(-c4ccc(O)cc4)c(O)c(=O)c23)[C@H](O)[C@@H](O)[C@@H]1O']	['O=C(O)[C@H]1O[C@@H](Oc2cc(O)cc3oc(-c4ccc(O)cc4)c(O)c(=O)c23)[C@H](O)[C@H](O)[C@@H]1O', 'O=C(O)[C@H]1O[C@@H](Oc2cc(O)cc3oc(-c4ccc(O)cc4)c(O)c(=O)c23)[C@H](O)[C@@H](O)[C@@H]1O']	['O=C(O)[C@H]1O[C@@H](Oc2cc(O)cc3oc(-c4ccc(O)cc4)c(O)c(=O)c23)[C@H](O)[C@@H](O)[C@@H]1O', 'O=C(O)[C@H]1O[C@@H](Oc2cc(O)cc3oc(-c4ccc(O)cc4)c(O)c(=O)c23)[C@H](O)[C@H](O)[C@@H]1O', 'O=C(O)[C@H]1O[C@@H](Oc2cc(O)cc3oc(-c4ccc(O)cc4)c(O)c(=O)c23)[C@H](O)C(O)[C@@H]1O']
MNXM1272472	CC[C@](O)(CCCCCCC[C@H](C)[C@H](CC(=O)[O-])C(=O)[O-])c1ccc(O)c(O)c1	['CC[C@](O)(CCCCCCC[C@H](C)[C@H](CC(=O)[O-])C(=O)[O-])c1ccc(O)c(O)c1']	['CC[C@](O)(CCCCCCC[C@H](C)[C@H](CC(=O)[O-])C(=O)[O-])c1ccc(O)c(O)c1']	['CC[C@](O)(CCCCCCC[C@H](C)[C@H](CC(=O)[O-])C(=O)[O-])c1ccc(O)c(O)c1']	['CC[C@](O)(CCCCCCC[C@H](C)[C@H](CC(=O)[O-])C(=O)[O-])c1ccc(O)c(O)c1']
MNXM65815	COc1cc(=O)oc2c(-c3c(O)cc(C)c4c(OC)cc(=O)oc34)c([O-])cc(C)c12	['COc1cc(=O)oc2c(-c3c(O)cc(C)c4c(OC)cc(=O)oc34)c([O-])cc(C)c12']	['COc1cc(=O)oc2c(-c3c(O)cc(C)c4c(OC)cc(=O)oc34)c([O-])cc(C)c12']	['COc1cc(=O)oc2c(-c3c(O)cc(C)c4c(OC)cc(=O)oc34)c([O-])cc(C)c12']	['COc1cc(=O)oc2c(-c3c(O)cc(C)c4c(OC)cc(=O)oc34)c([O-])cc(C)c12']
MNXM1330556	CC[C@H]1[C@H]2CC(=O)C[C@H](O)[C@@]2(C)[C@H]2CC[C@@]3(C)[C@@H]([C@H](C)C[C@H](O)C(=O)[O-])CC[C@@H]3[C@@]2(O)[C@@H]1O	['CC[C@H]1[C@H]2CC(=O)C[C@H](O)[C@@]2(C)[C@H]2CC[C@@]3(C)[C@@H]([C@H](C)C[C@H](O)C(=O)[O-])CC[C@@H]3[C@@]2(O)[C@@H]1O', 'CC[C@H]1[C@H]2CC(=O)C[C@H](O)[C@@]2(C)[C@H]2CC[C@@]3(C)[C@@H]([C@H](C)C[C@H](O)C(=O)[O-])CC[C@@H]3[C@]2(O)[C@@H]1O', 'CC[C@H]1[C@H]2CC(=O)C[C@H](O)[C@@]2(C)[C@H]2CC[C@H]([C@H](C)C[C@H](O)C(=O)[O-])[C@]3(C)CC[C@@H]3[C@@]2(O)[C@@H]1O', 'CC[C@H]1[C@H]2CC(=O)C[C@H](O)[C@@]2(C)[C@H]…	['CC[C@H]1[C@H]2CC(=O)C[C@H](O)[C@@]2(C)[C@H]2CC[C@@]3(C)[C@@H]([C@H](C)C[C@H](O)C(=O)[O-])CC[C@@H]3[C@@]2(O)[C@@H]1O']	['CC[C@H]1[C@H]2CC(=O)C[C@H](O)[C@@]2(C)[C@H]2CC[C@@]3(C)[C@@H]([C@H](C)C[C@H](O)C(=O)[O-])CC[C@@H]3[C@@]2(O)[C@@H]1O', 'CC[C@H]1[C@H]2CC(=O)C[C@H](O)[C@@]2(C)[C@H]2CC[C@@]3(C)[C@@H]([C@H](C)C[C@H](O)C(=O)[O-])CC[C@@H]3[C@]2(O)[C@@H]1O']	['CC[C@H]1[C@H]2CC(=O)C[C@H](O)[C@@]2(C)[C@H]2CC[C@@]3(C)[C@@H]([C@H](C)C[C@H](O)C(=O)[O-])CC[C@@H]3[C@@]2(O)[C@@H]1O', 'CC[C@H]1[C@H]2CC(=O)C[C@H](O)[C@@]2(C)[C@H]2CC[C@@]3(C)[C@@H]([C@H](C)C[C@H](O)C(=O)[O-])CC[C@@H]3[C@]2(O)[C@@H]1O']
MNXM1254406	O=CCc1c(Cl)cc(Cl)cc1Cl	['O=CCc1c(Cl)cc(Cl)cc1Cl']	['O=CCc1c(Cl)cc(Cl)cc1Cl']	['O=CCc1c(Cl)cc(Cl)cc1Cl']	['O=CCc1c(Cl)cc(Cl)cc1Cl']
MNXM25387	COc1cc(OC)cc(-c2cc(=O)c3c(O)cc(O)c(OC)c3o2)c1	['COc1cc(OC)cc(-c2cc(=O)c3c(O)cc(O)c(OC)c3o2)c1']	['COc1cc(OC)cc(-c2cc(=O)c3c(O)cc(O)c(OC)c3o2)c1']	['COc1cc(OC)cc(-c2cc(=O)c3c(O)cc(O)c(OC)c3o2)c1']	['COc1cc(OC)cc(-c2cc(=O)c3c(O)cc(O)c(OC)c3o2)c1']
MNXM38559	COc1cc(O)c2c(c1)O[C@@H]1[C@H](OC(C)=O)Oc3cc(OC)c(OC)cc3[C@@H]1C2=O	['COc1cc(O)c2c(c1)O[C@@H](OC(C)=O)[C@H]1Oc3cc(OC)c(OC)cc3[C@@H]1C2=O', 'COc1cc(O)c2c(c1)O[C@@H]1[C@H](OC(C)=O)Oc3cc(OC)c(OC)cc3[C@@H]1C2=O']	['COc1cc(O)c2c(c1)O[C@@H]1[C@H](OC(C)=O)Oc3cc(OC)c(OC)cc3[C@@H]1C2=O']	['COc1cc(O)c2c(c1)O[C@@H]1[C@H](OC(C)=O)Oc3cc(OC)c(OC)cc3[C@@H]1C2=O']	['COc1cc(O)c2c(c1)O[C@@H]1[C@H](OC(C)=O)Oc3cc(OC)c(OC)cc3[C@@H]1C2=O']
MNXM20399	[NH3+][C@@H](C[S@](=O)Cc1ccccc1)C(=O)[O-]	['[NH3+][C@@H](C[S@](=O)Cc1ccccc1)C(=O)[O-]', '[NH3+][C@@H](C[S@@](=O)Cc1ccccc1)C(=O)[O-]']	[]	[]	[]
MNXM1352321	O=C([O-])[C@]1(O)C[C@H](C(O)O)[C@@H]2[C@@H]1[C@]1(Cl)[C@H](Cl)[C@H](O)[C@]2(Cl)C1(Cl)Cl	['O=C([O-])[C@]1(O)C[C@H](C(O)O)[C@@H]2[C@@H]1[C@]1(Cl)[C@H](Cl)[C@H](O)[C@]2(Cl)C1(Cl)Cl']	['O=C([O-])[C@]1(O)C[C@H](C(O)O)[C@@H]2[C@@H]1[C@]1(Cl)[C@H](Cl)[C@H](O)[C@]2(Cl)C1(Cl)Cl']	['O=C([O-])[C@]1(O)C[C@H](C(O)O)[C@@H]2[C@@H]1[C@]1(Cl)[C@H](Cl)[C@H](O)[C@]2(Cl)C1(Cl)Cl']	['O=C([O-])[C@]1(O)C[C@H](C(O)O)[C@@H]2[C@@H]1[C@]1(Cl)[C@H](Cl)[C@H](O)[C@]2(Cl)C1(Cl)Cl']
MNXM1144667	C=C(C(=O)C(=O)[O-])[C@H](O)c1ccc(NC(=O)[O-])cc1	['C=C(C(=O)C(=O)[O-])[C@H](O)c1ccc(NC(=O)[O-])cc1']	['C=C(C(=O)C(=O)[O-])[C@H](O)c1ccc(NC(=O)[O-])cc1']	['C=C(C(=O)C(=O)[O-])[C@H](O)c1ccc(NC(=O)[O-])cc1']	['C=C(C(=O)C(=O)[O-])[C@H](O)c1ccc(NC(=O)[O-])cc1']
MNXM488343	Nc1n[nH]c(O)n1	['Nc1n[nH]c(O)n1']	['Nc1n[nH]c(O)n1']	['Nc1n[nH]c(O)n1']	['Nc1n[nH]c(O)n1']
MNXM1123530	CSCC[C@H](NC(=O)[C@@H](NC(=O)[C@@H](N)CC(=O)O)[C@@H](C)O)C(=O)O	['CSCC[C@H](NC(=O)[C@@H](NC(=O)[C@@H](N)CC(=O)O)[C@@H](C)O)C(=O)O']	['CSCC[C@H](NC(=O)[C@@H](NC(=O)[C@@H](N)CC(=O)O)[C@@H](C)O)C(=O)O']	['CSCC[C@H](NC(=O)[C@@H](NC(=O)[C@@H](N)CC(=O)O)[C@@H](C)O)C(=O)O']	['CSCC[C@H](NC(=O)[C@@H](NC(=O)[C@@H](N)CC(=O)O)[C@@H](C)O)C(=O)O']
MNXM1348870	O=C1[C@H](O)[C@@H]2C[C@]1(O)[C@@H]1[C@@H]2[C@@H]2[C@H](Cl)[C@H](O)[C@]1(Cl)[C@@H]2Cl	['O=C1[C@H](O)[C@@H]2C[C@]1(O)[C@@H]1[C@@H]2[C@@H]2[C@H](Cl)[C@H](O)[C@]1(Cl)[C@@H]2Cl']	['O=C1[C@H](O)[C@@H]2C[C@]1(O)[C@@H]1[C@@H]2[C@@H]2[C@H](Cl)[C@H](O)[C@]1(Cl)[C@@H]2Cl']	['O=C1[C@H](O)[C@@H]2C[C@]1(O)[C@@H]1[C@@H]2[C@@H]2[C@H](Cl)[C@H](O)[C@]1(Cl)[C@@H]2Cl']	['O=C1[C@H](O)[C@@H]2C[C@]1(O)[C@@H]1[C@@H]2[C@@H]2[C@H](Cl)[C@H](O)[C@]1(Cl)[C@@H]2Cl']
MNXM77026	CC(C)(C)C(=O)OCOC(=O)[C@@H]1N2C(=O)[C@@H](/N=C/N3CCCCCC3)[C@H]2SC1(C)C	['CC(C)(C)C(=O)OCOC(=O)[C@@H]1N2C(=O)[C@@H](/N=C/N3CCCCCC3)[C@H]2SC1(C)C']	[]	[]	['CC(C)(C)C(=O)OCOC(=O)[C@@H]1N2C(=O)[C@@H](/N=C/N3CCCCCC3)[C@H]2SC1(C)C']
MNXM1282854	O=C1OCC[C@H]([C@]2(O)C(=O)[C@]3(Cl)C=C(Cl)[C@@H]2C3(Cl)Cl)[C@@H]1O	['O=C1OCC[C@H]([C@]2(O)C(=O)[C@]3(Cl)C=C(Cl)[C@@H]2C3(Cl)Cl)[C@@H]1O']	['O=C1OCC[C@H]([C@]2(O)C(=O)[C@]3(Cl)C=C(Cl)[C@@H]2C3(Cl)Cl)[C@@H]1O']	['O=C1OCC[C@H]([C@]2(O)C(=O)[C@]3(Cl)C=C(Cl)[C@@H]2C3(Cl)Cl)[C@@H]1O']	['O=C1OCC[C@H]([C@]2(O)C(=O)[C@]3(Cl)C=C(Cl)[C@@H]2C3(Cl)Cl)[C@@H]1O']
MNXM490089	CN1[C@H](CO)[C@@H]2c3ccccc3N(C(=O)c3ccc(F)cc3)C[C@@H]21	['CN1[C@H](CO)[C@@H]2c3ccccc3N(C(=O)c3ccc(F)cc3)C[C@@H]21']	['CN1[C@H](CO)[C@@H]2c3ccccc3N(C(=O)c3ccc(F)cc3)C[C@@H]21']	['CN1[C@H](CO)[C@@H]2c3ccccc3N(C(=O)c3ccc(F)cc3)C[C@@H]21']	['CN1[C@H](CO)[C@@H]2c3ccccc3N(C(=O)c3ccc(F)cc3)C[C@@H]21']
MNXM1241614	CC(C)(C(=O)[O-])c1cc(CO)cc([C@H](CC(=O)[O-])C(=O)[O-])c1O	['CC(C)(C(=O)[O-])c1cc(CO)cc([C@H](CC(=O)[O-])C(=O)[O-])c1O']	['CC(C)(C(=O)[O-])c1cc(CO)cc([C@H](CC(=O)[O-])C(=O)[O-])c1O']	['CC(C)(C(=O)[O-])c1cc(CO)cc([C@H](CC(=O)[O-])C(=O)[O-])c1O']	['CC(C)(C(=O)[O-])c1cc(CO)cc([C@H](CC(=O)[O-])C(=O)[O-])c1O']
MNXM1115006	Cc1cc(-c2ccccc2)nc(N2C(=O)CS[C@@H]2c2c(F)cccc2Cl)n1	['Cc1cc(-c2ccccc2)nc(N2C(=O)CS[C@@H]2c2c(F)cccc2Cl)n1']	['Cc1cc(-c2ccccc2)nc(N2C(=O)CS[C@@H]2c2c(F)cccc2Cl)n1']	['Cc1cc(-c2ccccc2)nc(N2C(=O)CS[C@@H]2c2c(F)cccc2Cl)n1']	['Cc1cc(-c2ccccc2)nc(N2C(=O)CS[C@@H]2c2c(F)cccc2Cl)n1']
MNXM1150732	CC(C)(C(=O)[O-])c1cc(CO)cc(C(C)(C)C(=O)[O-])c1O	['CC(C)(C(=O)[O-])c1cc(CO)cc(C(C)(C)C(=O)[O-])c1O']	['CC(C)(C(=O)[O-])c1cc(CO)cc(C(C)(C)C(=O)[O-])c1O']	['CC(C)(C(=O)[O-])c1cc(CO)cc(C(C)(C)C(=O)[O-])c1O']	['CC(C)(C(=O)[O-])c1cc(CO)cc(C(C)(C)C(=O)[O-])c1O']
MNXM1228356	Nc1ccccc1/C(=N/[C@H](O)C(=O)[O-])c1cc(O)c(O)c(O)c1	['Nc1ccccc1/C(=N/[C@H](O)C(=O)[O-])c1cc(O)c(O)c(O)c1']	['Nc1ccccc1/C(=N/[C@H](O)C(=O)[O-])c1cc(O)c(O)c(O)c1']	['Nc1ccccc1/C(=N/[C@H](O)C(=O)[O-])c1cc(O)c(O)c(O)c1']	['Nc1ccccc1/C(=N/[C@H](O)C(=O)[O-])c1cc(O)c(O)c(O)c1']
MNXM582955	CCCC(=O)Nc1ccc2c(c1)C(=O)N(C)C[C@@H](OC)[C@@H](C)CN[C@@H](C)CO2	['CCCC(=O)Nc1ccc2c(c1)C(=O)N(C)C[C@@H](OC)[C@@H](C)CN[C@@H](C)CO2']	['CCCC(=O)Nc1ccc2c(c1)C(=O)N(C)C[C@@H](OC)[C@@H](C)CN[C@@H](C)CO2']	['CCCC(=O)Nc1ccc2c(c1)C(=O)N(C)C[C@@H](OC)[C@@H](C)CN[C@@H](C)CO2']	['CCCC(=O)Nc1ccc2c(c1)C(=O)N(C)C[C@@H](OC)[C@@H](C)CN[C@@H](C)CO2']
MNXM478929	COc1ccc2c3c([nH]c2c1)[C@H](CO)N(C(=O)CC1CC1)CC31CCN(C(=O)CC2CC2)CC1	['COc1ccc2c3c([nH]c2c1)[C@H](CO)N(C(=O)CC1CC1)CC31CCN(C(=O)CC2CC2)CC1']	['COc1ccc2c3c([nH]c2c1)[C@H](CO)N(C(=O)CC1CC1)CC31CCN(C(=O)CC2CC2)CC1']	['COc1ccc2c3c([nH]c2c1)[C@H](CO)N(C(=O)CC1CC1)CC31CCN(C(=O)CC2CC2)CC1']	['COc1ccc2c3c([nH]c2c1)[C@H](CO)N(C(=O)CC1CC1)CC31CCN(C(=O)CC2CC2)CC1']
MNXM484819	CC1(C)C(=O)NOC1=O	['CC1(C)C(=O)NOC1=O']	['CC1(C)C(=O)NOC1=O']	['CC1(C)C(=O)NOC1=O']	['CC1(C)C(=O)NOC1=O']
MNXM1106207	C[C@H](N)C(=O)N[C@@H](CCCNC(=N)N)C(=O)O	['C[C@H](N)C(=O)N[C@@H](CCCNC(=N)N)C(=O)O']	['C[C@H](N)C(=O)N[C@@H](CCCNC(=N)N)C(=O)O']	['C[C@H](N)C(=O)N[C@@H](CCCNC(=N)N)C(=O)O']	['C[C@H](N)C(=O)N[C@@H](CCCNC(=N)N)C(=O)O']
MNXM816063	CCCCC[C@@H]1[C@H](/C=C/[C@@H](O)C/C=C\CCCCCC(=O)O)[C@@H](O)C[C@H]1O	['CCCCCC[C@@H]1[C@H](/C=C/[C@@H](O)C/C=C\\CCCCC(=O)O)[C@@H](O)C[C@H]1O', 'CCCCC/C=C\\C[C@H](O)/C=C/[C@H]1[C@@H](CCCCCC(=O)O)[C@H](O)C[C@@H]1O', 'CCCCC[C@@H]1[C@H](/C=C/[C@@H](O)C/C=C\\CCCCCC(=O)O)[C@@H](O)C[C@H]1O', 'CCCCCC/C=C\\C[C@H](O)/C=C/[C@H]1[C@@H](CCCCC(=O)O)[C@H](O)C[C@@H]1O']	[]	['CCCCC/C=C\\C[C@H](O)/C=C/[C@H]1[C@@H](CCCCCC(=O)O)[C@H](O)C[C@@H]1O', 'CCCCC[C@@H]1[C@H](/C=C/[C@@H](O)C/C=C\\CCCCCC(=O)O)[C@@H](O)C[C@H]1O']	['CCCCCC[C@@H]1[C@H](/C=C/[C@@H](O)C/C=C\\CCCCC(=O)O)[C@@H](O)C[C@H]1O', 'CCCCC/C=C\\C[C@H](O)/C=C/[C@H]1[C@@H](CCCCCC(=O)O)[C@H](O)C[C@@H]1O', 'CCCCC[C@@H]1[C@H](/C=C/[C@@H](O)C/C=C\\CCCCCC(=O)O)[C@@H](O)C[C@H]1O', 'CCCCCC/C=C\\C[C@H](O)/C=C/[C@H]1[C@@H](CCCCC(=O)O)[C@H](O)C[C@@H]1O']
MNXM582297	CO[C@H]1CN(C)C(=O)c2cc(NC(C)=O)ccc2OC[C@@H](C)N(Cc2ccccn2)C[C@@H]1C	['CO[C@H]1CN(C)C(=O)c2cc(NC(C)=O)ccc2OC[C@@H](C)N(Cc2ccccn2)C[C@@H]1C']	['CO[C@H]1CN(C)C(=O)c2cc(NC(C)=O)ccc2OC[C@@H](C)N(Cc2ccccn2)C[C@@H]1C']	['CO[C@H]1CN(C)C(=O)c2cc(NC(C)=O)ccc2OC[C@@H](C)N(Cc2ccccn2)C[C@@H]1C']	['CO[C@H]1CN(C)C(=O)c2cc(NC(C)=O)ccc2OC[C@@H](C)N(Cc2ccccn2)C[C@@H]1C']
MNXM1252792	CCN(CC(=O)[O-])C/C(O)=N/C[C@](C)(O)C(=O)C(=O)C(=O)[O-]	['CCN(CC(=O)[O-])C/C(O)=N/C[C@](C)(O)C(=O)C(=O)C(=O)[O-]']	['CCN(CC(=O)[O-])C/C(O)=N/C[C@](C)(O)C(=O)C(=O)C(=O)[O-]']	['CCN(CC(=O)[O-])C/C(O)=N/C[C@](C)(O)C(=O)C(=O)C(=O)[O-]']	['CCN(CC(=O)[O-])C/C(O)=N/C[C@](C)(O)C(=O)C(=O)C(=O)[O-]']
MNXM479675	C[C@H](CO)N1C[C@H](C)[C@H](CN(C)C(=O)c2ccccc2F)Oc2ncc(-c3ccccc3)cc2C1=O	['C[C@H](CO)N1C[C@H](C)[C@H](CN(C)C(=O)c2ccccc2F)Oc2ncc(-c3ccccc3)cc2C1=O']	['C[C@H](CO)N1C[C@H](C)[C@H](CN(C)C(=O)c2ccccc2F)Oc2ncc(-c3ccccc3)cc2C1=O']	['C[C@H](CO)N1C[C@H](C)[C@H](CN(C)C(=O)c2ccccc2F)Oc2ncc(-c3ccccc3)cc2C1=O']	['C[C@H](CO)N1C[C@H](C)[C@H](CN(C)C(=O)c2ccccc2F)Oc2ncc(-c3ccccc3)cc2C1=O']
MNXM1123628	CSCC[C@H](NC(=O)[C@@H]1CCCN1C(=O)[C@@H](N)CCSC)C(=O)O	['CSCC[C@H](NC(=O)[C@@H]1CCCN1C(=O)[C@@H](N)CCSC)C(=O)O']	['CSCC[C@H](NC(=O)[C@@H]1CCCN1C(=O)[C@@H](N)CCSC)C(=O)O']	['CSCC[C@H](NC(=O)[C@@H]1CCCN1C(=O)[C@@H](N)CCSC)C(=O)O']	['CSCC[C@H](NC(=O)[C@@H]1CCCN1C(=O)[C@@H](N)CCSC)C(=O)O']
MNXM815645	O=C(O)C/C=C\CCCCCCCC(=O)O	['O=C(O)C/C=C\\CCCCCCCC(=O)O']	['O=C(O)C/C=C\\CCCCCCCC(=O)O']	['O=C(O)C/C=C\\CCCCCCCC(=O)O']	['O=C(O)C/C=C\\CCCCCCCC(=O)O']
MNXM813217	COc1c(CC=C(C)C)c(O)cc2c1-c1oc3cc(O)cc(O)c3c1CO2	['COc1c(CC=C(C)C)c(O)cc2c1-c1oc3cc(O)cc(O)c3c1CO2']	['COc1c(CC=C(C)C)c(O)cc2c1-c1oc3cc(O)cc(O)c3c1CO2']	['COc1c(CC=C(C)C)c(O)cc2c1-c1oc3cc(O)cc(O)c3c1CO2']	['COc1c(CC=C(C)C)c(O)cc2c1-c1oc3cc(O)cc(O)c3c1CO2']
MNXM1195229	CNC[C@]1(O)[C@H](O)CCC[C@]1(O)c1cccc(OC)c1	['CNC[C@]1(O)[C@H](O)CCC[C@]1(O)c1cccc(OC)c1']	[]	['CNC[C@]1(O)[C@H](O)CCC[C@]1(O)c1cccc(OC)c1']	['CNC[C@]1(O)[C@H](O)CCC[C@]1(O)c1cccc(OC)c1']
MNXM159079	C[C@@H]1O[C@@H](OCCCCCC/C=C/C(=O)O)[C@H](O)C[C@H]1O	['C[C@@H]1O[C@@H](OCCCCCC/C=C/C(=O)O)[C@H](O)C[C@H]1O']	['C[C@@H]1O[C@@H](OCCCCCC/C=C/C(=O)O)[C@H](O)C[C@H]1O']	['C[C@@H]1O[C@@H](OCCCCCC/C=C/C(=O)O)[C@H](O)C[C@H]1O']	['C[C@@H]1O[C@@H](OCCCCCC/C=C/C(=O)O)[C@H](O)C[C@H]1O']
[truncated: 8,841 more rows]

## Sheet: eMolecules_Enumeration_Generati
ID	SMILES	Enumeration: SMILES	Generation TOP1: SMILES	Generation TOP10: SMILES	Generation TOP100: SMILES
[truncated: 10,000 more rows]

[truncated: 1 more sheets: DrugBank_Enumeration]
